# Supplementary material for: The transcriptional signature of human ovarian carcinoma macrophages is associated with extracellular matrix reorganization
Source: Oncotarget. 2016 Sep 21;7(46):75339–52. doi: 10.18632/oncotarget.12180 (PMC5342745; doi:10.18632/oncotarget.12180)
Supplement: Supplementary file 2 [file oncotarget-07-75339-s002.xlsx]

## Sheet: S1 (all  genes)
Dataset S1: RNA-Seq data for all genes (TPM)
name	TAM22	TAM24	TAM29	TAM30	TAM31	TAM43	TAM52	TAM69	TAM72	TAM92	TAM105	TAM108	TAM112	TAM114	TAM116	TAM117	pMPH18	pMPH22	pMPH29	pMPH31	MDM3	MDM4	MDM5	TAT31	TAT50	TAT51	TAT101	TAT106	OC27s	OC28s	OC34s	OC65L	OC66s	OC66L	OC70sc	OC70m	OC70L	OC87m	OC87L	OC92L	OC105L	OC108s	OC108L	OC112L	OC114s	OC116s	OC117s	Median TAM	Median pMPH
A1BG	0.743305	1.092	1.20665	1.93396	1.22213	1.90484	1.0684	0.881948	1.04202	1.46294	0.0470985	3.14896	1.34287	2.61937	0.42867	1.76641	0.387017	1.17843	0.645619	5.36094	7.48865	4.87588	4.67758	3.33487	1.00326	6.48569	5.84529	1.12584	8.84883	4.39565	0.454838	3.09804	0.438145	1.8916	4.34401	2.86658	5.12966	7.41746	11.6126	11.7674	8.52926	2.17157	2.40109	1.77927	0.634517	0.382483	2.67989	1.21439	0.912023
A2M	436.364	527.414	947.334	956.614	261.99	705.852	696.133	915.089	925.631	372.438	1142.68	689.729	1935.67	1354.67	604.27	263.098	569.873	958.426	793.983	1165.62	1569.55	1895.86	2101.65	1.37995	0.0740296	2.87759	2.50739	10.2318	78.2323	90.5235	0	12.7444	18.5482	26.6814	4.71769	20.3592	45.9527	722.804	818.782	380.585	11.7006	152.119	148.815	219.123	352.938	85.628	109.113	700.992	876.204
A4GALT	0.199475	0.711037	0.225683	0.315667	0.183752	0.405222	2.27988	1.27612	0.412811	0	0.229271	3.49672	0.722034	0.200381	0	0.24702	0.1729	0.272574	0.241813	0.0505759	0.331621	0.612292	0.925031	0.153327	0	2.90104	3.32061	0.118389	3.7199	3.57849	24.1927	11.8983	9.93129	10.2334	25.9239	19.8561	17.7568	26.6036	28.2268	2.30021	13.7767	17.1307	13.0805	41.7369	18.6759	8.06741	17.4981	0.281343	0.207357
AAAS	15.9131	14.6163	16.8697	19.0163	10.1314	19.3567	14.927	21.4727	19.3129	13.878	19.5617	18.5519	18.5756	18.039	13.0026	16.3066	13.6887	17.6593	14.972	28.5958	21.8135	20.1883	18.2612	21.5808	5.17891	29.4184	21.9727	9.60221	51.6645	15.2297	13.1683	18.5683	15.5298	20.7976	39.75	45.0205	58.1409	34.373	33.7428	45.3724	55.1201	41.5355	45.5196	58.4317	50.7751	43.051	33.6075	17.4544	16.3156
AACS	10.9631	9.95994	9.10571	16.839	11.2124	11.7483	10.2977	13.459	12.6464	21.7452	6.97137	15.012	13.3777	13.117	16.6519	16.2486	17.1096	10.7213	9.65597	10.6467	15.4394	17.605	23.2286	12.4195	5.36882	12.1977	11.0632	7.71948	42.13	44.091	25.3463	42.5005	24.0006	26.5277	54.6037	48.4464	46.2271	63.6749	70.295	88.9482	40.8271	35.1375	31.6671	25.5471	33.9987	37.408	67.3421	12.8817	10.684
AADAC	0.0482141	0.657091	0.276586	0	0.595415	1.02244	6.81374	1.2611	0.154617	0.269312	0.84576	0.0918554	0.414896	0.913341	0.203367	1.30446	0.0820147	0.00897316	0.420226	1.21376	0	0.239959	0.0350649	0.229991	0.0486546	0.0180045	0	0	1.26385	1.9647	0.402091	8.44926	4.38145	1.95975	0.653937	1.39554	2.16337	1.1851	1.42521	2.56772	0.229321	0.509889	0.66747	4.93459	0.338594	4.66917	6.87051	0.505156	0.25112
AAED1	15.2562	16.6428	19.4382	22.8417	17.8667	31.3503	20.0427	28.8026	19.0157	40.0119	32.8351	23.8953	17.3835	23.6889	21.3932	17.3771	18.8805	23.4279	23.3217	22.7311	39.873	36.5369	34.7915	19.0126	12.2247	13.0512	22.953	17.6611	8.66017	32.0334	28.5845	17.5274	10.9536	9.31378	10.136	5.91556	6.33949	18.6065	19.847	11.2199	13.5173	7.96445	7.91046	13.268	15.4941	5.32145	9.7483	20.7179	23.0264
AAGAB	44.6758	55.5154	43.8009	64.4704	50.5664	51.1634	53.2765	59.9318	51.1051	49.289	42.9465	41.7998	44.7865	56.2517	60.3611	52.2038	44.9534	54.1813	49.9101	57.5496	50.034	51.0782	67.8042	39.3668	58.7494	41.0798	34.8037	48.2141	42.1061	63.9939	109.321	113.191	138.649	138.701	66.4213	61.4975	59.7611	50.7696	52.4667	21.1495	69.3003	72.3802	79.175	91.5742	67.8901	83.2718	41.6432	51.1343	52.0457
AAK1	241.718	187.503	264.43	157.178	243.463	127.535	236.191	121.224	136.428	156.048	151.406	160.353	221.944	156.461	191.797	149.091	187.855	197.795	164.831	74.1926	99.5535	87.5635	88.4948	320.991	424.35	357.35	223.742	316.623	126.036	379.056	66.8082	38.9602	87.3856	53.9627	130.834	146.188	95.4793	200.86	198.246	121.339	147.902	163.287	127.178	122.786	105.876	77.003	65.0428	158.765	176.343
AAMDC	4.64074	3.6216	3.51427	10.5225	4.01665	5.4361	4.12146	6.66822	9.9663	6.28819	6.0856	4.06542	6.74222	5.83788	6.708	4.28514	5.61592	5.91307	2.79618	5.15745	4.84469	4.93019	5.08664	3.29654	2.07313	3.47328	2.17681	3.01872	9.08763	19.7549	7.89201	15.6083	8.51949	8.02336	16.2083	11.4477	12.7726	2.77308	3.48452	4.40447	8.96717	5.04582	6.50208	16.8557	19.3246	3.99364	6.3738	5.63699	5.38669
AAMP	58.296	47.2424	49.3218	75.0292	45.4978	61.9652	42.4601	56.2193	66.4846	48.9423	50.8325	56.526	46.5009	52.8189	50.2218	73.0152	56.8413	56.6571	51.1774	77.2673	73.1093	54.2161	57.9716	42.5483	36.4375	45.4516	47.0349	37.9136	172.807	71.4475	56.8796	137.149	104.084	100.494	96.9228	86.0736	98.646	146.504	154.75	250.643	130.928	149.372	158.07	198.58	172.228	268.168	160.641	51.8257	56.7492
AAR2	22.4753	18.2812	21.793	22.0385	15.6678	22.3845	22.3732	28.2269	20.3042	23.6603	11.0738	22.7159	22.8207	24.9081	21.5336	28.0009	21.6803	25.067	18.3511	28.9712	20.1837	23.7402	18.2629	32.8504	5.94087	38.1692	35.3584	14.5673	72.0519	24.9843	21.6342	15.2214	21.6152	19.7486	59.3681	50.9144	58.3458	38.965	39.1883	93.6337	58.8907	44.0907	42.8452	56.9703	51.2567	51.3766	34.871	22.3788	23.3737
AARS	86.3612	57.5008	80.9281	70.9808	61.1466	74.6058	80.7413	85.7141	85.1903	69.7385	97.722	69.5336	109.545	85.6573	72.1859	107.335	86.939	113.411	80.8161	146.289	135.026	162.409	175.77	41.475	28.7455	60.3381	32.6013	57.7348	159.292	163.777	182.609	203.43	221.994	285.852	151.293	148.981	148.033	139.414	147.365	364.858	525.018	206.4	202.956	256.739	228.512	100.327	204.638	80.8347	100.175
AARS2	17.3564	12.8578	19.9842	19.8732	15.3425	16.2624	14.4018	25.5379	20.5721	13.6672	17.1633	16.0633	21.4295	15.6023	11.9106	16.6945	15.6064	19.6351	14.28	24.021	13.5976	12.7343	16.0633	28.2122	11.422	36.2488	26.3009	17.9068	43.4527	30.3989	11.7652	27.4626	21.8586	21.0779	43.3	55.4028	67.5715	25.9579	25.5053	45.6782	44.0719	37.1696	37.4602	45.2178	35.0847	38.5035	63.2395	16.4785	17.6207
AARSD1	9.76254	11.8523	10.3344	13.3018	10.2675	14.0492	10.4361	10.2048	10.261	8.51026	10.5347	9.03768	10.3282	10.8083	9.47104	11.5857	11.2488	12.6784	8.55286	17.2743	10.8664	11.9081	11.8319	12.4962	6.28134	14.0275	11.8637	11.8069	16.6405	15.0766	19.0105	20.9447	14.7022	14.9455	12.0044	12.2238	15.6915	10.8386	11.1139	11.3044	13.9089	12.7731	14.3369	23.8138	11.8424	16.2517	22.1927	10.3313	11.9636
AASDH	15.1348	12.5984	18.9655	16.4209	13.5236	20.8657	19.6923	20.0778	18.9039	17.0768	15.118	19.7937	18.6904	14.0234	25.754	18.3466	17.7162	24.3854	17.2092	18.9313	17.4974	23.0233	20.9283	18.7443	23.4057	38.1843	17.5887	21.4778	14.7962	25.6004	27.7746	77.9407	22.9296	31.7405	13.6393	21.5042	20.5726	17.3597	17.4961	9.50552	15.717	16.0263	16.3028	12.9922	13.7345	31.0776	17.3525	18.5185	18.3237
AASDHPPT	20.811	22.9392	29.1759	34.6304	21.9893	27.9073	30.278	32.5635	27.2202	24.4471	28.6706	31.7515	23.9698	29.862	37.7994	30.9486	20.024	34.903	32.6665	36.9284	38.0648	42.1327	41.3834	17.4793	39.4689	32.2867	17.5612	45.1446	18.2789	63.388	75.6554	48.9519	44.35	50.6875	47.2703	61.5798	58.7096	39.2649	37.4739	12.3134	43.6718	40.187	43.7655	63.3861	38.8554	42.2555	36.457	28.9232	33.7847
AATF	120.736	111.409	86.0399	102.202	93.3943	108.429	73.9997	77.7058	112.414	81.7428	74.1294	64.8091	79.6674	94.5065	87.221	99.5785	90.6838	82.7192	121.705	111.922	61.0436	59.6548	83.8326	80.9568	173.103	67.8938	73.7836	157.204	37.4654	66.1859	79.3986	54.1897	69.6164	60.4295	64.5529	64.7037	72.656	49.9676	47.9695	37.0631	44.5864	53.2595	59.4356	67.4733	50.2541	59.7596	64.2048	90.3077	101.303
AATK	9.47039	7.82281	12.4587	6.86961	9.33537	8.65698	6.61439	4.70961	5.24221	7.03179	7.50986	7.33029	6.09593	11.6023	1.90384	4.63247	3.25707	5.92621	5.25631	3.66172	4.21294	2.35865	2.70974	1.11162	0.465557	0.707282	1.64552	1.88553	5.03484	0.587184	0.783997	2.059	0.292097	0.0966834	13.4057	14.1819	14.7368	5.25316	6.61193	0.62774	4.2395	2.77892	1.47062	3.87457	2.01616	1.58784	1.85749	7.18104	4.45902
ABAT	19.5832	18.199	11.4989	10.5796	12.5289	15.3273	13.0905	13.7865	13.3803	10.1244	13.3987	11.1061	15.2474	12.7536	20.7811	17.7103	19.909	12.6181	12.1286	18.1363	12.073	15.7595	14.8184	12.2278	8.29508	10.294	18.1364	17.38	13.6567	1.20948	10.4214	8.58371	5.01433	2.06887	34.285	28.9746	32.0855	17.4999	15.0109	2.57853	12.0608	21.1704	16.6694	2.54442	32.0093	56.1601	9.24126	13.3895	15.3772
ABCA1	1305.05	1424.21	1380.25	944.429	760.144	1188.57	1408.72	1723.8	1861.86	924.801	1853.47	970.329	1364.9	1107.14	980.03	227.067	538.691	810.013	573.754	253.777	292.819	534.699	482.376	11.6529	6.58177	70.3537	0	0	148.48	0	67.2012	207.613	384.253	237.296	20.0385	21.1295	18.6602	152.818	187.099	33.8808	99.8887	392.202	360.871	301.094	85.4567	44.3966	161.909	1246.81	556.222
ABCA13	0.860957	0.168999	0.798132	4.89584	1.89311	0.999811	8.71966	0.154562	0.344327	5.94357	0.191063	0	1.32039	2.47077	0.199346	0.909733	0.181003	0.185717	0.219091	0.808586	2.16162	1.90422	1.21756	0.344986	0.0473428	0.416617	4.76719	0.636964	19.4969	22.6538	39.9755	21.8423	10.4181	6.37141	4.20388	5.11825	2.48669	0.894869	1.04718	34.8342	17.7281	3.79097	3.00841	52.2779	13.9333	29.0526	12.7874	0.885345	0.202404
ABCA2	9.88667	6.03542	10.5953	12.2406	9.84922	4.40149	8.90273	6.55262	8.91164	4.78981	4.18353	7.26513	15.4893	9.36118	7.34177	11.3484	11.7224	8.10359	4.57311	9.19784	7.00989	7.31183	7.08586	179.853	29.7043	111.322	121.921	57.7926	72.9422	8.03262	4.34807	11.6128	1.4118	0.924876	58.2471	61.5384	61.1028	47.9315	59.7451	33.3224	55.8112	13.9221	9.95094	61.3161	32.927	28.3936	22.2873	8.90718	8.65072
ABCA3	3.13639	2.77939	3.70501	3.45344	1.97364	2.52948	7.71079	3.26201	2.04308	0.920239	1.08436	11.8076	3.66041	2.40144	1.88371	2.40234	1.93764	3.16575	2.60724	3.0421	3.33094	3.07919	3.68664	17.4793	5.45606	17.096	19.5929	8.81759	21.7893	12.692	6.03715	13.3701	8.95764	6.47577	70.8587	64.1401	57.7368	47.9591	52.2865	14.9159	26.4473	77.834	65.5015	18.7879	33.7081	29.153	18.623	2.65444	2.82467
ABCA5	6.77777	9.05706	14.0754	19.0315	18.4264	12.7508	9.21327	7.6396	5.55035	11.2648	15.4183	17.661	14.5368	13.5253	16.1757	12.7662	3.6736	11.838	6.94554	11.8781	23.9317	26.2007	23.7394	45.1165	141.814	61.3245	40.9084	95.7649	10.6783	56.7025	66.6488	36.4298	19.2297	17.0142	14.6669	23.936	16.8588	31.278	30.5582	3.0512	52.3013	10.638	9.26597	21.5818	8.81124	12.7018	9.60774	13.1457	9.39178
ABCA6	11.4107	29.0489	11.9156	8.44659	24.1904	20.422	5.44782	18.1555	4.70951	9.35025	0	20.1877	19.9667	30.9495	4.84547	4.95842	8.60293	27.0821	51.102	27.4211	4.44032	3.4105	3.9879	0.881632	1.08942	1.68856	1.11157	2.86732	0.654168	7.90207	3.26998	0.798302	0.389462	0.229523	0.373678	2.0092	1.32686	0	0.284462	0.0983113	0.892404	0.819149	0.414073	1.1966	0.686984	0.345153	0.336781	11.6631	27.2516
ABCA7	15.2971	13.5932	11.2462	8.41372	12.9719	11.5662	12.3776	11.7163	14.9583	10.2287	11.8431	7.41924	25.6814	9.17416	12.0813	18.6365	24.8217	9.459	9.50785	11.0771	8.61283	8.25181	9.33178	121.972	24.3568	137.463	95.6899	50.1359	13.9371	3.59951	8.49544	12.8245	6.28008	4.01454	15.3208	15.9299	13.2804	10.0374	10.2403	13.0634	19.8954	16.2712	13.771	6.37258	31.0711	7.96903	15.3694	11.9622	10.2925
ABCA8	6.19503	3.31412	2.18867	1.72312	2.84776	3.1418	4.92599	5.8606	6.05385	4.89448	5.49182	4.38852	4.85666	7.22193	5.27095	5.39373	1.18777	0.34918	0.0827956	6.94942	47.6014	10.3077	2.45078	0.306655	0.632628	0.0607325	0	3.99628	0.845446	16.5084	9.57843	8.03028	6.66954	15.8259	1.07432	0.4423	1.27295	0	0.0150389	0.0275829	0.872439	0.779813	0.135277	0.421614	0	0	0.00644978	4.91024	0.768477
ABCA9	1.24734	4.05682	1.44241	0.98867	4.83107	2.03679	1.02017	3.00063	0.49013	0.940332	0.268941	1.83991	3.99433	5.22522	0.75868	1.65509	1.40423	3.38808	6.24338	2.10278	1.25867	1.22674	0.907475	0.306655	0.098621	0.354681	0.379923	0.695662	0.147034	6.34053	1.32338	0.573877	0.292097	0.488431	0.420388	0.697241	0.754847	0.181306	0.124691	0.0524505	0.577093	0.235266	0.165033	1.29658	0.248684	0.0922881	0.0926436	1.54875	2.74543
ABCB1	0.501546	4.54252	9.00382	3.44707	9.76849	1.76888	5.48888	2.44422	2.3001	1.33752	1.76794	3.65811	2.11206	1.78955	7.1071	3.16183	0.540183	1.00261	1.59836	4.91155	4.84083	2.00565	3.8765	55.9645	131.642	78.3745	28.2256	92.4684	0.620673	4.53976	3.71287	4.7557	1.94731	4.47492	0.0467098	0.29289	0.38713	0	0.0346855	0.227014	0.448387	0.680726	0.445274	6.84932	0.87576	1.45575	1.63057	2.80302	1.30048
ABCB10	18.915	20.587	20.6434	29.4203	27.0238	27.0708	26.6986	30.0974	21.1581	25.2231	28.0012	23.5891	24.5707	25.7879	34.0832	30.6732	18.9023	26.6973	25.0408	37.3841	45.6208	54.4783	42.1653	27.5989	34.8812	31.9389	28.151	25.581	15.8232	33.2561	32.5445	31.7105	20.4468	22.3472	15.1807	19.7916	16.8088	28.4444	24.321	14.4182	19.3752	21.6702	21.1742	19.6851	30.2032	15.8126	26.6442	26.2433	25.869
ABCB4	1.96798	11.1863	12.2505	9.66112	10.6398	2.7239	6.11109	4.59822	8.35991	4.28227	3.33484	10.2963	11.8244	8.01944	5.54204	8.11217	4.62266	4.511	3.47308	13.554	25.4461	16.8516	13.8615	5.28979	3.75678	5.17433	2.67724	3.76008	0.424228	0.60395	1.50447	3.30753	0.681559	0.553038	0.0934195	0	0.222612	0	0.132266	2.21384	0.292534	0.103367	0	0.920851	0.97565	1.98011	0.733082	8.06581	4.56683
ABCB6	3.44823	1.87969	2.97699	8.53175	2.61555	3.56267	3.7528	8.85448	4.45242	5.9997	6.32766	5.97264	3.12616	3.67852	0.950152	2.67111	3.87479	6.24875	3.47592	4.35378	2.20863	2.99577	3.35242	5.51978	2.34121	6.08367	5.70999	4.08331	21.6305	12.3371	15.646	32.4627	15.5785	18.0515	17.0958	15.1903	19.9859	36.4219	43.1001	62.0031	54.4156	28.4608	27.2357	22.6846	17.6755	18.6667	19.9974	3.6206	4.11429
ABCB7	34.8605	32.5591	31.2062	37.6519	31.858	31.6416	34.0187	31.6858	35.2806	29.7215	32.6489	29.4005	31.9205	34.047	35.9666	40.1013	43.0746	38.2477	36.4988	39.8423	39.7826	34.8908	30.6237	35.3036	34.2195	32.1511	23.4906	44.9734	16.5033	26.9887	38.1028	25.5735	53.0643	57.0558	30.0811	33.3947	34.9354	45.2683	44.6453	8.84965	30.3809	25.4395	26.561	47.9974	29.7071	32.2007	54.5456	32.604	39.045
ABCB8	16.8223	8.98264	12.3434	10.7403	11.3914	14.4478	12.2674	14.9642	13.7437	8.78294	13.9413	15.4164	18.2155	15.7569	12.6758	12.834	15.9799	14.0474	10.141	21.4918	15.9338	20.9506	17.3658	32.7354	9.53363	32.4977	28.4582	11.7452	15.2969	12.5969	8.46959	13.0481	16.8443	13.7729	31.5291	28.9784	33.9791	38.5269	35.263	37.036	36.0283	47.4102	42.4525	33.3532	29.7534	35.1627	30.8778	13.2889	15.0136
ABCB9	2.20447	1.02531	1.63983	1.26679	1.25614	1.03821	2.118	1.48085	0.804759	1.44305	0.918156	4.64368	0.597323	2.02282	0.431061	4.05189	0.924672	1.49665	0.941068	2.67194	5.48399	5.45965	4.50324	5.9031	0.755399	6.70397	7.51192	2.81912	22.9912	11.0444	4.77725	5.68287	5.20906	6.06025	26.9048	29.4726	28.2511	21.596	22.3919	23.0585	14.8428	19.4465	19.0678	21.3322	14.2328	10.1537	43.2641	1.35492	1.21886
ABCC1	107.809	70.638	67.6001	37.0322	70.8862	68.0497	79.5362	59.2886	67.0101	85.4565	86.5822	56.9718	80.2707	71.2615	71.3774	69.7578	73.5661	65.0531	51.7101	34.0134	75.2067	67.8008	80.7467	219.066	114.389	167.529	191.34	97.7599	136.828	33.4104	56.2471	17.9475	64.456	52.1816	179.786	208.363	191.214	91.1029	99.0058	218.863	184.007	106.607	92.4195	36.9039	126.343	130.572	57.8595	70.7621	58.3816
ABCC10	27.9283	15.5535	24.5558	19.1873	19.5601	19.3043	21.4987	27.4783	19.0598	24.2368	20.764	18.3277	32.3394	21.739	21.6561	18.2227	28.8745	24.0268	16.1491	26.8091	18.1361	20.82	21.2072	49.8697	10.819	49.7439	42.018	31.6301	66.5089	22.6333	8.33246	15.0902	15.1404	13.6793	30.5949	41.6093	48.5975	19.0281	21.315	40.4941	30.2351	43.9255	37.3738	31.3932	28.0668	35.8223	40.238	21.1314	25.418
ABCC3	65.852	47.5731	74.977	53.4576	47.7495	46.9428	83.2472	72.3699	42.5675	25.3555	82.5216	73.3172	73.4442	53.3692	42.3792	50.0466	37.4134	37.0733	26.7978	39.4756	38.9911	40.7854	41.5933	0.114995	0.0335031	1.64112	1.402	0.913681	1.43146	5.13279	8.89678	0.342072	5.40379	3.20435	3.22297	4.95988	5.39991	116.319	138.443	0.604099	7.43841	6.24735	5.32152	3.14075	39.5174	2.88527	0.775343	53.4134	37.2433
ABCC4	17.2056	28.871	28.2648	93.4209	25.23	19.4138	24.6393	26.7861	21.9117	7.70271	15.7894	24.1918	39.7967	30.3612	16.2784	36.5775	11.9843	21.7333	18.2494	32.048	23.3737	21.1002	16.5769	22.9608	25.2367	30.6038	34.8824	23.5584	107.91	62.7238	20.0315	13.7755	49.2183	41.7009	33.4909	59.6529	68.5481	49.3132	43.525	9.16788	36.3473	60.3514	54.409	217.183	35.2302	81.6391	169.75	24.9347	19.9913
ABCC5	186.307	136.616	171.159	96.3674	117.024	187.525	107.36	190.488	183.73	62.7015	194.593	131.504	155.717	176.317	144.991	61.5162	80.7137	183.059	135.646	133.627	87.0252	65.3136	98.4019	53.9712	43.3267	62.6159	41.5925	37.9546	124.216	72.9483	21.5947	38.4781	161.14	140.496	99.3984	141.583	158.048	176.698	193.695	27.6559	90.6229	209.67	189.202	87.6528	111.065	31.9257	80.0448	150.354	134.637
ABCD1	39.8986	23.4497	36.5697	23.5683	31.859	27.878	30.9985	37.5707	30.7753	60.2145	28.2273	25.7663	41.9364	28.6881	27.5632	23.2379	36.8278	25.9408	18.4784	23.5804	27.8952	40.6996	38.2379	13.6078	3.1279	12.9823	14.1189	4.36075	40.7553	9.60232	1.60804	9.59338	14.118	10.0929	6.63279	7.14676	8.42067	16.4389	20.0482	16.7761	22.0747	14.4864	10.8578	25.7762	44.6969	14.1556	10.4727	29.7317	24.7606
ABCD2	0.0778308	1.23213	4.28961	1.85884	5.50787	1.62148	1.8477	0.504787	1.27319	0.928955	0.926915	0.858262	0.883602	1.65765	2.83123	2.27315	0.0812767	1.23559	0.555785	1.88279	1.84238	1.95393	1.2083	43.8133	89.9914	64.1325	38.1765	87.4142	0.0768841	1.16878	0.15147	0.0592572	0.0486828	0.14039	0.0467098	0.143338	0.198597	1.22464	0.0474611	0.0773041	0.0439606	0.0966753	0.0539349	0.0929302	0	0	0.122711	1.44734	0.895688
ABCD3	66.6549	53.9498	44.1565	56.0096	37.8964	39.1358	52.2343	39.8592	47.5923	37.4348	55.5276	46.2847	49.9836	56.0154	67.7721	51.6141	37.9493	53.5207	39.0524	62.4523	86.9459	91.7492	83.5901	17.3643	40.1119	34.1907	19.6858	61.5761	31.0987	127.919	110.763	74.932	76.1886	82.5137	39.8434	49.3984	44.4578	81.3424	81.2941	13.5605	85.8537	60.63	61.9032	46.3109	39.3622	30.5821	30.3618	50.7989	46.2865
ABCD4	36.8653	21.0534	32.7747	33.5515	25.6601	37.9066	34.2654	36.7144	50.7219	24.5237	36.0082	30.8523	41.9148	31.8762	25.7661	21.6596	21.1865	25.8171	22.453	24.1282	21.6524	20.3027	29.6565	37.8718	30.4797	35.3968	31.5	33.5248	33.4169	26.5475	50.6958	90.0337	35.5385	39.0688	21.2997	26.9122	29.2559	25.3772	25.047	20.8389	39.7211	40.8909	38.8821	27.391	32.4176	36.6222	57.5386	33.1631	23.2906
ABCE1	76.6829	113.236	101.51	82.4508	80.2489	71.8722	100.535	81.6592	87.8435	63.3991	81.8674	67.7539	88.0112	116.817	112.953	108.217	62.0661	109.207	132.039	141.191	173.143	153.252	139.399	40.5551	111.306	92.9993	57.3312	116.223	37.8458	153.239	115.242	190.232	210.894	232.315	53.7629	69.9722	63.7838	102.297	83.641	17.0918	58.3017	55.0175	54.5011	52.4485	44.1939	52.5921	102.048	85.1472	120.623
ABCF1	150.618	125.303	98.5108	110.668	100.608	113.688	96.7903	118.29	136.749	112.568	84.3881	77.7859	106.821	109.78	99.6938	118.577	119.64	88.6565	110.281	117.101	83.538	69.9515	101.712	103.573	122.524	97.883	123.69	181.17	121.756	95.8976	80.0265	255.191	137.48	115.317	108.086	95.1195	112.201	76.7585	72.4583	103.333	81.1916	85.147	75.2146	137.94	121.22	120.042	145.669	110.224	113.691
ABCF2	63.535	45.6257	48.5906	48.9507	43.487	51.8269	44.9308	43.9616	46.524	42.3597	44.9644	38.7811	45.5702	53.1681	41.5595	54.8665	50.8119	56.8803	68.5581	68.645	50.6766	45.3858	54.7508	47.0715	48.5985	57.5682	36.0513	68.297	44.0833	76.3652	53.8866	109.98	97.3169	103.685	58.8543	61.2862	65.6776	119.587	122.868	181.061	71.0623	90.3641	83.2208	60.4327	86.8252	77.1493	110.756	45.598	62.7192
ABCF3	32.6868	32.2467	34.5143	17.9331	24.7743	33.0055	26.0671	38.7169	48.5483	27.1338	34.1679	37.8942	32.4947	35.3773	29.1495	28.4025	36.1322	35.1792	27.9713	47.1004	32.6616	39.0722	40.1678	44.8099	21.9415	46.8456	46.0498	33.6966	146.245	88.5509	35.9838	91.6499	196.192	155.486	139.522	135.135	142.37	85.1338	87.6865	73.5125	83.7137	179.793	175.115	134.708	128.938	62.9202	118.763	32.5908	35.6557
ABCG1	66.3145	57.3801	38.7463	47.8287	37.6123	72.659	48.0413	78.4441	68.9817	81.4128	75.0381	58.2918	59.1061	55.2326	40.5823	1.34557	41.3605	38.308	24.2758	3.34319	15.5679	19.1605	18.5893	34.6136	16.9583	45.7889	38.8781	28.6785	3.94347	28.1639	11.4653	31.6339	17.964	11.1831	16.2083	13.6476	11.7121	12.2112	16.6169	14.5246	19.9774	25.7714	24.6579	15.3472	17.478	7.31503	2.22738	57.8359	31.2919
ABCG2	0	0	2.02861	2.90079	0	0.161072	0	0	1.65871	11.6262	7.59769	11.0455	9.08756	8.71601	8.30966	7.90595	0	1.66791	0.00609744	8.78049	74.5128	52.8063	30.8186	0.8433	2.54697	0.866063	3.32313	0.839883	0.201097	2.04523	0.26885	0.336149	0.146048	0.100525	0.0467098	0.066899	0.287116	0.641972	0.322751	0	0.29507	0	0	0.0135492	0.475486	0.0216846	0	2.4647	0.837003
ABHD10	21.0872	15.1179	20.7344	29.6112	16.7727	30.5404	19.2654	27.2183	31.1314	31.1307	41.0806	19.9837	27.7721	29.2797	37.6501	40.0144	26.4229	40.3586	44.1138	61.6697	92.6258	79.7659	71.9085	14.2211	36.9715	24.6037	16.0649	29.6984	30.928	95.3006	35.0661	24.6255	35.6358	48.0745	22.5608	28.1293	28.4305	25.7533	21.4723	10.2055	33.6885	20.9085	21.8927	23.7913	21.9521	21.064	30.2531	28.5259	42.2362
ABHD11	14.5171	8.63781	8.92454	5.21781	9.36698	17.0581	7.46411	14.557	9.71289	9.58784	10.0735	14.728	3.27139	10.9065	8.14237	12.3453	10.2179	12.004	9.69938	15.6315	8.19186	7.48908	8.5702	8.27967	3.73371	8.96415	10.516	3.9467	66.2308	44.344	70.8742	91.2588	111.678	116.643	222.152	204.984	210.487	175.438	176.887	235.101	103.127	116.826	106.343	85.7347	112.896	91.7484	196.305	9.65037	11.111
ABHD12	120.029	86.791	98.676	79.2698	68.021	134.482	93.0693	108.19	95.0146	151.194	178.506	110.289	119.715	98.3009	78.9311	51.051	91.7847	96.9364	70.039	109.203	159.816	172.636	132.685	23.9574	11.901	21.1827	31.1253	30.6708	58.8112	69.3092	33.7741	54.4357	48.8289	63.2219	88.4216	73.6412	69.6704	64.9612	66.3543	94.929	86.6233	62.0434	65.2664	33.0411	56.4834	55.534	41.0872	98.4885	94.3606
ABHD13	33.8819	40.7604	41.8655	45.8232	34.5161	51.0194	40.9113	43.1114	31.6954	39.9549	37.6058	47.4097	30.4408	34.6705	42.4017	34.9341	29.9634	38.2758	45.7583	35.0286	37.4733	36.1347	34.7107	18.8209	97.0326	45.4402	26.4856	64.9583	8.24596	75.3688	54.9809	33.2363	42.9382	37.2064	11.4439	15.7098	9.12048	17.7159	13.0288	5.80568	23.0595	26.6089	28.7613	4.62012	4.56413	5.61962	13.1921	40.3576	36.6522
ABHD14A	2.40061	1.65542	1.99948	2.32267	0.746202	2.41932	1.9539	3.87269	2.48883	1.92766	2.52571	4.43437	1.8773	2.21293	2.19181	0.697142	2.71484	2.89452	1.61265	4.99666	2.47554	2.24486	2.17139	13.4161	1.80732	15.7219	11.3205	5.66577	7.09035	3.23952	2.34955	3.71699	7.98398	8.74409	9.5755	8.52539	9.82098	10.7263	8.49959	8.76313	10.1369	17.4037	20.3965	4.91307	11.8276	9.24211	9.67573	2.20237	2.80468
ABHD14A-ACY1	6.47926	5.74217	6.11006	6.56225	4.14148	7.447	4.58149	10.4185	8.85722	3.77368	10.1983	16.3757	6.85268	7.13088	3.50432	7.68498	6.18011	7.99342	5.45515	11.3028	8.42089	9.70909	8.62378	10.3113	0.718013	12.6113	8.80226	1.79845	20.6582	7.72285	8.03903	26.4206	24.5848	27.4225	37.4145	36.3639	42.4999	28.28	27.0733	50.0128	20.5953	102.286	104.555	25.8699	58.4253	56.6185	90.2503	6.70747	7.08677
ABHD14B	18.3404	12.5978	12.9527	21.4143	9.69502	17.0798	12.2553	14.6533	18.663	10.0307	21.5783	22.3637	17.5698	15.0448	11.8307	16.3188	23.3314	20.0642	10.2689	21.258	17.7285	14.1256	19.0869	53.9712	18.3223	66.2599	48.1174	49.86	22.46	9.27956	22.2501	13.2371	27.1163	33.9987	34.2383	39.1146	45.248	33.8683	38.7046	43.2075	35.6651	67.9403	74.4116	24.518	80.8147	57.7647	67.3078	15.6818	20.6611
ABHD15	10.5499	7.51419	15.2902	15.0392	15.947	8.75243	12.7515	15.2792	14.4011	8.83863	13.2192	8.80507	21.485	13.7367	9.08179	11.6352	8.77529	12.1614	7.58898	17.2051	12.4494	13.355	14.1541	31.3171	10.5264	31.2728	25.1013	24.5377	7.61974	7.43421	12.5492	8.5043	5.30643	4.81425	13.1254	11.4429	13.2233	17.915	19.151	5.13766	18.7607	17.1518	13.2935	12.5415	9.53219	10.213	8.22684	12.9853	10.4683
ABHD16A	43.6437	42.2931	42.7612	41.9352	38.8027	45.8399	42.7639	54.4019	58.2868	50.4153	47.0405	54.7329	47.754	47.5932	37.7553	46.2172	46.4014	45.2957	33.941	60.6202	47.2089	51.2361	48.9793	38.2935	5.11183	46.1338	47.4481	13.402	93.0526	17.9066	30.4131	97.5846	49.267	41.2107	78.052	75.2641	82.0372	42.9397	44.8771	82.3548	56.1451	112.776	104.207	125.156	105.975	141.893	173.286	46.0286	45.8486
ABHD17A	22.2994	26.367	24.1934	19.595	17.8722	29.6571	17.3762	22.1848	29.1193	28.1404	30.551	32.0429	18.8155	20.3747	22.5891	21.2745	21.6237	24.3741	19.3605	55.0036	48.7986	42.0454	39.8254	122.278	17.6203	109.38	110.737	27.2697	23.435	7.67852	10.5696	12.5133	6.96164	8.73001	30.3613	27.6104	29.4124	19.5325	15.9495	35.8233	24.4161	28.3295	31.7481	28.3394	47.6782	19.9983	23.8305	22.4443	22.9989
ABHD17B	7.37515	8.14684	9.23453	10.475	7.62501	13.3067	13.4813	13.6334	13.6896	10.2299	13.5761	11.2439	8.20713	9.82244	12.7956	8.87488	6.37006	10.7157	8.15983	13.4812	16.2786	14.2668	10.0785	28.7489	11.8196	25.894	33.286	14.2897	12.7794	19.0665	23.4823	14.2505	13.9233	9.82754	7.00646	5.46385	4.70182	22.0656	21.0322	6.20154	12.5365	11.3082	13.6753	15.6846	11.2517	14.6349	9.44564	10.3525	9.43774
ABHD17C	0.913549	1.3663	2.79366	5.1743	5.34718	1.42559	1.3886	1.67267	0.749867	1.48001	1.2412	2.94739	1.74481	2.34214	1.7662	1.64058	0.692247	0.820402	1.03492	0.263308	1.75298	1.1489	0.970529	3.64152	1.61335	3.09778	1.98576	1.58386	5.98496	9.019	27.9911	23.1598	23.7085	18.3788	9.20182	13.5713	13.416	10.3736	12.0327	23.3265	19.6091	17.1883	16.3554	41.0201	19.8037	51.4464	14.2285	1.65662	0.756324
ABHD2	250.934	295.396	308.677	307.403	228.278	231.17	288.676	284.163	307.459	160.357	362.819	205.981	455.604	274.167	340.226	298.854	179.037	270.724	241.5	272.75	344.671	413.225	551.518	141.521	95.2675	119.75	127.206	149.957	97.1428	32.8955	165.871	46.1973	55.7418	48.6415	186.699	196.955	166.458	63.9139	68.0742	43.4464	162.503	47.8062	41.2001	129.442	134.273	151.575	56.8761	292.036	256.112
ABHD3	40.1356	27.5944	39.9857	44.8396	28.6206	44.8515	35.318	54.4527	49.7941	45.2267	55.4179	35.2049	38.1182	38.8635	48.2208	25.6581	34.3538	54.8222	44.7245	34.2369	35.0922	41.7748	25.1745	36.4536	42.322	57.7747	40.8205	41.7138	6.76605	22.4615	21.2861	9.68494	3.94331	4.59514	6.07227	4.97584	5.32203	14.99	11.9783	7.10335	15.4909	9.63404	9.84763	11.2484	15.7844	4.87791	3.24964	40.0607	39.5392
ABHD4	9.96806	9.34771	8.04591	10.2695	6.43829	9.7716	12.5513	12.6934	10.2941	11.6838	17.7037	9.04091	20.5504	16.0924	14.0268	6.88395	9.71137	7.74188	7.28823	5.12916	19.1448	29.333	25.1741	10.6179	5.37473	11.5823	11.5205	8.14435	26.915	10.7835	11.7554	38.4227	34.5648	21.1396	16.1616	15.6384	16.0777	24.7537	34.6049	17.7818	31.7678	26.8035	25.0475	59.7936	69.535	13.1531	32.8653	10.2818	7.51506
ABHD5	8.66154	26.8575	12.6254	13.5359	18.5424	21.3372	16.3431	14.1379	12.5147	11.0522	16.5946	14.3572	21.4291	30.3065	20.865	23.019	14.5655	15.2679	16.8914	11.2554	25.1737	26.8524	18.8479	13.5695	5.20384	10.9599	19.5241	5.06735	11.756	29.2747	24.1867	38.4149	42.5488	29.2766	11.8176	8.72886	8.58208	13.8008	15.1765	6.00136	34.0031	16.7866	16.5662	12.7125	37.6351	16.1437	32.0448	16.4688	14.9167
ABHD6	10.4914	10.7378	15.9932	13.4936	7.48958	8.41987	13.4839	16.7434	13.9212	14.9433	21.4984	16.7543	22.8078	23.0763	16.331	6.25886	7.78623	14.2694	12.4733	21.3443	37.9072	38.7279	43.0255	5.21313	2.0423	7.85492	6.05377	6.05397	4.71346	4.17818	7.70185	3.52776	2.87229	2.4872	4.71769	4.4572	3.69568	8.31634	11.064	2.03848	9.96473	4.65737	4.50152	2.75854	7.24799	2.6997	4.25185	14.4322	13.3713
ABHD8	6.39842	5.08417	6.55768	6.38325	4.64412	6.3745	7.1679	8.40247	6.58431	6.15407	7.90654	6.34208	9.66596	7.89576	4.51384	4.03832	5.66632	6.72047	5.15279	12.6191	6.19144	7.10566	7.76891	4.25483	0.377431	7.02773	7.62797	0.926303	12.4464	2.71938	1.48145	5.50713	6.86428	7.334	8.36105	7.43721	8.52014	28.115	31.822	11.9747	16.931	13.6008	13.6941	21.6691	7.86033	6.5248	3.81368	6.39084	6.19339
ABI1	185.63	169.339	163.159	182.346	163.294	223.896	160.692	196.463	183.773	205.993	198.285	202.165	162.41	183.351	189.244	161.043	181.297	164.357	174.98	158.493	199.209	212.036	246.625	128.143	185.195	118.843	131.04	208.42	118.454	139.225	176.261	173.009	135.095	121.513	51.5676	52.1309	43.524	73.5937	73.1264	36.7235	68.3983	95.024	100.063	85.7418	88.1941	86.3938	77.2153	183.562	169.669
ABI2	18.804	32.1152	30.4261	70.1877	36.6984	17.0281	43.4502	24.4981	14.7428	27.1232	12.3128	38.9779	26.8593	18.7489	35.0404	25.0541	14.1826	32.2483	18.4742	16.1916	18.558	18.9725	15.6613	31.4704	32.0982	43.5059	28.711	40.4993	169.726	106.18	63.9659	63.6203	28.09	35.246	66.468	89.4601	79.2317	92.0859	81.5885	92.7734	125.589	56.1781	51.4649	71.9007	49.9123	158.499	100.77	26.9913	17.3329
ABI3	123.689	103.509	96.9759	99.7573	112.288	96.2804	110.433	119.54	163.495	107.323	80.3833	80.9802	145.701	75.2991	158.939	81.4029	137.582	129.717	96.3483	110.009	50.2833	43.0223	49.6664	29.2088	13.7658	15.6911	17.9316	41.6988	0.759901	0	0	0	0.194731	0	0.0467098	0.836592	0.303311	0	0.0196934	0.660592	0	0.536748	0.303104	1.69226	4.49618	0.386611	0.29479	105.416	119.863
ABI3BP	1.76397	9.11854	2.53962	1.03097	4.15153	3.24194	25.5282	3.97044	1.73743	1.37272	6.1656	3.09675	1.67164	8.38504	2.11666	2.82492	0.194767	0.548238	1.96375	1.86978	1.11508	1.58247	0.763236	1.11162	0.486546	0.370144	2.94293	0.884292	10.2576	17.0119	0.910628	0.281704	7.30242	0.90631	1.49471	1.15734	1.11483	0.425161	0.327852	0.420801	7.35296	1.40683	0.551857	1.00251	1.09278	2.37016	0.0821469	2.96083	1.20901
ABL1	57.0115	34.9946	48.0166	33.3484	41.7764	38.5471	50.0212	36.8568	35.3201	44.5538	45.6769	30.6094	57.6711	42.6084	43.0863	34.1676	48.9174	42.9153	33.8545	27.5365	28.9681	27.7273	27.7074	69.9556	13.0295	55.281	52.4227	29.8068	55.5577	10.121	21.7416	27.5711	23.4164	20.5776	24.8496	25.9797	30.6882	25.4644	25.0341	80.7365	66.1687	42.5694	32.8557	119.418	45.8539	79.1284	71.1246	42.1924	38.3849
ABL2	96.5217	328.802	126.918	88.6296	342.647	87.8562	112.642	74.9222	85.6096	137.408	115.617	205.624	183.664	126.962	133.05	83.3079	68.7234	90.9703	73.488	67.621	151.59	189.965	169.746	65.3174	45.0513	78.2799	75.8099	52.8094	59.819	63.2358	96.5164	36.2313	45.4211	34.9636	48.3913	49.2144	52.5537	117.637	117.762	61.9042	57.2804	93.9974	77.014	53.4122	60.6883	72.4608	59.6662	121.267	71.1057
ABLIM1	2.91033	5.16432	18.4671	83.3753	20.5117	1.65224	22.2409	63.9927	4.51711	25.163	4.73993	14.8511	12.9981	10.3164	10.8157	25.2485	0	0.783004	0.407126	11.9053	7.29898	8.1351	7.72881	327.085	305.6	641.431	319.576	285.436	226.025	460.763	477.987	180.38	148.142	170.084	446.172	647.831	721.522	667.174	619.496	252.101	265.722	144.665	136.159	386.772	299.829	272.523	245.164	13.9246	0.595065
ABLIM3	38.4801	6.1063	16.0855	6.77826	9.1436	27.516	20.1114	15.405	16.266	11.9385	32.8705	6.25355	16.8073	14.6424	6.22435	4.23535	3.97269	14.6989	11.0331	6.5589	7.11147	7.83776	7.26947	0.536645	0.135168	0.981011	0.878135	0	1.82955	1.95938	8.60636	2.20365	3.35911	0.14101	12.7518	8.86886	5.12758	0.607582	0.653525	0.0496581	3.98761	1.80982	0.724859	0.519136	3.81719	1.77367	0	15.0237	8.79599
ABR	283.836	214.842	236.653	169.447	230.271	186.252	209.677	194.506	243.943	196.349	205.159	186.506	304.182	230.693	226.694	230.175	249.579	199.532	196.553	210.797	228.245	201.31	232.705	113.309	75.3236	81.819	103.934	100.194	5.18743	0	55.6907	9.86381	5.98799	4.94554	19.6648	21.0703	18.6167	30.9425	35.3035	6.61745	47.618	1.50395	0.152515	24.6446	42.337	13.2484	1.93057	220.768	205.165
ABRACL	44.5938	53.9548	55.2717	46.222	42.8444	90.6783	61.9196	77.0769	64.1431	80.4389	86.6245	49.5329	51.28	69.578	57.6195	57.5817	33.3187	92.0576	77.6222	81.8391	133.744	105.316	76.1901	29.4005	49.2512	35.5053	25.5692	56.1384	29.7172	64.8839	74.8921	60.8528	35.5385	36.4323	7.98737	10.173	7.60257	14.8964	12.5216	7.9828	26.501	11.0497	12.134	8.95289	25.2457	34.0002	7.32064	57.6006	79.7307
ABT1	17.2124	15.8049	13.9436	12.7829	11.2682	18.3704	13.5075	19.3881	13.4806	18.2527	13.6071	14.6559	12.7009	15.163	13.3206	16.9836	16.5114	14.3869	13.1837	23.0629	15.0426	14.6952	14.9412	46.9181	19.8527	49.8797	49.0583	33.0963	34.8574	13.0492	23.1502	28.9522	21.7125	26.3206	34.5185	31.6108	38.3382	25.3621	26.8196	54.898	21.5519	37.8745	42.7803	39.5426	37.0818	41.5518	52.0369	14.2997	15.4492
ABTB1	7.72923	6.74746	5.92462	5.10833	6.1231	5.20902	6.73778	4.72996	9.80814	5.74312	5.78008	10.4842	6.49644	12.092	7.26342	5.27916	5.9053	5.12222	3.57299	1.1434	5.98789	5.0008	5.56718	33.3487	5.15703	35.3215	26.7637	3.60925	25.2122	3.76989	3.81844	2.53417	4.43014	3.12572	19.0109	22.7814	24.5323	14.0532	18.3273	10.7711	5.98065	16.1568	15.6762	32.4576	13.5537	11.6315	11.5371	6.30977	4.34761
ABTB2	2.03193	1.12822	1.44324	0.842789	1.93345	2.84848	2.55751	3.16559	2.28194	12.8498	0.155343	2.97222	0.303929	0.661842	1.65713	0.485446	2.53086	1.5659	1.27173	0	2.81703	3.72664	2.47942	6.8614	0.191339	1.68404	7.01167	0.0266942	5.75696	7.17054	6.67398	1.65632	24.7795	11.203	3.97033	3.64106	2.41589	3.35165	4.35328	6.19963	9.97586	3.90865	4.60763	10.4752	12.6779	12.0124	6.60163	1.79529	1.41882
AC002310.11	9.49244	4.21416	8.09645	7.40735	6.79999	7.74105	6.9353	6.51215	7.18696	6.60911	6.5563	6.36196	6.47755	7.52003	5.94237	5.81892	8.27985	7.70345	7.07034	11.7905	4.0288	4.50419	5.79102	9.77461	2.37871	12.1133	10.209	3.09284	17.1544	4.9787	4.80799	9.92145	10.2234	10.3182	11.5373	12.7036	13.8484	10.9613	12.1805	25.9299	18.6622	16.3989	16.0159	12.344	20.4607	22.3278	16.5929	6.70455	7.99165
AC002398.9	15.0778	10.2767	14.1706	9.00335	10.6598	13.2095	10.5899	14.6224	17.9454	11.1739	12.3865	9.92575	11.3799	16.5645	13.0644	15.0521	17.8317	12.3873	8.12165	18.9956	12.2319	13.8121	13.0517	11.5379	1.53149	11.4361	11.5625	10.3547	65.3255	23.5314	27.2253	17.8324	36.2687	35.7575	38.5823	31.2148	31.4041	30.0474	34.0426	44.521	31.696	31.3868	32.4686	36.9343	38.4211	35.452	27.786	12.7255	15.1095
AC002985.3	29.8797	21.6977	25.139	23.4425	20.8359	23.7758	24.7874	26.2593	28.867	26.2542	28.8209	23.1218	22.087	26.1267	20.4478	30.003	30.6915	23.5786	19.4771	44.1443	25.3231	23.0085	22.551	23.4207	1.46119	21.0486	30.4746	6.3967	24.5219	20.2534	15.863	6.89209	10.8563	11.2832	52.6886	39.5839	41.5471	122.955	122.82	68.32	49.6478	28.7794	32.7193	51.3206	52.7649	49.7472	33.9068	24.9632	27.135
AC003002.6	1.9751	3.3803	3.04319	4.02386	2.72487	2.78858	2.63117	3.18731	6.43862	3.58241	2.27511	2.56578	3.11111	4.17139	2.65603	4.03027	2.41755	3.40249	2.57766	4.81925	3.2283	3.10549	4.41316	10.3879	3.2827	9.42838	9.13743	5.09251	8.25588	5.94723	4.63107	4.11335	5.01433	5.10397	8.78144	9.21086	11.9991	11.6544	14.2327	6.55624	10.5106	4.69174	4.1655	5.62528	4.78692	5.08404	3.60505	3.07715	2.99007
AC003006.7	6.56643	5.58698	5.36956	6.6391	2.63882	5.61616	4.71607	6.56835	5.98766	4.56443	5.02254	3.72051	5.48034	6.31015	5.72372	3.94534	2.88798	4.13257	6.45364	7.32072	7.02115	5.58581	4.91644	6.6314	9.15292	8.46116	7.92812	13.674	9.78252	10.2695	8.43301	4.80719	9.68788	9.15054	10.9768	8.90063	11.8394	7.61029	9.45322	5.59449	15.1051	4.31725	3.39427	8.66882	3.28991	4.81823	3.4699	5.53366	5.29311
AC004381.6	2.8999	1.23732	1.85166	2.62774	0.713324	1.76023	1.69393	3.52554	2.08401	1.28503	2.26033	1.7676	3.70651	3.56635	1.8949	1.53221	2.32706	3.82414	3.55464	4.92258	3.89656	4.11557	4.51556	2.10825	1.14529	1.93581	1.69592	2.12856	4.30352	6.49685	4.88539	2.69494	6.32877	7.58607	5.69859	5.73371	8.26117	4.08217	3.59892	11.7112	3.05028	4.24509	4.63432	11.2773	5.25832	14.3357	11.3075	1.87328	3.68939
AC004556.1	20.686	16.1245	19.6362	28.238	14.6031	27.1221	17.0623	22.9788	27.2497	19.2917	24.9469	18.8611	17.3184	21.0598	19.5494	19.9905	29.1531	25.772	14.7425	43.444	24.6879	22.669	27.3793	15.5244	4.37641	15.942	20.2359	10.7671	23.812	11.6177	27.5201	24.1304	10.1747	12.9614	36.0599	30.4108	39.4244	14.2329	11.3167	63.4307	65.3338	19.9657	21.6166	15.7698	45.6187	38.8914	16.3412	19.8133	27.4626
AC004754.3	10.5181	8.99492	10.4269	7.4872	7.7009	9.99432	12.1957	13.1604	10.1611	9.87012	10.9939	11.8901	15.504	10.1991	10.9482	6.97674	11.5665	11.085	6.28963	11.3861	9.38193	9.6405	8.64805	11.9979	0.453095	16.2497	13.7159	3.62686	49.7498	8.02301	7.45606	8.82618	9.59051	7.25094	60.9562	56.9148	60.2985	18.6952	19.7699	66.7568	29.7038	37.9045	36.9925	36.3248	54.5449	67.2059	26.314	10.313	11.2356
AC005480.1	11.0387	10.9859	10.3581	11.516	6.31557	14.9341	10.0103	14.2133	14.8087	12.9359	13.3199	13.3051	7.42314	15.9341	8.26615	15.642	11.121	10.0481	8.5324	25.6956	16.1231	15.9031	12.488	113.386	2.7627	114.262	110.85	11.2424	45.5115	5.20474	21.1828	13.1845	25.2177	25.2394	54.884	57.0474	70.598	84.6524	80.7601	181.207	123.403	52.495	65.0141	45.8989	68.4584	57.7553	56.6678	12.2259	10.5846
AC005943.2	54.8698	34.213	45.202	41.262	31.5038	55.6173	34.323	48.5064	59.6069	40.723	52.9409	33.9492	47.4362	45.8851	39.1073	42.9279	51.4699	39.7559	25.2823	85.0254	68.291	59.3039	67.246	37.9868	14.1775	41.1036	37.1672	46.9863	40.5288	25.2643	56.9461	46.7373	33.1043	34.3787	67.1686	52.105	60.0622	23.7591	24.2316	76.5258	20.5414	33.7364	40.4095	34.5542	83.4127	37.4571	35.9812	44.065	45.6129
AC006386.1	66.4357	78.0466	70.7581	79.9695	46.8857	86.0062	57.4179	85.3607	97.6158	70.4303	110.137	158.105	40.8999	83.5362	55.1822	85.6014	66.2315	66.818	53.913	189.485	250.038	153.721	85.8623	562.021	13.9171	790.904	666.825	26.1125	221.215	72.1026	155.374	98.9475	153.156	279.2	326.174	348.098	428.639	509.159	489.818	904.915	895.296	407.886	501.935	271.362	393.542	300.807	353.292	79.0081	66.5247
AC006486.9	5.00183	5.36374	6.31959	4.83426	6.43754	4.32184	6.25404	5.22935	6.30059	7.39348	3.2021	7.09944	5.90411	6.7828	5.38499	6.30615	7.31626	7.01396	3.6114	3.64503	4.16018	4.12051	3.74004	7.43637	0.614801	7.14623	8.47329	1.97781	14.7791	5.52042	2.96964	3.77534	5.89062	3.2157	10.9768	11.698	11.2608	6.52986	9.20698	26.7366	9.11236	8.88917	9.66562	7.49046	9.689	15.0361	11.7743	6.07907	5.3295
AC006538.4	5.19354	2.62318	3.93366	2.7623	3.69972	4.38383	3.47235	5.02035	4.75362	5.92692	4.25392	4.90956	3.57264	3.0457	3.1568	3.76482	3.93048	4.83018	2.82867	7.62721	3.62557	4.60436	10.218	3.2582	1.07106	4.28459	3.31262	6.52046	4.28813	1.76094	4.00813	3.78048	4.57618	4.26122	7.33343	3.55455	7.09778	3.45083	3.67371	15.6624	2.34445	4.24408	4.94858	5.60089	9.85613	4.82336	4.77009	3.84924	4.38033
AC007040.11	4.03514	4.4826	5.2973	4.66712	4.43561	5.19991	7.24013	8.66424	6.61943	4.70434	6.53497	3.51262	6.21591	7.8978	5.4719	6.7967	4.27603	7.15474	4.45722	5.6989	5.45509	5.68112	6.26508	6.55474	1.72193	7.64343	7.56296	2.79269	25.0089	4.70643	4.29123	3.2001	6.76691	4.74449	14.3399	11.2308	12.4461	19.6944	16.5873	15.7116	14.9467	15.6522	14.9464	20.9963	13.4528	10.0204	12.0962	5.3846	5.07806
AC007906.1	0	0	0.0663712	0.161488	0.184663	0.136567	0.182032	0.434261	1.43341	0.663627	0.663627	0.805336	0.663627	0.946893	0.663627	0.663627	0.473832	0.839371	0	0.663627	1.78459	5.54596	0.707835	0.0766636	0	0.0356062	0	0.236569	0	1.45061	1.08518	1.89304	0.632877	2.01187	0	0	0	0	0.119793	0	0.0612082	0.0438766	0.0522416	0	0	0	0.0260799	0.548944	0.568729
AC008074.1	0.0685944	0.59739	0.300156	0.581523	0.778157	0.625396	0	1.1872	2.18517	1.37353	1.47163	1.37353	1.37353	1.43623	1.37353	1.37353	0.310829	1.6304	0	1.37353	4.22423	10.0069	1.15035	0.0383318	0.428709	0	0	0.407304	0.132049	6.12248	3.49922	6.8919	3.31043	9.72783	0.0467098	0	0.0798758	0	0	0	0.0172265	0	0.0437754	0	0	0	0.0233092	1.28037	0.842181
AC009133.22	0.155874	0.083968	0.65677	0.041714	0.659995	0.4803	0.249572	2.34385	0.670642	1.56758	0.375214	5.90686	0.526856	0.997807	0.302263	1.96942	0.421746	0.393016	0.366347	1.51553	6.00217	5.29423	5.29962	1.41828	0.449042	1.9993	3.10502	1.67088	7.92127	5.55397	5.58363	14.0801	8.51949	6.55242	9.62221	7.90943	10.6575	3.25633	3.47795	31.7289	33.246	27.8269	27.1624	20.7732	32.5968	16.0502	21.1793	0.591813	0.407381
AC009336.19	0.482718	0.468307	0.468307	0.468307	1.96319	0.468307	0.468307	0.468307	0.468307	3.30598	0	0.539153	0.0190839	0	0	3.12319	0.468307	0.517889	0.575717	0	0.510056	0.468307	0.644161	1.14995	0	0.0880399	0	0	157.332	15.2824	3.2255	36.4427	14.118	29.8452	1.26116	2.55946	4.76314	0.315317	1.29941	126.659	0.14406	18.7055	21.4132	43.372	0.68576	58.4162	81.6048	0.468307	0.493098
AC009950.1	142.043	78.9539	130.437	88.0993	146.743	91.2168	90.7181	149.405	112.446	182.461	40.4254	89.3959	76.7549	98.9506	144.025	112.518	214.637	85.3608	95.7204	43.4127	35.7848	35.222	46.8973	111.929	275.154	132.422	115.495	209.476	18.4125	102.955	17.9482	17.6265	67.0362	55.961	15.2741	9.9823	11.265	8.42621	7.44041	61.2825	13.3206	27.1346	22.8256	9.44961	21.8119	35.097	4.64414	105.698	90.5406
AC010547.9	9.07377	8.83037	8.7367	7.21228	7.59615	8.54811	8.3247	9.66581	11.081	5.61389	7.50449	8.69946	9.92239	10.3428	10.0489	9.10612	7.43021	9.21261	12.1399	10.6878	8.75433	9.09153	8.72585	21.0442	26.3751	20.1009	12.3738	12.8118	19.2755	18.4952	23.9601	17.7147	17.8666	19.1042	15.9747	22.3825	24.7731	11.2201	10.3936	1.98762	16.9177	12.9633	12.2597	10.0727	14.7149	9.1218	6.0043	8.78354	9.9502
AC010642.1	47.252	45.2336	35.0377	47.8591	38.4387	40.3457	34.5754	29.176	35.6122	37.1328	28.2004	36.3432	39.4421	41.7814	33.2461	35.4098	41.0724	43.5252	44.8463	48.7812	31.0891	31.3215	32.6328	65.7774	62.5798	61.7394	65.9525	77.4589	87.0844	50.0898	43.6302	28.9312	45.4697	46.7433	62.6378	62.7129	72.1594	58.7231	57.2945	72.7285	81.0939	42.143	40.4898	70.1203	30.6722	33.5409	31.4414	36.738	44.1858
AC010646.3	0.466418	0.527872	0.576889	0.466418	0.466418	0.558919	0.466418	0.982623	0.808037	0.374437	0	5.12606	0	0	0	0	0.466418	0.571831	0.466418	0.259367	0.466418	0.466418	0.555667	0.536645	0.0479987	1.42437	5.11366	0	12.9851	5.30614	2.18738	4.65488	11.6352	11.5809	16.4885	15.9775	16.2937	33.1771	34.2241	45.1084	25.2875	39.1192	37.4709	13.3075	17.3668	28.9173	16.3818	0.466418	0.466418
AC011043.1	6.10576	0.856434	5.12498	4.35138	2.86802	1.69464	0	1.67514	1.44516	3.30966	7.4425	8.60591	8.5157	2.05549	5.53136	3.07412	2.03835	12.0031	1.86572	10.8755	9.11234	39.4984	11.4455	1.45661	3.01635	1.5423	0	17.2141	12.8987	11.5664	79.0213	8.9609	10.6615	15.7363	11.3972	14.1103	17.356	18.7769	12.8681	2.61411	40.521	14.8447	14.0678	23.6214	2.86671	34.0168	16.4974	3.19189	6.45693
AC012005.3	66.4357	78.0466	70.7581	79.9695	46.8857	86.0062	57.4179	85.3607	97.6158	70.4303	110.137	158.105	40.8999	83.5362	55.1822	85.6014	66.2315	66.818	53.913	189.485	250.038	153.721	85.8623	562.021	13.9171	790.904	666.825	26.1125	221.29	72.1026	155.374	98.9475	153.156	279.261	326.174	348.098	428.639	509.159	489.86	904.915	895.296	407.886	501.935	271.362	393.542	300.807	353.292	79.0081	66.5247
AC015688.3	78.1582	52.5388	67.6675	35.4176	54.5837	42.5117	66.9885	57.2985	67.1487	77.8694	46.1528	42.7331	61.0436	52.0893	67.1491	64.7663	101.941	53.4258	46.0257	38.3529	37.1986	42.6393	44.9103	9.35296	13.0356	8.46109	21.8586	20.5975	6.51587	14.4499	9.07009	4.40042	6.47481	4.23117	7.84724	7.50123	6.73792	2.85495	3.68999	9.10869	9.8616	10.5436	9.57028	7.73113	12.9807	5.04975	4.27834	59.1711	49.7257
AC016549.1	2.54002	4.45873	4.30217	2.60895	4.87802	1.85215	6.14259	2.88194	2.27057	5.53028	1.87403	5.35029	3.79196	3.37685	2.44746	2.18128	3.71068	4.00767	3.85151	1.45598	3.0723	2.25469	1.46917	0.498314	1.04274	0.575672	0.199513	0.916121	6.90849	4.87535	2.69619	2.12174	1.996	1.94824	5.37162	5.73358	5.12154	1.57839	1.5444	3.14998	2.6431	5.10012	4.16477	1.17004	1.52998	2.61098	3.17227	3.12939	3.78109
AC018755.18	52.5668	36.0941	30.8278	28.4222	62.4755	32.9248	47.4633	40.8708	63.0492	66.9417	31.0855	16.0274	35.4712	52.2393	46.916	41.1573	59.8741	39.4819	34.3703	26.6736	18.0794	14.4663	23.5274	1.26495	0	0.341809	1.33215	1.01139	0	0	0.107291	0	0.194731	0	0	0	0	0.0949586	0.228047	0.136512	0	0	0	0	1.54236	0	0	41.014	36.9261
AC024592.12	12.4897	12.2819	12.4347	13.9679	9.59278	14.1693	12.9741	15.0768	12.3826	15.5727	16.0898	11.6476	12.4163	16.1141	11.2941	16.1001	13.1912	14.9501	9.07662	29.8373	18.4183	22.0942	19.0442	26.2573	1.25977	31.0091	30.4961	4.03522	37.4967	14.6828	26.1714	13.9244	11.4891	17.7789	50.0729	35.9688	43.8171	31.5742	27.0147	115.924	18.1415	26.9732	29.2274	46.7248	78.2272	39.5957	52.5966	12.7319	14.0706
AC025048.1	107.574	80.0712	78.8548	68.4199	72.3583	80.9583	65.7378	62.5531	53.3354	102.739	67.7743	82.2947	41.5268	56.4756	91.3662	120.004	207.157	125.992	206.705	119.108	51.4322	43.7777	29.0255	3.90985	14.562	7.21238	7.49735	23.7033	1.45737	3.23321	7.54817	1.43082	2.38546	3.84233	0.233549	0.616504	0.30926	0.515442	0.275012	0.195198	6.38069	0.0662853	1.05522	1.25833	0	0.416446	1.27734	75.6065	166.349
AC037459.4	4.91903	4.86826	5.45873	4.56837	4.22722	4.15051	3.94771	4.74323	5.90003	4.83735	5.11179	4.7336	3.52976	5.56628	4.78304	5.0026	5.6827	4.96186	4.52039	8.97689	3.59776	4.31357	3.66762	14.1828	0.679197	15.6911	12.1217	2.7593	5.36914	2.9222	2.28386	1.47103	1.4118	1.68677	8.87486	5.96124	4.93187	6.34968	7.90678	5.44015	8.57334	4.24973	3.38734	7.99285	12.5946	9.27196	16.1889	4.8102	5.32228
AC068533.7	19.1824	20.798	16.8738	19.3496	20.0938	20.444	18.0745	19.984	18.3383	17.6334	18.8416	16.4468	17.5304	18.2609	18.162	19.8162	15.5561	17.4999	17.9748	25.0406	17.6571	18.2448	24.932	20.0092	21.956	18.1799	23.554	17.9972	10.4904	31.7744	18.6251	33.3366	31.157	30.0961	46.6163	39.8925	37.2124	79.4596	72.0275	43.4904	40.9775	39.3406	39.7059	31.6336	30.9106	13.6429	34.4359	18.59	17.7374
AC069368.3	64.3737	80.0971	84.3234	77.7288	67.676	74.8195	57.3105	77.6562	83.8567	69.9685	62.1542	55.2118	67.2758	81.373	57.7263	69.9893	50.0398	83.5143	59.1631	94.0381	53.571	48.9986	73.9611	11.6529	7.26306	8.5964	14.0903	12.5874	2.21381	4.19801	3.91669	5.51316	5.74457	4.87037	8.50118	5.43768	6.41067	1.50494	2.96344	3.70436	4.27661	3.13918	2.31161	6.73277	8.3649	5.45548	3.92982	69.9789	71.3387
AC073610.5	11.092	12.2234	14.36	13.1302	10.4483	15.5435	13.5121	13.9006	20.3349	12.5028	12.6739	9.20307	15.6513	16.4209	15.86	18.3093	14.472	15.7678	9.79361	17.1565	20.2015	16.8691	13.5088	22.8841	22.1473	16.4229	16.8134	22.0792	24.5851	16.4605	11.5328	9.13047	15.2377	20.9554	31.7159	25.4615	25.123	19.7376	17.3699	46.3746	18.0781	24.4788	22.8668	29.0404	24.8937	21.9986	23.9775	13.7063	15.1199
AC074033.1	0.24833	0.378747	0	0.421271	0.143418	0.081125	0	1.01934	1.29618	1.55831	1.55831	1.55831	1.77734	1.68758	1.74144	1.55831	0	1.55685	0	1.94015	7.5503	15.2036	0.732742	0.268323	0.994737	0.166419	0	2.06805	0.174857	15.246	6.38437	5.62905	4.5275	16.107	0.0467098	0.072158	0.0351219	0.155983	0.0774838	0.100876	0.147209	0.0427064	0.018219	0.0734402	0	0.0623072	0.0246262	1.15776	0.778424
AC084219.2	15.6997	11.1814	18.2264	18.8412	8.8466	12.8242	12.8758	14.0717	17.0562	15.0241	10.582	11.5752	15.8604	13.7049	17.2573	12.825	12.3717	11.9232	19.5899	19.3324	13.959	15.2057	16.6147	7.39804	21.9553	10.7848	4.82764	24.5338	12.209	29.2273	19.0894	8.57648	16.3087	14.11	10.8367	14.2203	14.6501	22.0075	26.1926	7.5915	20.4082	11.7905	9.69334	11.5474	10.2421	13.0052	9.89125	13.8883	15.8521
AC104532.2	1.16503	0.59446	1.05453	7.89166	1.40213	0.8207	1.21858	3.72615	0.900135	0.424323	0.471902	1.97942	0.979689	0.556726	1.54364	4.13079	1.13114	1.10641	0.572635	3.56865	1.02011	1.16228	2.49591	6.89973	1.20903	12.3042	9.11959	5.13578	2.82045	15.5189	99.6503	12.5217	8.86027	9.24511	34.5652	22.1031	19.2058	1.59563	2.13212	9.94714	18.8215	12.3291	14.3819	18.2903	18.9102	22.1811	43.3206	1.10978	1.11878
AC104534.3	57.5775	50.8303	67.4927	60.5253	59.4182	61.061	59.4415	70.7513	66.2409	56.2996	57.5848	57.894	63.5275	60.5834	45.0418	59.9681	82.7203	71.6934	52.9509	85.9672	47.8332	48.1887	49.2878	97.9761	33.5034	84.6585	91.0204	50.5359	152.57	73.7742	52.3133	72.8752	81.5437	76.1827	103.275	91.3395	97.7649	94.2571	96.6622	152.902	93.7156	109.09	114.141	129.466	110.164	94.6371	99.1573	59.7048	77.2069
AC108938.5	24.9607	43.0983	49.5043	52.6928	45.9856	30.5368	59.0959	42.1409	31.0724	53.54	50.4794	101.146	69.6999	50.968	30.1738	61.5746	36.4204	34.2516	39.5909	45.0018	115.818	140.793	122.218	24.839	11.4984	28.8526	29.7337	19.2883	136.736	59.7263	71.5761	137.242	30.232	25.8144	49.7926	52.1228	41.0743	43.5743	30.2628	63.1526	28.6114	100.368	90.8615	146.381	57.0866	210.21	105.429	49.9919	38.0057
AC113404.1	217.918	324.663	242.635	302.384	304.181	345.349	285.636	243.359	291.077	301.196	285.129	366.324	252.73	289.582	376.044	275.556	276.754	344.652	380.057	244.077	395.734	403.053	332.063	98.8194	317.104	144.187	131.436	248.991	32.7188	159.175	193.777	325.377	183.145	190.309	59.228	69.4337	49.9024	86.5083	75.4254	28.4949	50.7327	66.8616	77.7847	45.947	49.5249	40.5776	53.4695	290.329	310.703
AC136352.5	0.440072	2.18375	0.898565	3.79842	0.400726	0.717918	1.95739	1.96477	1.5533	0	0.153922	3.90755	3.08865	2.3194	0	0.22052	0.540015	1.02556	1.33054	0.961079	0.705735	0.822908	0.762062	0.0383318	0.0914061	0.566477	1.3286	0.309226	25.8563	7.76839	8.8081	9.08004	5.25774	4.65162	34.6119	28.2307	27.0613	15.6238	12.2019	2.93974	11.788	14.11	16.4864	7.1257	12.0002	16.4286	5.78754	1.22593	0.993318
AC136616.1	1.4643	1.88279	1.51516	0.455164	0.455164	1.20113	2.42085	0.600287	2.64832	1.8619	1.63894	2.83397	1.38059	1.21837	0.522344	0.604884	0.797157	0.630835	0.546139	0	0.735994	1.38808	0.861788	0.613309	0.0302894	0.914717	0.104692	0	4.60127	3.13218	2.58095	14.5379	19.1323	20.7015	8.68802	15.817	18.4948	31.4287	42.7323	15.4574	80.1181	11.5636	10.4884	1.63684	4.04923	2.57609	6.73509	1.42244	0.588487
AC145212.2	1.05241	3.99898	6.42774	5.92045	3.2306	6.43102	7.23531	3.37295	4.80223	4.79457	0.525659	3.22979	10.1996	6.67029	2.99041	8.05147	7.37413	6.24714	3.11209	3.29143	4.88752	4.1673	3.2851	1.91659	1.9921	10.9208	6.46504	1.85798	30.6785	15.8132	5.97243	9.47507	2.77492	2.85875	10.2761	10.3059	11.8204	1.24803	0.951823	10.6365	19.3967	6.27752	5.7935	10.7572	27.4139	16.7655	4.84551	4.7984	4.76929
AC233755.1	0.434512	0.31238	0.31238	0.31238	0.31238	0.374252	0.31238	0.31238	0.568861	0	0	0	0	0	3.10065	1.53236	0.31238	0.31238	0.31238	0	0.31238	0.31238	0.31238	5.94143	0.504255	3.35077	4.77209	0.788379	0.0325481	0.0438753	0	0	0	0	0	0	0.206876	0.0918166	0	0	1.58923	0.0926304	0.0652231	0.247968	0	0.73866	0.246932	0.31238	0.31238
AC240274.1	146.12	69.8477	92.7477	78.5448	81.6261	82.9196	93.5099	92.7216	96.0379	59.3285	60.3621	98.6319	99.518	114.348	100.247	103.299	108.457	69.4616	105.866	80.8118	54.6154	76.9087	79.071	80.8418	105.371	103.031	76.6561	114.886	162.093	60.9896	56.1769	80.5847	44.9829	46.0309	75.9034	89.8495	94.7428	87.3072	91.9067	38.825	122.67	103.489	89.2076	95.0454	88.0305	56.0684	71.6171	93.1288	93.3389
AC241377.2	1.76047	0.804131	1.11264	0.864553	0.583636	1.39628	0.583636	2.94712	2.67858	2.90222	0.862338	3.06017	2.30958	2.02706	0.494639	0.451827	2.94661	1.46884	1.0732	1.87104	1.34592	2.42532	1.5688	93.798	4.28322	81.8768	83.6702	17.8751	9.45978	2.78559	10.0419	5.17196	7.54584	7.20769	5.83872	6.10622	12.5285	4.84781	4.20462	19.0975	23.1214	7.58794	9.21752	4.55541	15.0598	12.5289	7.81274	1.25446	1.66994
AC241585.2	1.78589	0.868254	1.00653	0.788748	0.619074	1.47672	0.619074	2.93258	2.69851	2.76653	1.01705	3.041	2.31879	2.34277	0.644977	0.297852	2.88079	1.57186	1.09807	1.78027	1.34133	2.59946	1.63316	99.5477	3.92886	85.4764	86.1927	17.5607	9.903	5.18759	10.8467	5.33754	8.03266	7.14192	6.2124	6.57067	13.4957	5.08915	4.4522	20.004	23.8126	7.68362	9.45173	4.80677	16.3595	13.0381	7.90244	1.24688	1.67606
AC245100.1	1.57331	0.817424	0.606417	0.606417	0.606417	1.42477	0.606417	2.34127	2.4913	2.49728	0.978138	3.0809	2.10849	2.06542	0.148807	0.385747	2.31484	1.33353	1.04624	1.48896	1.2539	2.04038	1.40189	98.3594	3.52651	84.7413	81.7825	12.805	9.86811	2.91977	9.06273	4.70723	6.08535	5.73489	6.25911	6.49409	13.2834	5.20815	4.57979	20.2196	24.225	8.16759	9.6882	4.17989	16.6395	13.09	7.84738	1.20145	1.41124
AC253572.1	32.1531	30.8551	33.4121	42.6008	44.8714	36.2021	35.8852	47.3322	38.1349	46.3236	23.7885	42.1193	44.3309	36.2495	48.39	53.1833	38.2633	37.7477	33.6255	23.6424	22.9443	29.5846	32.7739	32.1604	10.6036	41.1103	43.6985	7.94722	47.2092	27.551	26.7091	27.1573	23.0757	10.7425	45.6354	35.2949	39.891	26.2221	27.8726	75.6221	58.4261	45.1513	44.2015	40.0492	49.0906	41.4363	55.0185	40.1271	35.6866
ACAA1	45.7819	38.5328	37.6683	31.6596	46.9679	32.635	45.131	34.8603	46.9078	39.3878	35.3488	49.4976	49.2105	38.6443	46.3236	72.799	69.7459	47.8438	38.6566	63.582	57.3264	74.1864	63.7178	30.2821	15.6215	32.7021	30.5293	15.5114	47.566	21.9864	26.5152	23.2758	48.342	34.9848	38.302	33.7774	35.0835	48.701	42.7126	44.9121	44.369	78.0154	81.382	55.2893	66.3505	52.4319	53.1724	42.2594	55.7129
ACAA2	84.023	85.8027	82.0897	72.2662	57.0074	81.9627	95.0763	91.5833	119.955	61.0507	127.238	85.0877	95.234	99.3391	94.9204	85.4417	83.6892	91.8895	71.9068	115.319	148.717	166.954	116.702	37.6418	33.6803	28.6595	34.8394	71.1827	63.6391	2.93582	58.6965	34.0167	32.7148	31.1329	32.51	30.8274	34.7465	75.1034	65.7566	19.1753	56.2975	41.0592	40.1658	31.8165	16.5204	54.3605	32.7465	85.6222	87.7893
ACACA	49.051	32.5204	55.5016	64.6327	63.2078	24.7444	60.5779	46.331	45.6907	26.204	42.658	53.1448	68.5296	52.6803	55.1314	72.5376	53.1517	51.5292	57.8285	80.8421	66.0761	78.9265	95.0416	61.9825	41.5376	64.3801	57.2476	42.0099	103.519	155.855	72.157	41.4481	49.267	38.7883	118.736	130.48	130.063	133.364	133.436	58.7356	142.223	149.069	121.854	64.7016	55.9467	114.109	91.0029	52.9126	55.4901
ACACB	5.01314	3.22593	4.17611	10.6765	3.03304	3.41509	5.70426	3.65929	1.12729	4.67214	3.39483	0.928991	10.151	4.97231	3.67147	4.4576	3.66516	4.40046	2.10845	3.43945	4.46024	4.26338	4.74771	28.4805	11.889	43.4161	26.8644	12.4468	64.3932	12.7281	5.34474	17.9565	10.3208	7.14375	50.0729	50.4105	49.9302	15.9816	14.1959	39.7401	32.6331	7.99216	7.22076	44.2217	17.2939	15.1488	17.9159	3.92379	3.55231
ACAD10	19.6113	18.3302	21.1416	22.4051	20.4212	17.73	20.3948	19.4962	22.8351	17.2536	17.9138	18.1084	23.3009	22.1651	18.1005	21.9208	23.9583	22.1729	17.3803	26.4337	16.6042	16.1078	20.3527	28.6339	16.431	39.5432	28.3801	15.7488	51.0421	10.9931	17.9273	15.2177	22.102	23.0371	46.7098	55.7898	56.0898	49.0272	44.5881	62.0514	47.4687	45.4073	44.2835	66.6001	27.9457	42.732	29.2229	20.003	23.0656
ACAD11	12.0458	14.5285	22.8373	30.5012	16.3276	14.5505	18.652	20.9346	14.561	10.9961	13.4593	21.5916	22.028	15.3511	20.1137	11.3948	12.0136	18.7195	14.5934	20.3272	12.0725	15.4141	14.9408	43.9666	30.7984	44.9841	34.6434	35.8409	92.7366	52.1508	41.1598	34.2353	26.4834	23.6634	43.6736	56.3427	57.8463	52.5235	58.4748	3.30186	41.2349	27.8356	28.2591	23.8112	22.4507	26.9059	25.2854	15.8393	16.6564
ACAD8	9.25074	7.52845	10.6383	14.0638	8.15019	12.2567	10.4634	15.1489	15.9255	10.775	10.4624	15.3723	10.8277	13.023	12.0326	9.89883	10.1613	12.8217	8.60934	20.0826	15.9256	16.1843	16.5082	20.7375	7.51607	23.2035	17.4973	12.0864	22.0866	20.4154	13.2308	10.1787	14.4101	13.817	42.646	44.0149	43.5322	32.5891	34.5853	24.8811	38.1855	44.5925	44.5566	34.6235	41.8184	21.381	14.2068	10.8014	11.4915
ACAD9	45.8382	40.8925	42.9206	61.9798	39.8617	47.6415	34.8458	45.3177	51.3115	38.5482	46.3087	53.051	45.5731	45.055	43.1708	42.8366	38.0704	46.591	40.0403	61.312	59.3292	58.1397	64.7531	29.3622	44.107	32.8553	26.2748	30.5745	117.155	100.089	42.8695	36.1272	55.1089	58.4477	123.127	133.181	143.141	122.097	126.097	75.1069	69.0786	98.7115	100.019	95.3939	75.2798	75.9899	92.7876	45.1864	43.3156
ACADM	45.3894	42.753	38.8351	68.918	29.6293	44.4517	39.2141	34.3053	60.2627	42.8573	63.9072	62.5731	54.2128	65.1605	70.1843	57.7164	40.6384	53.5814	49.9437	87.5995	144.883	138.934	145.293	23.0374	60.3066	28.4348	18.3714	53.6364	40.748	38.497	46.1025	86.7896	52.1393	59.0638	49.2788	48.0318	49.2678	42.1189	34.1337	11.4712	45.667	63.752	66.3867	30.6865	19.4165	26.2042	26.3634	49.8011	51.7625
ACADS	9.52913	8.42623	9.2653	9.95355	7.84882	10.3225	9.25751	10.7888	9.76969	9.87559	15.5859	9.38868	12.5603	10.7196	7.85106	8.09412	8.75808	11.0927	6.53248	17.7845	13.2092	12.8562	11.3096	8.77799	0.0599229	12.5436	11.1917	2.00046	9.75594	3.67111	5.38969	5.09628	1.4118	2.17401	12.7051	11.233	12.8854	15.906	19.6924	24.5426	24.4926	11.2501	12.1767	32.3136	22.8075	11.8635	12.4025	9.64941	9.92539
ACADSB	11.6979	9.06344	12.3671	12.2992	7.36317	10.0541	14.5418	8.39872	10.6589	9.00975	16.9519	15.1962	19.8708	13.8442	20.818	15.4808	13.0804	12.2078	9.63102	13.672	34.7706	43.9797	28.3023	28.2505	61.2842	40.842	26.5546	42.0788	10.9976	38.3466	26.5391	18.2764	30.1833	32.5689	61.8904	62.709	53.7633	61.2361	55.512	9.09363	29.5828	28.4861	24.3206	35.2143	15.364	27.2004	29.496	12.3332	12.6441
ACADVL	202.786	252.428	306.495	266.78	226.591	309.26	294.436	280.38	333.369	189.34	245.909	269.189	251.483	249.476	114.406	264.506	226.928	285.163	168.713	386.439	161.361	168.058	161.516	145.163	30.3487	128.741	155.547	73.3733	285.573	155.572	309.92	264.863	164.597	150.792	397.92	342.785	335.624	351.084	336.48	204.073	213.397	284.487	293.283	195.543	259.104	128.222	245.777	258.467	256.046
ACAP1	9.76392	4.82266	4.32245	3.68015	2.04486	7.08075	5.62079	5.66726	7.01461	5.11438	2.06067	4.25997	5.02106	7.65032	4.45307	13.7147	9.26876	4.89101	4.07035	10.4713	5.23986	7.30612	6.2491	316.429	88.8955	311.646	258.712	150.787	0.717416	0	0.570347	1.10581	0.243414	0.888073	0.653937	0.708981	0.680557	2.55426	1.31024	1.41137	0.849616	0.6451	0.326838	0.975606	1.61005	0.327155	0.0812745	5.06772	7.07989
ACAP2	249.662	241.621	213.963	216.817	226.657	244.788	232.431	235.016	233.326	211.95	222.194	283.54	216.45	236.417	288.176	255.417	244.562	263.852	310.954	219.021	255.988	277.332	255.859	125.92	304.24	163.363	143.564	271.663	39.8282	211.037	98.9865	146.119	91.0369	109.579	178.898	247.685	241.841	265.041	233.184	22.1698	162.889	243.181	242.22	63.6662	79.76	85.1261	129.902	234.171	254.207
ACAP3	12.6184	12.4823	12.9768	11.4209	15.2366	10.4624	11.0516	14.4002	11.3999	12.6604	9.67593	13.4953	11.6162	11.7458	12.1776	12.6341	14.3263	15.8059	9.85617	22.3733	9.76634	11.1833	10.6338	38.6385	4.84871	28.7641	39.508	9.92696	23.1224	20.7447	9.97802	7.81525	7.54584	5.07991	27.839	25.5715	21.4345	26.1205	29.4368	32.599	50.1852	15.5283	14.9697	24.5957	38.8259	8.03275	16.3374	12.3299	15.0661
ACAT1	33.6341	42.9285	46.9213	75.7802	50.5627	52.9029	45.53	69.2698	77.8533	45.1809	71.0892	36.3872	62.3154	54.2211	62.5301	68.2707	53.0389	70.7761	49.0229	82.1844	87.7407	76.9451	90.0784	21.0058	34.3166	19.1009	15.068	23.8312	20.3924	74.8905	37.3385	29.4545	24.1954	29.8796	44.1874	40.4714	44.0522	32.7381	35.1409	9.5047	58.3916	13.1362	13.9866	57.4059	22.5544	23.8277	29.4892	53.562	61.9075
ACAT2	0	0	0	4.85517	11.7203	0	0	3.54866	0	72.5839	69.4769	78.018	78.0606	74.135	76.8131	112.047	6.89276	4.04756	14.0322	107.074	386.412	516.323	412.029	18.3609	17.7529	20.998	22.4823	18.4392	26.6721	73.2784	21.5326	16.5646	19.2784	19.4027	58.7609	50.7668	49.7194	16.0514	15.6327	5.78285	15.2387	26.9646	27.7702	25.3707	21.2822	34.0771	23.6438	8.28772	10.4625
ACBD3	86.5684	116.767	91.03	99.2478	78.178	117.794	114.855	81.4432	111.027	89.994	98.2757	106.139	84.3482	105.782	105.857	108.246	72.9943	89.8498	119.368	125.446	130.373	133.771	155.971	44.9632	91.5609	41.7829	43.4263	97.7318	71.9937	147.558	210.84	337.441	217.077	216.282	102.014	87.3464	79.3189	92.6319	74.4887	32.6281	93.405	118.701	125.113	137.545	98.1566	96.4991	111.804	102.515	104.609
ACBD4	3.21764	1.96481	2.88263	3.65052	1.90342	3.18866	3.69775	3.62737	4.87489	2.79476	3.09897	4.24522	4.09594	2.45657	2.4268	3.19231	3.53248	3.23526	2.21	5.10944	2.62596	2.91392	2.80196	10.5029	3.40952	21.3334	12.623	5.85266	21.11	4.18872	5.39381	2.91177	2.87229	4.07776	9.20182	17.9059	17.9817	17.2282	19.7362	15.6617	9.93885	13.7568	15.1952	25.2146	9.4845	21.1122	15.0665	3.19048	3.38387
ACBD5	87.2587	60.6005	62.0127	83.542	60.9534	72.826	82.7364	82.3914	98.99	70.4168	83.9048	68.6496	91.3791	74.7257	86.0992	65.8194	75.9177	56.922	72.3229	67.6872	82.371	89.9253	92.828	43.0466	70.5436	41.3884	37.4237	100.94	69.0269	61.8952	100.288	100.025	44.9342	49.0314	21.9536	23.1813	20.2384	28.1886	31.3567	14.3405	45.3847	33.928	38.6223	51.3505	31.2622	37.0684	42.3225	78.5586	70.005
ACBD6	35.2643	18.7729	25.7574	25.0698	21.6703	25.699	21.0057	20.9649	22.1634	25.217	18.9579	21.9339	20.0642	19.049	21.9127	19.8773	19.5656	21.5874	26.7655	32.1249	24.3974	15.5932	17.9904	32.3137	37.0974	34.6661	28.5064	36.6169	53.1001	43.8651	32.1338	51.3615	33.9319	37.9645	30.0344	28.242	35.2539	40.6527	37.9871	65.3541	33.9758	38.6454	37.258	51.3198	32.1662	42.8171	52.9231	21.7915	24.1764
ACCS	11.3406	5.66468	5.8057	5.23181	5.42887	17.1634	5.24107	7.12866	8.63022	7.86079	7.24683	5.86013	15.5953	4.6726	6.53139	3.75839	10.2344	16.6938	4.96491	10.6863	3.45679	2.89811	4.03812	8.62466	8.83934	10.2994	11.5051	2.83853	21.0877	2.92207	5.14361	6.18221	5.16038	5.83351	3.12955	5.17419	8.46957	4.74778	6.47041	9.33579	9.53529	11.2773	10.1778	21.8617	20.1841	15.2044	5.29928	6.19576	10.4604
ACD	5.74106	4.13566	4.75316	5.67537	3.10314	5.99688	5.01378	8.36173	5.70861	4.76473	3.53708	5.61214	5.19956	5.89569	5.29108	4.67901	6.83053	5.88367	4.86676	9.53623	4.54378	3.9219	4.17948	27.1389	4.61921	21.7935	23.9425	11.0268	9.71015	6.0195	5.44358	3.00569	3.01833	3.32613	7.42685	5.80139	9.12944	4.79142	6.72018	11.3162	10.2028	5.1111	6.72582	8.94628	11.4142	6.62454	11.2017	5.24532	6.3571
ACE	40.7321	22.3395	32.2578	19.571	7.29015	60.5658	17.1467	12.9472	14.7665	34.7047	38.1526	28.965	33.1896	21.0977	12.1718	7.91673	15.9167	9.17137	4.89805	1.87735	7.97785	7.13475	11.7583	22.1558	3.40713	18.7612	11.0735	1.72557	8.31201	7.48178	1.30162	3.27715	1.4118	1.12449	12.4248	10.3488	11.0354	9.8526	10.2963	1.27914	4.53537	11.2688	11.4591	5.07877	7.44899	2.20856	3.50418	21.7186	7.03471
ACE2	0	0	0	7.39501	0	0	0	0	0	0.363787	0.363787	0.363787	0.457766	0.989632	0.411799	0.363787	0.108103	0	0	0.363787	0.832346	0.326154	0.370214	0.0766636	0	0.35675	0	0.00789423	1.33959	5.35488	2.30415	13.7383	5.54984	4.78022	0.560517	0.620509	0.054045	0.0464543	0.251603	0.214	0.406912	3.625	2.00749	5.80538	16.3372	4.60753	1.30402	0.181893	0.0540515
ACER3	58.6652	53.6615	67.7632	51.1749	65.0329	73.9738	60.2169	52.1756	54.1178	54.8597	73.5761	77.0286	81.6213	75.565	70.9801	87.6016	51.8499	75.4013	68.3807	71.8297	119.778	115.407	94.4494	10.4263	15.8113	12.9479	17.3088	22.3639	10.8265	28.8132	25.54	24.4587	14.3127	17.1563	24.3358	29.9148	23.6744	25.5698	20.757	6.10859	24.6447	18.5668	18.8643	29.103	12.6368	24.7999	9.16863	66.3981	70.1052
ACIN1	280.117	210.195	211.044	201.615	212.152	174.329	190.103	172.932	197.437	164.344	134.79	179.675	195.643	196.761	191.162	201.418	187.661	175.792	198.019	178.504	108.058	115.077	158.754	218.376	310.137	228.222	202.061	311.05	191.783	106.7	119.237	200.966	187.672	167.626	157.879	175.229	196.694	139.384	137.297	104.651	175.22	164.421	154.415	170.83	174.475	131.341	171.364	196.202	183.083
ACKR2	0.893301	1.1121	1.59227	1.63594	1.83777	1.14006	1.8295	8.5091	0.369303	0.639899	0	8.09908	0.0157263	0.927914	0.295136	2.40721	0.692709	1.20667	1.11443	0.228559	0.874928	0.456582	0.715246	0.651641	0	0	8.27117	0	3.12503	7.59707	2.82206	51.5037	47.0276	29.2936	56.1918	30.7155	21.2768	0.894448	1.50925	41.8984	4.47525	67.1308	55.54	24.7878	65.2133	112.476	52.1447	1.12608	0.903569
ACKR3	15.3063	27.9275	8.44902	13.7063	26.0014	10.9053	34.0386	9.85532	11.307	15.1471	1.94963	22.4702	33.2843	14.2738	9.66526	9.30202	12.4476	6.3446	8.28938	0	3.72778	3.73505	4.01677	2.98988	1.59708	4.96787	4.69368	4.13172	4.26905	1.56006	0.765586	0.210002	3.55385	2.03618	1.07432	1.83883	1.97614	1.16084	0.936797	3.23761	9.88552	8.57771	8.63591	18.936	2.01228	15.2255	1.10334	13.99	7.31699
ACLY	166.072	138.626	146.589	128.945	146.793	136.454	170.433	143.859	152.291	145.341	135.101	135.651	174.367	160.508	163.728	200.006	177.627	161.437	144.554	199.385	169.745	209.318	230.159	143.054	86.98	136.288	117.407	150.247	180.401	83.0881	140.089	73.0014	96.0999	78.9404	142.792	152.152	167.313	206.089	217.208	155.622	135.769	193.542	164.294	144.343	114.022	201.843	181.202	146.691	169.532
ACO1	19.2766	23.4721	21.4874	33.2389	17.1001	24.6007	28.1957	26.9707	37.2592	15.7775	61.0366	32.6182	72.5862	46.3799	32.2919	45.9623	18.5303	30.628	22.7717	54.5757	119.742	133.354	121.855	14.4128	14.0812	22.3642	11.4023	15.0718	43.1707	42.2094	23.8583	35.0164	25.4611	31.8583	56.7057	58.0513	55.4931	36.3296	40.3255	11.1484	78.8326	26.7392	30.6408	78.0224	22.6034	20.8071	36.2152	30.2438	26.6999
ACO2	81.5671	58.4732	75.499	73.3312	69.0924	66.5611	77.2313	71.9184	77.5386	67.5304	96.7452	72.454	78.5805	75.6057	70.2981	118.746	121.129	91.6405	59.0497	134.294	117.46	129.433	141.049	73.6738	15.3426	69.9608	70.7531	43.2538	170.236	183.093	70.5029	102.959	59.9772	52.0317	332.293	308.437	303.501	151.473	158.826	290.104	268.433	161.663	159.177	283.525	101.232	97.8187	192.689	74.4151	106.385
ACOT1	3.94589	3.67375	7.02134	4.92825	2.1603	7.70938	5.35916	7.45198	8.50859	20.0235	22.6042	17.0881	15.4002	12.2575	11.9748	9.13251	3.17998	5.68624	3.84884	17.3623	75.0572	63.5062	48.5887	5.51978	1.47878	7.06085	6.79473	3.71144	4.48022	7.69967	7.89849	12.6195	7.10769	9.01027	3.69007	3.61724	3.79578	3.14138	4.15862	12.7018	18.7816	5.33553	5.27542	10.8298	16.2688	12.0689	12.2814	8.10898	4.76754
ACOT11	21.8715	12.6342	23.0071	17.7015	13.1707	7.0003	15.3814	12.0007	10.7315	9.44858	12.869	16.4348	25.8904	13.3973	12.5646	7.93031	8.37793	16.9213	8.55764	15.7005	14.5252	14.6878	17.5999	2.33824	0.964027	3.87466	3.75178	1.30743	25.6132	9.96928	15.153	32.223	33.153	31.5606	39.8434	43.5612	44.5067	31.6471	36.2442	18.801	67.8156	38.5001	32.135	39.9539	14.6564	16.8966	17.2949	13.0199	12.1291
ACOT13	48.6591	19.5233	33.7134	45.5512	15.8009	71.2625	21.2498	32.4842	72.8864	75.4635	85.2766	63.3775	74.7409	69.8979	71.699	69.1513	27.692	31.1681	38.4534	79.0151	241.183	220.293	215.917	8.85465	30.1835	12.9243	4.24122	32.3669	14.2447	45.8295	27.9073	42.3841	20.0573	29.1024	13.0787	12.2144	14.526	6.27627	7.31215	6.27268	34.7599	6.94407	7.85896	19.3803	43.34	11.6826	31.1339	66.2644	34.8108
ACOT2	5.48077	4.56223	7.6447	6.18585	2.85647	8.95476	6.58954	11.3877	11.916	23.8607	29.1412	23.1652	19.3592	13.8891	13.6353	10.9421	6.81459	7.43744	3.21674	25.0336	95.4508	71.2506	61.3381	8.77799	1.54919	10.0247	11.2945	2.87411	6.76625	11.8558	9.83928	19.6791	8.13003	9.78547	5.23149	4.38302	4.78781	4.32353	5.40378	15.044	26.0571	8.39956	8.12629	12.8111	21.5618	13.4514	16.8006	11.1649	7.12601
ACOT4	0.38525	0.360251	0.862296	0.0910823	0.115341	0.553978	0.367556	1.03402	0.642909	0.852652	4.57175	3.38141	2.53726	2.81253	0.697614	0	0.461575	0.701188	0.168577	2.77012	7.51435	13.9708	6.43441	1.87826	0.348453	3.04207	1.25158	0.840287	3.45596	1.81873	3.33728	3.90527	5.25774	4.34618	1.86839	1.93703	1.94053	5.58673	6.07832	6.52527	6.00668	9.01781	9.56396	5.55831	5.65534	4.9124	1.44953	0.670261	0.581381
ACOT7	3.31772	2.21695	2.36486	6.09062	2.973	3.11904	3.93575	2.98595	2.04362	3.17539	5.8935	7.37535	9.29765	4.10648	1.32027	6.97197	4.30888	5.25937	2.69234	10.53	11.4179	22.1812	16.2509	7.35971	2.57059	8.72817	9.93763	4.44759	19.9717	9.7472	6.38581	8.78359	4.43014	3.84839	12.1912	9.30323	9.88704	8.39847	6.78561	20.2727	19.7433	4.72883	4.44034	15.6122	18.1488	13.8571	13.1846	3.24655	4.78413
ACOT8	8.30556	7.23522	7.82954	7.56409	5.28657	9.46942	7.31539	8.89803	11.0696	5.88507	9.62923	10.4132	8.13106	7.41264	8.67998	11.5758	8.11752	10.3096	5.37148	14.2102	14.6678	14.0709	11.1359	14.3744	4.1611	15.017	12.8331	6.85189	49.613	17.0322	14.0591	13.0111	11.5865	12.6801	25.5035	24.946	22.7881	20.0699	22.1876	28.0543	18.073	31.3152	32.2087	35.1616	36.5289	23.1389	16.2642	8.21831	9.21354
ACOT9	68.9075	98.7753	82.2729	111.534	97.9451	101.328	71.3624	102.602	92.7752	119.731	67.6553	94.3832	76.6089	84.5796	99.4345	92.7203	90.7441	92.8791	93.4712	91.2231	93.0017	94.1941	100.884	45.5382	40.5374	30.4841	45.1439	49.8687	44.6798	38.4847	84.4784	43.7258	29.4531	29.3968	28.2594	22.0673	22.5746	9.07068	9.77015	21.3512	26.3288	19.3869	18.1538	30.331	41.1366	32.8655	30.3933	93.5792	92.0511
ACOX1	77.2503	89.3332	96.3932	94.1588	80.415	98.5074	122.699	122.952	123.54	67.6	133.548	79.8268	106.209	134.315	95.7769	115.195	64.9671	122.31	78.34	122.251	135.703	144.814	137.136	40.4017	25.2284	52.0984	55.5784	39.0148	118.713	74.5033	134.85	182.089	113.772	103.817	124.435	133.989	124.082	30.1888	29.223	124.323	215.172	112.637	110.43	114.158	165.023	318.289	264.966	97.4503	100.295
ACOX2	0.105385	0.721459	1.00474	2.21865	1.45792	0.485596	0.636909	0.432452	0.0613982	1.90315	1.10181	2.34365	1.55076	2.4654	0.719153	5.62635	1.23975	1.09326	2.30535	7.85414	12.3043	13.8683	11.5777	0	0.0999328	0.0828769	0.178416	0.252734	8.44634	0.687396	1.5546	7.7024	3.69989	3.61504	2.33549	4.11056	4.05937	0.426929	0.670627	0.106578	2.87607	6.35913	7.19238	7.37185	6.2523	1.44378	9.7358	1.05328	1.77255
ACOX3	14.497	12.0766	14.9552	9.49632	12.0403	12.9684	15.3817	13.7052	12.9902	12.5227	14.8914	10.7283	14.565	14.8902	11.9954	13.9765	13.8202	16.5306	12.1595	21.5313	13.5106	15.003	17.2681	18.3993	8.10571	18.6893	14.354	7.24141	21.7363	12.4134	8.64098	6.50988	5.59852	3.11398	12.8919	12.6889	14.6572	11.7485	14.0464	24.4119	28.092	12.632	10.3237	28.6387	17.8842	19.757	7.07318	13.3477	15.1754
ACP1	45.9676	50.9322	45.362	89.6677	52.1679	70.7439	54.2663	56.8887	51.714	64.4622	69.569	59.6961	59.0091	69.3302	67.6652	60.5442	48.7221	66.2094	72.6023	90.2316	125.095	120.366	112.612	48.3748	144.689	69.3317	59.6973	139.537	78.4522	159.55	167.232	176.454	159.29	178.365	82.5362	76.6008	77.1125	71.9678	66.5294	74.5254	95.4098	97.956	112.542	128.12	85.9079	81.6921	77.3903	59.3526	69.4058
ACP2	139.698	99.5013	125.323	122.655	98.8571	163.51	135.072	190.224	174.536	208.962	218.873	145.227	153.428	115.316	174.299	88.376	137.41	143.883	99.5226	92.7672	125.638	145.608	133.186	16.4443	2.62828	15.2108	18.5775	7.23988	56.0732	24.6278	9.72548	21.8736	14.5562	11.0361	33.9113	31.0105	34.2632	25.273	23.0601	44.9532	38.5942	55.2902	52.1464	60.7197	54.4859	47.3871	38.8278	142.463	118.466
ACP5	7.78993	11.828	10.4969	17.2407	3.37048	21.2944	5.6441	9.20251	20.8009	74.392	193.39	194.865	145.224	88.1236	74.3333	150.319	16.6686	16.3699	5.26964	110.994	437.808	570.173	337.323	22.3091	2.4883	23.1482	25.3483	6.92465	7.09042	1.55818	3.43128	6.87414	10.6129	10.8018	5.04465	8.29907	11.5701	13.7163	12.6488	5.79062	14.3121	18.226	20.7003	65.9777	24.1734	8.47957	15.5605	21.0476	16.5192
ACP6	3.56001	2.46232	4.03078	4.24951	1.53302	1.82947	4.88846	5.27179	3.02618	6.22686	1.80501	7.0827	3.25155	2.25191	1.60978	2.71316	2.06984	2.39896	1.70691	2.1909	3.53935	3.3845	4.35644	9.73628	12.227	13.6005	7.2514	16.8614	36.4103	27.839	31.5514	21.2517	34.9543	39.2007	24.3825	36.2917	34.9934	26.9368	26.996	53.7114	56.119	50.5689	51.0034	32.9709	32.7273	50.6057	46.4147	3.13887	2.13037
ACPP	80.1809	128.361	69.8666	62.9858	80.3414	103.358	69.5598	77.9337	72.3188	34.6564	58.3399	38.6035	51.024	80.4714	88.4954	126.887	102.505	98.4703	96.9421	86.5145	23.3179	22.7337	23.671	0.996627	0.509069	0.326698	0.58874	4.36501	13.3591	1.13878	7.88052	42.2177	39.7252	33.916	1.63484	2.43862	3.04356	1.86159	1.15359	14.7072	1.88104	25.8038	23.6599	24.3623	9.87218	7.28006	80.8637	75.1262	97.7062
ACRBP	23.1644	7.9734	11.9455	9.0487	10.1278	11.029	12.7422	14.8338	16.9249	10.1705	14.11	7.34436	14.9317	9.72671	19.9353	6.74837	19.0055	15.1116	11.5407	10.048	4.04671	3.3921	4.17972	0.8433	1.16795	1.78891	0.52396	3.33242	1.76764	0.561379	1.12877	0.0809519	1.80126	2.54342	0.186839	0.342797	0.60059	2.1636	2.0865	0.10988	0.558676	0.744211	1.24423	1.8827	0.672869	3.32499	1.22168	11.4873	13.3261
ACRC	3.51625	4.131	3.00665	3.11921	5.09123	2.24185	3.15525	1.47178	2.81048	1.4193	2.47163	2.47462	3.41305	3.29086	3.98411	3.76168	3.70341	1.53382	4.69527	2.72098	2.57078	2.46881	2.24854	11.1162	28.1165	14.3335	23.2073	15.882	2.72885	10.1111	7.52678	17.5699	4.96565	6.10173	2.94272	2.70401	4.34023	7.82961	8.16062	0.732916	3.92538	2.61186	2.18284	7.26711	2.14798	3.5533	4.21369	3.13723	3.21219
ACSBG1	0.504159	0.0358501	0.203998	0	0	0.50499	0.205025	1.154	1.25665	0.659163	0.671208	0.621923	0.66033	0.688755	0.750953	0.835583	0	1.15089	0	0.621923	2.66848	3.54035	0.714241	0.153327	0.136781	0.435318	0.158768	0.360544	0.102136	3.41925	2.29592	1.54849	1.31444	2.38074	0.186839	0.383232	0.57947	0.162343	0.162372	0.101829	0.587397	0.0124041	0.120851	0.511344	0.204814	0.237034	0.121636	0.640543	0.310962
ACSF2	12.2144	9.71155	11.5461	30.2276	12.5684	12.7063	22.861	18.3216	20.8235	10.2081	17.0177	11.8173	27.5744	14.9528	15.5034	13.4095	13.8116	12.6296	11.0058	20.3096	14.8193	12.4676	19.5177	8.08801	3.51768	8.15273	13.3297	7.31367	34.9755	44.9042	31.5832	16.5633	18.9863	18.7603	69.5976	54.861	56.003	33.756	29.7114	16.6842	29.8386	11.4659	13.3976	25.2424	105.573	56.8388	18.1559	14.1811	13.2206
ACSF3	37.02	22.4236	26.1775	16.5821	24.2947	19.9283	20.0427	19.6179	21.3024	15.8749	29.4914	15.6057	24.6523	23.4667	17.4761	22.6803	24.7693	25.4787	20.4361	29.0572	14.5454	15.0368	18.3912	46.5732	29.0379	51.1097	34.9324	27.4336	22.4168	13.5163	12.4506	9.62083	15.8706	13.7702	22.9345	25.6146	25.0988	15.6949	15.5096	22.4975	46.4631	18.816	20.9648	19.8094	26.8926	15.5969	16.9201	21.863	25.124
ACSL1	354.238	970.407	380.243	447.85	1165.22	678.21	622.2	516.16	625.845	802.954	605.345	559.688	509.558	524.832	870.847	746.559	523.471	638.104	556.14	227.727	443.123	651.151	674.148	28.2889	11.4416	21.5137	52.3613	18.6726	25.2266	126.866	34.9779	83.6511	36.2687	23.0901	56.9392	52.3253	44.4979	33.9228	34.6788	17.2906	171.786	18.2635	14.4343	35.7619	40.6293	19.0521	26.327	613.773	539.806
ACSL3	131.455	227.673	146.639	143.864	224.801	159.088	154.013	139.385	152.537	189.351	190.175	198.538	198.531	181.506	210.269	173.614	134.81	151.291	157.764	173.058	248.352	332.868	331.063	33.8087	75.5313	48.8157	36.6086	82.8252	76.799	159.235	171.264	350.843	231.243	224.171	51.1005	51.9704	42.0554	86.4003	79.3826	51.9833	91.4353	90.2413	97.3801	81.3326	53.4959	200.887	85.0481	177.56	154.528
ACSL4	212.055	428.838	267.706	307.099	272.834	268.868	311.716	222.333	233.374	249.155	293.305	348.167	296.942	349.25	351.32	377.529	281.408	294.227	368.883	310.828	435.589	565.119	548.084	50.6747	148.558	53.0212	50.6754	139.102	34.1524	131.018	128.728	56.4297	107.735	90.2581	70.2048	82.1062	70.9912	52.5675	50.5822	10.3116	47.0509	47.8852	48.1072	33.2179	123.294	76.0489	70.4129	295.124	302.527
ACSL5	39.0183	89.0871	68.9632	80.9535	72.1095	72.5107	65.649	88.5054	82.6486	58.8475	66.1097	77.5611	71.8608	56.3298	72.3704	88.0753	56.9177	92.5583	80.2024	103.938	67.8122	67.3938	75.6702	115.609	77.3835	87.4962	100.289	88.1055	4.94992	93.8396	29.8697	5.2184	31.5951	23.1802	66.0476	61.1149	56.2606	26.9341	23.7801	6.80599	95.1947	64.5503	61.6068	27.2173	119.037	29.5356	9.77579	72.24	86.3803
ACSS1	10.5761	8.26109	9.67706	18.43	11.7939	9.39703	11.4932	16.279	15.9263	8.74988	12.3401	4.22649	12.7085	18.9408	15.567	16.5059	15.1099	14.1631	8.76377	15.72	10.7247	7.68038	12.4022	59.5293	22.497	67.5333	56.9426	38.0731	13.8755	27.1848	12.9294	22.318	14.8483	9.55596	16.2083	24.4611	17.9775	78.8361	94.6188	17.6878	46.6256	11.9495	10.0919	18.3649	28.5386	5.68061	6.18881	12.067	14.6365
ACSS2	26.8822	22.6608	25.7259	27.1052	26.217	27.435	27.5034	35.3439	33.5198	33.5915	41.9246	40.4229	33.6883	37.3821	35.6041	78.7793	42.7301	33.5138	26.6767	54.7942	82.4989	95.9382	84.9625	11.9595	2.00777	22.4131	15.8446	7.4746	85.1891	59.5533	16.785	39.9336	16.3574	17.2908	68.9436	63.2869	69.3281	82.1756	98.4207	59.1918	76.5567	63.0718	59.0553	36.0404	72.6605	39.7578	38.1155	33.5556	38.122
ACSS3	0.859669	1.74085	0.472798	20.6751	0.301226	2.30269	2.70072	0.443054	0.323281	3.3493	1.59561	0.0871138	0.671385	3.84854	2.32837	0.0871138	0	0.83563	0.616753	3.43825	0.350838	0.830179	1.13896	0.459982	0.198554	0	3.17311	2.05266	34.4185	39.2889	33.4083	54.6647	43.1817	40.2006	56.4254	61.4303	49.6989	2.08407	1.29852	12.5735	42.8737	25.0617	24.923	10.8034	60.8579	17.9832	8.45928	1.22764	0.726191
ACTA1	25.2822	20.4226	20.4295	17.9636	18.7087	18.9865	23.4741	21.7758	21.4184	26.6337	20.4963	18.5751	24.6142	28.6036	19.1033	46.2808	37.7595	19.828	18.6036	28.7871	23.6841	25.1476	19.906	18.8209	0.2611	20.2665	19.2005	4.31876	9.7121	1.36766	1.12324	1.74999	1.94731	1.67508	22.0937	19.8407	19.8015	35.4371	51.8131	21.2188	14.7113	18.8283	18.6999	13.5999	24.7623	16.158	21.5318	20.9574	24.3075
ACTA2	2.28624	4.80262	4.21818	14.2166	5.04085	3.82429	8.77012	6.99646	5.88227	11.6073	1.66925	4.44225	4.99611	5.55334	7.9661	7.10906	6.95277	4.31011	2.41524	2.2373	5.4512	8.48754	4.56572	9.92794	5.87165	7.05269	7.27059	17.4354	2.38113	25.8834	14.4855	0.838988	5.30643	0.88006	1.49471	1.922	3.01948	0.610742	1.10746	2.49211	2.2949	1.38532	1.56197	1.09939	86.8972	7.29004	7.2693	5.2971	3.36267
ACTB	8132.4	7002.54	6655.57	3578.9	6327.57	4998.06	6368.41	5187.23	5792.12	6935.67	6412.1	4747.2	4555.43	5563.74	4419.34	8119.22	9324.84	6217.66	8651.9	8613.06	4948.1	5004.48	5522.63	3017.02	1650.2	3164.58	2764.56	4281.69	1334.37	1079.93	969.329	712.454	1233.87	858.214	2738.87	2389.63	2363.95	5833.48	6547.82	2542.87	1920.09	2789.9	2651.12	1350.23	2684.26	1678.89	2502.74	6059.84	8632.48
ACTG1	1100.57	1674.65	1336.52	1079.87	1186.32	1161.81	1496.94	1270.58	1079.71	1347.04	1316.79	1274.54	1099.06	1391.66	946.01	1704.53	1226.63	1544.02	1497.69	2017.3	1515.76	1955.09	1725.94	983.019	348.401	1169.55	909.534	878.489	2266.55	504.332	1159.07	863.11	669.243	593.353	1420.77	1512.85	1846.04	1130.23	1297.59	4251.06	1583.47	1064.74	1029.67	1789.63	3471.13	2735.3	1990.41	1272.56	1520.86
ACTL6A	33.5414	38.0749	34.8515	70.369	22.7669	40.2887	34.6117	54.531	50.2535	31.7049	33.7423	35.6369	36.9437	42.338	40.5934	40.8856	33.2173	41.5604	43.9235	61.6086	51.9392	42.6696	52.0111	16.751	58.8342	26.1462	19.0938	64.0272	81.3677	166.44	86.7958	107.869	140.206	190.004	91.1308	89.8076	108.556	58.735	52.1834	20.5681	36.3339	114.38	125.935	69.0897	72.4924	52.8074	142.966	37.5093	42.7419
ACTN1	125.478	107.732	118.29	95.6786	105.44	69.4374	129.407	61.9161	55.145	158.084	117.452	173.123	131.856	205.047	69.2468	212.306	66.6294	64.6824	65.6041	148.71	424.033	487.102	459.405	25.759	18.0434	123.595	36.1515	43.3623	249.021	212.437	157.194	96.9735	226.911	196.131	193.285	211.323	238.61	257.242	276.959	351.069	203.928	204.867	178.855	207.333	490.183	395.833	208.265	117.871	66.1167
ACTN4	149.714	133.406	144.55	241.482	168.471	150.294	169.114	169.046	128.966	148.867	116.408	202.127	152.238	134.378	112.071	184.057	156.125	162.676	130.067	169.111	113.258	125.2	138.717	263.8	123.57	150.365	273.174	178.101	2207.31	486.524	393.212	382.582	427.435	363.392	869.549	795.469	777.069	561.877	594.125	760.594	839.519	634.642	589.098	649.466	927.857	885.413	595.151	150.004	159.401
ACTR10	20.0547	35.8362	32.3562	47.0688	34.3162	46.7224	28.9646	58.6825	53.8118	49.8047	44.6998	37.1545	32.2035	40.2774	57.9862	50.0025	28.1782	48.1178	33.3123	50.1385	70.9586	77.5114	70.3414	23.8807	20.9247	34.178	23.9463	22.9715	32.5454	47.5068	80.2303	75.1539	79.499	80.0563	66.3746	65.2978	61.0159	48.7127	54.4875	25.0612	62.9943	48.0351	53.1026	38.7508	55.6417	39.0525	59.0183	42.4886	40.7151
ACTR1A	106.093	92.5864	112.488	104.171	94.1457	135.952	107.535	132.928	123.95	113.366	135.087	89.217	113.66	128.674	116.95	120.578	124.793	141.256	106.549	152.247	136.428	140.068	148.916	66.0841	36.2862	63.0817	65.4835	67.8979	136.68	44.8729	79.4087	52.7962	77.1623	79.1433	121.492	107.014	105.229	123.988	124.818	181.322	111.644	82.8206	81.986	43.9607	74.0871	40.9819	74.5193	113.513	133.025
ACTR1B	17.2417	16.6564	17.6591	20.3392	12.7356	17.9991	18.3402	18.3494	18.612	13.6741	18.0074	21.3761	23.2811	20.6348	17.4351	23.3444	19.4298	21.291	12.5132	38.0355	28.932	34.5104	32.5588	75.9737	11.8755	90.6955	62.8839	33.0521	94.1755	36.3611	40.5219	47.7652	40.9422	46.075	89.963	90.7793	96.9071	83.3562	97.2108	166.977	76.7389	62.5231	64.0678	73.1867	97.6116	76.3947	88.7147	18.1738	20.3604
ACTR2	854.165	829.341	941.067	746.83	944.663	826.096	1096.6	885.434	942.435	678.181	855.583	763.777	861.093	824.024	910.576	1003.18	926.108	1289.41	866.506	962.515	689.515	907.583	684.315	245.784	371.329	236.007	205.902	489.807	145.43	348.243	353.332	411.24	360.107	343.129	204.542	220.472	178.526	176.017	168.276	79.9184	325.074	299.224	315.881	243.292	94.8598	162.628	215.039	858.338	944.311
ACTR3	455.425	896.675	697.74	781.761	666.33	761.258	715.471	720.358	811.857	717.618	748.248	833.771	599.949	919.673	878.001	1019.96	754.102	924.807	1014.9	1081.73	1350.6	1501.94	1367.02	230.068	641.084	370.958	225.686	539.152	331.845	716.533	500.76	454.764	333.039	347.255	333.601	344.338	321.288	324.118	309.618	94.6181	501.55	282.867	296.133	177.51	249.316	209.5	187.414	754.753	969.854
ACTR3C	4.27004	1.96991	5.68071	4.41233	6.32498	3.05059	6.17542	5.46507	2.56241	3.92977	3.34072	7.15525	3.11762	2.85405	2.06468	3.33811	2.65731	2.4729	1.23794	1.68352	2.70194	1.26395	1.47254	17.8243	16.4267	23.9745	12.3163	19.2502	12.8863	30.8969	17.4925	33.8879	18.3534	16.9465	15.6945	17.5966	18.8462	18.6489	20.824	18.1215	15.7268	28.7032	27.3133	13.394	20.7478	25.0163	19.2526	3.63525	2.07821
ACTR5	11.096	9.16958	11.7892	10.8213	9.71207	8.9275	10.7665	11.752	11.6691	9.86281	8.38595	10.7441	8.2822	8.64278	10.4305	11.8281	12.6789	11.8699	8.60577	15.8381	7.57977	9.11058	8.51631	22.4624	13.1692	25.3111	23.4935	16.2725	28.2097	23.4342	9.33173	5.98797	9.78524	9.79175	19.9451	23.9355	29.5428	20.6506	21.5098	20.7178	19.1355	19.4688	17.8863	25.2931	12.5109	8.88411	8.92427	10.5873	12.2744
ACTR6	15.4022	19.208	15.8279	21.3959	11.9062	18.7672	13.0387	16.6608	19.267	17.534	20.5075	12.2332	16.9689	18.2306	23.4026	16.373	16.4139	14.5133	15.3204	17.3495	29.0347	29.5025	23.7385	15.4094	42.4536	27.659	14.408	42.0185	8.30034	56.2974	51.719	49.8849	57.5918	59.3603	15.6945	24.7514	17.7769	11.6754	10.6489	4.67898	20.3164	18.9188	22.7286	15.4499	12.4558	11.631	17.4584	17.2515	15.8671
ACTR8	29.886	22.7507	33.7628	36.3807	28.6932	36.7932	32.3866	32.953	39.8994	33.0834	25.8365	36.8529	32.5243	35.678	32.1122	38.5741	26.2368	34.6856	36.0248	52.038	40.9396	42.645	51.1838	26.6789	39.5218	30.0675	33.6149	47.5697	51.3678	23.2265	48.4095	41.2737	48.6828	43.02	38.3487	46.0352	47.4398	51.0115	45.4018	17.3048	63.4829	65.2387	68.0713	27.9823	41.7233	49.7933	65.066	33.0182	35.3552
ACTRT3	1.21392	1.43305	2.91114	3.12295	0.4847	2.6085	1.65334	5.54798	1.48608	1.71167	4.16048	3.34089	1.83192	1.48355	0.0819611	0.917848	0.736749	1.62754	0.983095	0.673933	0.950519	0.896752	1.27218	0.268323	0	0.588949	1.60459	0.196259	4.79162	11.3126	6.2713	13.0452	6.71823	7.2843	5.2782	5.81317	7.1862	5.69446	5.95087	5.77436	5.18253	9.41886	12.2338	8.92105	5.64009	3.60219	8.45752	1.68251	0.859922
ACVR1	30.0875	35.8251	40.3573	24.5965	28.6383	20.918	42.2575	22.4766	23.658	35.3835	26.3685	31.6497	31.9222	24.5695	23.2275	19.6985	23.3072	21.012	19.8958	12.1501	20.893	19.6665	16.6186	35.7253	16.0761	22.1709	31.7208	23.9062	53.0528	26.7062	26.9989	34.9719	16.0653	12.9492	19.9918	23.7387	24.8401	36.9987	43.4327	67.3276	31.0449	21.6256	20.1161	43.7174	30.6133	45.0409	24.4518	27.5034	20.4539
ACVR1B	49.5064	44.7844	42.5572	31.3372	40.2524	36.9975	44.3971	50.1096	49.0107	51.2884	39.3133	37.4395	37.718	32.8423	46.5555	46.2598	44.416	38.5408	31.5494	18.8956	19.5268	21.258	22.2624	11.4229	5.31104	17.5701	10.1372	10.8567	48.0022	20.4715	18.6105	15.5305	30.6215	33.3851	42.5526	52.6185	55.0507	25.865	28.4534	35.2257	35.8787	47.3127	44.8498	41.5771	37.9648	40.728	28.6583	43.4772	35.0451
ACVR2A	20.2442	36.1599	29.1366	30.8045	26.1294	21.6119	19.9465	22.6167	17.9973	20.2407	16.3819	29.4974	23.5601	36.7466	20.3309	36.9874	26.8758	48.6302	53.1404	41.147	34.9446	25.9395	26.5017	32.812	89.8793	38.3366	35.5965	16.388	25.8442	35.3333	31.4606	54.8173	23.1243	24.5631	18.4504	25.1494	21.5361	13.902	16.7754	20.0415	41.1776	26.6205	31.6992	22.7732	15.424	19.77	18.8534	23.0884	44.8886
ACVR2B	4.7181	3.46506	8.49622	29.6206	6.266	4.31478	6.88326	14.1029	7.1961	7.43489	2.94461	17.2903	10.094	6.96888	6.71425	8.47394	2.81718	5.0221	7.31766	8.16368	8.3741	9.34744	10.0169	21.9641	17.6476	36.5055	10.6269	20.0967	74.8888	26.4222	52.6056	64.1664	41.7212	66.9248	13.032	28.2088	35.7949	32.001	32.0042	40.5786	36.3822	68.5788	64.2797	87.4889	28.8515	87.4139	64.8702	7.08249	6.16988
ACVRL1	45.7298	44.6012	23.9711	22.7835	17.0402	88.6143	31.0052	41.9483	60.1428	51.449	65.3617	11.0442	27.9461	22.1127	37.1239	19.6559	25.5799	36.1995	24.6655	27.4079	11.3513	10.4057	13.5072	0.0383318	0	0.0504828	0	0.577313	0.507212	4.72748	1.5968	0.507835	1.75258	1.49471	3.69007	4.48467	2.60504	2.28123	2.8658	0.292405	5.72072	2.55093	3.23298	2.25128	0.0180877	0	0.464497	34.0646	26.4939
ACY1	6.84033	5.60452	6.02839	5.9199	4.5762	7.76592	4.47158	10.6149	8.81587	3.61942	10.2807	16.6769	6.65643	7.12717	3.64314	8.36815	5.80567	8.31428	5.3224	10.3563	8.57892	9.57812	8.66651	6.32475	0.0599229	9.3997	5.77349	0.557667	20.6233	8.5963	8.90429	28.0348	25.3637	28.8352	38.4888	35.6664	43.9669	27.1997	27.2859	52.6906	19.0881	108.002	109.406	26.181	60.1962	59.3866	95.9081	6.74838	7.05998
ACYP1	2.68291	3.01365	4.08379	21.2664	4.44836	4.73872	3.33797	5.75646	6.18079	4.21594	3.8338	6.45229	4.61974	6.30267	5.21441	6.47231	3.55743	4.83325	4.62967	5.73962	5.79756	5.21618	5.70902	4.59982	20.4825	8.15174	5.70633	15.4602	7.20992	16.8298	20.41	9.23361	6.91296	7.3075	3.54994	5.40755	6.68801	5.14631	3.36949	2.54218	7.44669	5.70776	6.49741	4.25567	3.22756	5.99784	8.63461	4.67923	4.73146
ACYP2	3.38111	1.74273	4.35418	3.49537	3.58943	3.08818	3.63994	3.9256	4.18777	3.2809	3.80935	5.91401	4.30826	4.12621	3.41816	1.69753	2.50393	3.92502	2.52131	5.16883	8.68302	5.44007	4.31621	11.3079	4.9236	14.0592	10.2774	2.85898	13.5526	10.943	5.39107	9.17541	3.06702	2.90988	6.35253	5.8042	6.55156	6.00088	6.60583	5.38559	5.71562	7.31982	8.6335	9.45719	13.763	7.53824	4.05093	3.61468	3.22316
AD000671.6	27.4863	22.6487	24.2073	23.7996	23.275	24.0627	19.7342	26.6658	26.6451	21.5272	32.2053	18.9165	24.2761	24.4327	24.0263	27.1228	27.1806	26.7643	19.3935	42.2345	24.4539	18.3282	22.8668	39.5968	12.2582	44.8008	40.0226	17.0632	20.2421	17.0038	7.45577	12.7967	9.15237	9.62473	8.73473	8.94733	10.1925	10.3693	7.05155	10.8986	10.725	12.1599	13.1587	11.1593	12.3607	9.30221	10.2922	24.135	26.9725
ADA	10.8808	10.6021	14.6368	12.5544	17.2973	9.29472	21.0897	15.6828	14.8972	27.6073	17.8269	11.7626	6.19124	13.6825	22.6125	16.6699	21.699	12.9629	11.2111	5.08124	9.95602	8.56464	9.01499	31.0488	6.10902	33.0537	40.4048	11.5493	14.4158	1.23463	0.991162	3.22452	4.28409	3.91818	6.25911	7.88627	8.1194	6.39566	5.99425	21.5248	8.46843	6.9118	8.00585	12.1299	5.19427	8.27299	7.82644	14.767	12.087
ADAL	8.52226	4.35562	7.4443	10.5352	7.55014	8.55872	7.04512	6.74144	8.06583	4.62984	8.00443	7.92817	9.18656	9.23379	6.52471	6.35707	6.50697	12.9884	7.2746	10.6676	8.16123	8.03842	11.4323	6.36308	24.4672	6.86062	7.13725	12.8989	13.2283	20.698	7.21019	7.21639	6.86428	9.93253	14.4333	16.262	17.5533	13.2	12.8003	1.5196	25.447	13.2429	12.6748	8.46719	5.24646	10.6252	4.38691	7.73916	8.9711
ADAM10	355.861	515.208	433.823	486.981	437.152	459.166	425.791	378.643	439.862	361.843	447.582	546.054	370.755	443.148	502.076	396.85	285.635	377.458	462.674	353.497	507.417	412.887	571.063	198.712	420.504	168.052	123.629	219.274	105.406	383.084	405.697	308.497	300.616	259.395	248.916	248.157	178.255	136.123	122.665	34.694	126.111	169.055	167.318	289.507	130.568	180.223	171.023	438.507	365.477
ADAM12	0.409233	0.47594	1.44202	1.72239	3.61231	0.484683	2.25208	0.587033	0	1.1736	1.35422	1.95504	3.39106	2.68989	0.969902	1.7276	0.176643	0	0.0525443	2.45238	8.88877	4.41485	6.9075	2.75989	9.92131	4.2565	2.30956	5.82291	2.56563	3.19107	7.37217	0.513901	1.16839	0.365157	0.467098	0.697433	0.591345	0.812857	0.543067	0.0517385	1.01339	0.269332	0.133268	0.725613	0.887389	0.17046	0.0772178	1.39812	0.114594
ADAM15	75.9145	59.3367	66.9307	67.4766	67.2705	63.0283	71.9935	84.9567	84.1441	62.7726	81.9996	48.6603	50.3009	68.6016	75.0685	102.735	80.8618	100.908	69.4478	167.315	57.9346	59.6308	61.4758	23.3441	2.43398	32.5773	36.477	4.72558	116.912	35.6994	37.0724	43.696	33.7372	27.4674	94.307	84.9791	98.8455	93.8721	102.621	253.51	375.595	138.763	120.081	101.522	201.633	83.0334	172.51	68.0391	90.8849
ADAM17	143.76	293.812	187.187	236.295	362.533	238.95	248.27	206.012	179.907	216.14	149.129	268.98	201.936	213.891	227.449	164.218	169.494	181.475	218.604	127.007	120.86	142.388	162.169	55.3895	92.0994	56.615	54.1399	79.6363	137.612	243.711	158.48	208.011	226.862	223.672	88.2815	90.4129	82.4898	279.848	289.303	68.9048	89.0118	224.904	231.774	189.919	41.2727	87.388	111.639	215.015	175.485
ADAM19	23.7713	46.9819	34.7219	23.4545	87.4557	28.7124	27.6892	19.4066	30.4954	10.4345	7.73947	13.1037	23.847	28.8502	3.63159	66.9985	6.95582	14.5625	19.5247	29.8688	2.99164	3.25277	2.76615	243.254	122.469	106.473	268.704	172.52	11.3631	0	12.4423	24.7648	4.33277	2.45097	3.03613	3.67279	5.33794	2.21808	3.50032	39.8448	5.21567	3.60113	2.8956	94.3092	13.8066	48.3679	13.3394	25.7681	17.0436
ADAM28	48.5045	78.4673	124.915	103.316	112.308	71.7218	106.31	62.1221	24.337	34.5828	61.851	61.6901	137.101	80.3833	34.7278	59.3808	24.6879	38.0591	46.9878	73.3936	104.032	35.3863	80.4039	10.6946	8.30736	7.12029	11.6904	24.2117	3.49163	32.7571	102.255	32.1686	23.027	32.841	0.607227	2.46751	2.97428	1.36541	0.768528	0	8.34297	5.92063	4.56117	112.109	12.3446	61.2092	10.911	66.9219	42.5235
ADAM32	0.769111	1.46876	0.557728	4.42491	1.56629	1.66877	2.22864	1.29589	0.739571	1.24106	1.49871	2.64945	1.18756	0.633938	1.52757	0.242883	0.456545	0.669947	1.2492	0.955392	1.04269	0.819703	0.743477	0.114995	0.244585	0.155442	0.255732	0	3.75304	19.0174	4.48847	12.1843	2.53151	3.18151	1.86839	2.78974	4.10576	12.4775	13.3767	0.425136	2.98126	3.44174	3.94073	4.79183	2.70563	3.21078	0.473895	1.38232	0.81267
ADAM8	31.2102	46.1789	42.2223	78.1645	42.5355	37.2404	57.7982	30.7829	50.2112	47.3305	16.2843	95.3062	121.265	60.9313	0	32.2802	41.7636	28.8707	29.746	20.0355	36.8955	43.5883	27.786	129.562	10.2571	128.113	136.435	29.9798	5.66627	2.96504	16.3154	13.6492	3.1157	5.03307	3.26968	4.56541	8.10048	6.1666	6.33133	16.9756	26.7278	5.85336	4.15879	21.4795	71.1728	25.9949	7.23066	44.3572	29.3084
ADAM9	539.119	725.736	806.38	617.734	375.039	833.757	793.463	610.526	675.481	483.931	861.771	635.917	706.506	771.457	589.768	463.53	315.737	786.171	606.614	712.166	820.673	817.45	913.571	11.2696	12.788	21.5174	15.5797	27.9811	150.095	419.426	747.132	1021	181.441	173.709	240.415	184.284	160.831	230.331	212.831	10.546	168.941	166.223	175.508	87.7699	110.234	84.9436	68.7655	655.699	659.39
ADAMDEC1	0	1.68975	11.6166	17.6577	8.6176	0.899082	1.20892	2.47209	12.5055	36.6361	24.133	24.8737	103.707	28.4735	32.9549	46.0008	4.23859	0.549654	0.598673	20.4715	97.6112	132.34	127.507	0.0766636	0.0247403	0.0118513	0	0	0	4.77488	0.0184503	0.0178131	0.0486828	0.932432	0	0.023725	0.0290105	0	0.06343	0	0	0	0	0.573666	1.18061	0.683763	0.263092	15.0816	2.41863
ADAMTS1	2.28331	4.44788	5.5733	19.3565	38.5019	6.26505	25.6401	16.9837	7.03473	5.50282	4.0367	41.0612	5.01187	3.21964	2.15857	8.41244	1.92746	2.65202	3.72667	2.19164	2.31212	1.74592	1.99037	9.00798	0.656896	2.00815	14.909	9.1523	192.833	201.323	108.438	973.104	74.2413	56.9567	556.173	561.555	688.151	1051.03	995.91	156.229	190.445	254.15	239.315	507.989	108.715	672.652	184.5	5.91917	2.42183
ADAMTS10	5.19957	8.96785	4.97416	3.75831	7.64776	5.68309	6.14489	3.61389	3.44988	0.507193	3.9338	6.02856	11.1411	4.90057	4.66935	1.9186	3.89862	4.3421	3.73618	5.4066	2.10176	1.97731	2.31668	22.8458	3.62972	34.5829	12.0788	5.51098	1.68913	0.447573	0.157755	0.71662	0.438145	0.340606	1.21445	2.78401	4.82769	1.22802	1.15288	0.677701	3.35266	0.669083	0.522349	5.92188	2.06022	0.763668	0.164264	4.93737	4.12036
ADAMTS15	1.25702	1.55863	1.18526	0.773209	1.23011	1.16171	8.97827	5.35492	1.30103	3.45756	0.509399	9.7455	0	0.204813	0	3.49207	0.773209	0.773209	0.869416	0	1.52149	0.938928	1.28539	1.18829	0.197898	0.561957	9.05195	0.425768	34.5293	46.4337	3.51101	5.45842	18.8889	11.6405	147.182	194.222	174.335	205.123	180.562	187.5	58.7739	81.1461	61.5591	9.53259	15.6597	29.579	81.8259	1.24356	0.773209
ADAMTS16	0.590135	0.117641	0.156517	0.515496	0	0.198033	4.71597	0.652866	0	0.183935	0.713892	1.02605	0.154004	0.400305	0.94484	0.148136	0	0.0185604	0	0.305368	0.435743	0.451003	0.651716	0.0383318	0	0.292405	0.62846	0	0.55816	2.90328	0.403219	0.172403	0.876291	0.0612557	14.0129	12.1777	16.0264	0.285506	0.25163	0.428065	8.69229	0.718132	0.635705	0.133358	0.608009	1.74874	0	0.299169	0.00928021
ADAMTS2	90.9319	32.5712	27.2743	19.8472	24.1119	37.9227	131.218	27.9162	21.673	29.6994	111.229	8.09494	48.6259	24.843	34.2512	0	15.7756	16.9398	21.495	0	6.7938	6.58389	7.30346	0.613309	0.355366	0.311811	2.44484	0.538628	4.29656	3.68034	0.436155	0.425539	3.50516	0.151846	1.96181	1.58308	4.49644	4.54714	4.47649	0.69774	7.00879	2.38228	1.7773	4.61545	1.23013	0.86666	0.426932	28.8078	16.3577
ADAMTS6	1.55988	0.894781	1.62203	0.398842	2.31067	0.170092	1.56145	0.936264	1.98269	1.56874	1.61487	1.75055	2.57891	1.6398	1.4107	2.08691	0.526059	0.810355	4.66753	0.59468	3.24613	2.12163	2.6861	3.52653	12.3295	12.9209	4.53787	14.1494	1.50975	1.78282	0.447641	1.65782	0.778925	1.20924	0.467098	0.458056	1.6504	0.381814	0.199387	2.6125	1.12498	0.203204	0.516141	4.42878	0.194365	0.892166	3.21551	1.5918	0.702517
ADAMTS9	15.4908	2.00254	1.31312	82.4163	9.18733	1.44874	85.5694	7.45224	2.87408	9.56018	20.0634	6.11128	8.42196	9.308	8.61493	15.7819	0	0	0.198103	13.2025	0	0	0	3.10488	3.7501	3.28359	3.22785	3.24054	14.9656	50.9275	201.301	10.2753	42.9869	14.371	5.37162	7.04382	10.18	5.7832	4.42741	14.0558	198.105	1.50271	0.495257	17.7406	10.0169	12.6547	55.1372	8.90113	0.0990515
ADAMTSL3	0	0.0180414	0	6.50249	0.527782	0	0.270626	0.120518	0.0339085	0.883942	0.688624	0.548852	0.198639	0.433612	0.211028	1.22548	0	0.0489628	0	0.34589	1.0036	0.97995	0.547468	0.153327	0	0.372602	0	1.42434	1.97175	13.4086	48.2144	10.8064	4.72223	2.81861	2.56904	2.48186	3.13943	26.1766	27.1367	3.69194	59.6532	3.96596	3.98096	12.177	11.7718	9.92013	8.43048	0.240827	0.0244814
ADAMTSL4	50.1602	29.0535	43.3595	28.2476	44.3724	39.9219	35.8747	35.1863	35.2254	68.553	12.3404	45.1659	40.613	20.1149	51.777	61.016	57.8514	48.7381	27.3796	19.213	19.2706	18.8814	18.948	0.996627	0	1.90129	3.84948	0.52832	10.6236	4.74297	0.494716	1.46021	1.31444	1.80747	1.40129	3.05735	3.4693	2.01695	1.8345	1.82192	3.17393	5.83873	4.38873	4.71739	2.84182	10.3523	2.84317	40.2674	38.0589
ADAP1	30.7134	38.4598	27.5636	29.0142	34.744	31.8235	28.7886	30.7201	34.4075	30.7652	17.4647	31.7276	19.9956	28.9319	38.7197	41.186	54.6504	38.9826	23.9424	60.7342	18.931	18.7487	20.2691	23.9957	2.83794	11.8573	17.0559	16.2198	15.2303	12.7797	22.1772	2.74359	5.79325	9.66429	63.6654	45.6215	52.1156	42.4758	37.7455	19.1294	64.2955	29.1992	27.331	25.7349	15.114	16.9631	29.1497	30.7427	46.8165
ADAP2	358.823	226.847	424.686	277.581	319.267	296.849	310.364	397.052	361.703	374.397	356.492	176.578	240.691	365.944	300.512	205.6	302.525	370.07	361.812	356.568	180.641	148.273	170.092	1.07329	0	1.3137	6.42348	1.07885	1.06044	0	0.574974	0.981938	1.4118	0.867569	0.186839	1.70707	1.14546	6.09962	5.633	15.3342	0	0	0	4.17562	13.9413	2.24335	2.58172	314.815	359.19
ADAR	557.361	416.792	652.439	438.36	595.967	464.799	587.389	693.848	549.06	914.949	359.299	548.743	483.019	481.765	635.716	553.976	802.234	519.229	464.885	261.295	314.561	314.632	325.636	691.889	409.721	653.061	842.821	550.32	612.838	613.805	215.783	333.99	654.686	531.186	599.94	620.991	586.501	700.081	678.432	1854.19	1228.32	1053.45	902.234	638.144	581.23	856.67	657.628	551.518	492.057
ADARB1	22.7955	13.6055	20.7755	14.3604	26.2055	14.6556	19.8845	20.9467	14.6228	33.8106	14.2741	29.8049	21.162	23.2395	11.865	13.8501	11.5876	12.0765	13.8563	9.36732	32.9001	36.2915	34.7987	63.8225	32.4131	40.4484	47.073	49.1868	19.2279	10.6575	4.97545	16.2183	5.01433	2.86885	18.4504	19.4944	20.8895	38.4613	37.823	38.9807	24.6338	21.3406	18.1167	8.1348	12.4916	3.20006	15.8315	20.33	11.832
ADAT1	30.1956	18.8951	21.178	15.6372	20.874	20.6681	20.7567	22.8188	20.8734	19.5918	20.425	14.9361	23.9948	24.5385	18.5732	20.966	24.043	23.0108	16.0332	21.7878	17.2076	15.9176	19.9619	59.0693	19.7096	39.69	48.0526	46.4606	6.51141	19.2382	19.2367	10.8675	17.039	14.0584	16.9089	16.6108	18.192	11.5122	13.6924	14.3521	46.2827	18.4392	15.0643	17.2864	29.8684	31.6128	10.1525	20.815	22.3993
ADAT2	12.4843	10.1349	15.2853	16.1605	14.9673	9.25154	10.6882	8.83355	16.6027	4.33896	11.0918	13.6172	11.5483	9.72322	9.29438	9.00832	8.09457	17.2626	10.519	17.3499	6.23441	5.31232	7.2364	23.8424	23.5726	27.0186	23.09	25.8714	8.9604	16.0702	11.5944	6.14197	8.61686	10.2345	4.95124	9.17508	10.1323	8.81534	8.64783	0.839007	10.356	15.6656	13.1707	9.19687	6.57765	8.58255	6.98304	10.89	13.8908
ADAT3	2.61344	1.46002	1.49535	1.41624	1.86355	1.08275	2.00669	1.70578	0.98462	2.91135	1.27703	2.74465	1.4795	0.749472	1.00415	0.71857	1.44776	0.926633	0.858062	2.42694	1.84193	1.2834	1.37298	3.64152	0.351077	3.12073	6.27349	0.418178	2.04252	0.880299	1.09161	2.23675	1.21707	1.83371	4.34401	3.7991	5.83936	1.36641	1.50621	5.45495	4.29347	4.77878	5.0159	4.55641	4.78129	3.35116	2.96606	1.46976	1.1872
ADCK1	7.48939	3.84951	6.12496	5.46677	6.88203	5.80478	5.38337	6.01561	6.12824	5.35703	6.76168	4.64911	8.70743	6.86702	6.1844	6.20129	6.03153	8.58755	8.45271	7.66548	7.23355	6.41266	6.90727	4.86814	2.93621	4.32596	2.82079	3.82725	5.2498	5.03251	3.88815	4.40911	5.01433	5.54212	5.2782	6.96477	8.82001	6.36801	8.03187	5.75934	10.3834	9.8395	8.52183	6.28568	13.725	9.39834	11.5661	6.1266	8.0591
ADCK2	20.4231	12.7995	24.7137	25.3904	18.5368	19.7116	17.4102	25.252	25.0524	25.4236	23.0348	15.9491	25.4199	27.5585	18.9501	14.6746	19.8908	17.9689	15.3652	41.6498	36.9378	31.7681	23.0503	24.6474	3.38483	28.8545	23.1892	11.4842	28.4656	4.43423	13.2704	42.8749	20.4468	21.1492	26.2976	25.2341	28.497	61.1332	71.2717	71.958	24.7905	36.8146	38.5411	61.2268	67.5284	57.4705	72.4299	21.729	18.9298
ADCK3	18.5954	11.3468	14.933	17.309	7.44043	14.5837	16.2758	17.8982	15.5275	9.37968	17.0863	14.8695	22.4262	17.566	13.458	13.0913	14.7551	15.3835	10.6224	20.5252	17.9727	18.43	20.6848	51.8629	16.0239	67.8096	53.2809	35.0243	45.5516	66.9814	8.15406	31.8132	37.9726	30.2192	33.2574	43.5453	57.7896	37.4829	39.3458	49.6402	18.5903	61.6934	62.4261	83.9584	63.0827	32.8556	42.4812	15.2303	15.0693
ADCK4	6.94531	5.97661	6.80556	10.7594	5.85224	6.8658	7.14487	9.71174	8.67077	6.53153	9.08814	11.9449	9.38145	7.9787	6.19779	8.70532	7.25319	8.41614	5.33793	7.43977	7.07249	6.91184	7.2766	22.2708	1.52469	24.2581	20.0237	5.39814	52.354	11.1764	10.2226	12.3797	6.13403	5.22574	32.6501	37.5244	39.0701	15.588	19.4301	36.3062	41.5082	41.4269	43.223	37.1437	40.1956	32.1617	31.4675	7.56179	7.34648
ADCK5	5.17666	3.2904	3.96428	6.14357	5.11655	4.42895	2.73675	5.79408	4.48335	4.17941	4.02751	8.72483	3.56401	3.71606	2.65813	3.6388	3.63734	4.31738	2.51359	6.50975	4.07488	3.38022	3.30026	8.93131	1.14136	12.6266	9.47251	2.58901	21.2659	10.6291	4.99641	24.127	10.6615	10.7652	13.4057	16.5905	19.5642	9.59276	11.0585	43.331	11.2056	36.2073	37.353	24.6994	28.9995	19.9719	24.6569	4.10346	3.97736
ADCY1	0.599806	0.00268934	0	0	0	0	0	0	0.370472	1.01304	1.05086	1.33491	1.69227	0.915324	1.03598	0.975278	0	0	0	0.905021	10.3897	4.51573	5.40167	0.383318	0.145964	0.0519592	0	0.132331	2.00555	1.70267	1.14876	0.573055	2.58019	1.22178	2.8493	3.33345	3.5126	7.32751	9.89619	1.22854	19.8754	1.70103	1.36671	13.0029	1.88734	0.791237	2.41383	0.485139	0
ADCY3	94.1953	35.5082	23.7085	44.957	42.2117	42.7347	12.706	46.4427	21.3971	50.4405	6.9042	50.1092	38.5385	68.8455	56.0258	119.766	22.5751	24.0424	10.8599	29.4251	104.639	119.139	147.178	50.9047	24.5811	41.826	56.6251	34.4883	39.1958	190.243	7.03345	14.0414	32.0333	17.8104	55.9583	47.1764	34.079	103.843	106.648	99.1754	81.9513	52.1519	36.655	69.5094	29.7611	42.0186	24.9729	43.8458	23.3087
ADCY4	5.72035	3.02845	4.06312	1.29764	5.49965	2.9483	4.86037	1.87809	5.03127	3.11169	1.80556	1.70326	2.62239	4.36868	1.886	7.2234	2.7575	3.9731	2.92016	3.99826	2.4173	1.77772	2.63094	3.60319	2.5391	3.50465	3.5198	2.43165	0.417863	5.17776	0.724574	4.29741	4.91696	4.50609	0.233549	0.762147	0.708421	0.584055	0.737459	0.251098	0.250924	0.550174	0.599018	0.695232	1.24984	0.278519	0.917894	3.07007	3.44663
ADCY6	2.79763	2.05023	5.35072	9.96413	2.35343	2.48609	6.15861	5.51392	2.67903	3.49531	0.291313	8.9469	5.74846	3.12668	0	3.04455	1.60304	2.74779	2.24302	3.11458	1.39522	1.62599	1.63233	0.996627	0.0348807	2.679	8.49507	0.198776	88.0335	25.9199	34.4385	33.2204	18.5968	13.7175	81.6954	75.6211	66.2536	39.5849	46.4665	80.956	125.476	43.6825	38.9318	52.6917	65.2862	91.4183	66.7421	3.08562	2.4954
ADCY7	205.18	191.859	248.464	205.496	233.715	201.577	214.04	269.646	248.983	252.547	179.19	199.079	240.095	228.148	279.926	291.552	258.917	253.296	240.59	246.749	191.624	197.688	181.416	250	102.849	197.905	214.938	164.424	20.2322	18.2012	12.9178	28.481	14.7022	16.0201	8.22092	15.985	21.6695	15.5332	13.0481	15.2523	28.3392	39.49	34.962	18.35	34.6895	61.0571	10.2414	230.932	250.023
ADCY8	0	0	0	23.0209	0	0	0	0	0	0.857624	0.857624	0.857624	0.857624	1.21272	0.857624	0.857624	0	0	0	3.03117	0.163168	0.232478	0.499842	0	0.0506223	0.0487342	0.261041	3.90615	0.558182	1.80669	0.518439	0.747276	0.146048	0.122571	0.840776	1.62887	3.46518	0.0953743	0.251658	0	0.116285	0.102597	0.0669163	0.633944	25.4193	0.235464	0.0636353	0.428812	0
ADCY9	28.9696	18.4589	19.7834	15.2611	26.3976	15.6258	15.9459	13.6041	14.9263	26.2431	9.99657	17.7209	13.8893	16.5096	20.0671	22.8554	26.4866	14.6785	18.5264	9.85239	11.2099	9.22578	13.6171	31.8537	32.8726	26.716	25.3513	26.1333	6.299	34.2312	22.4989	9.01457	11.3431	7.18621	71.2791	48.0448	41.3467	41.2712	43.8449	24.9266	44.2118	31.7128	22.9716	15.9678	50.8328	41.903	15.1825	17.1153	16.6024
ADCYAP1	0	0	0	82.2092	0	0	0	0	0	3.79351	3.90187	4.10775	3.73409	3.73409	3.73409	3.73409	0	0	0	4.11943	0	0	0	0.0383318	0	0.0908822	0	0.166537	0.520948	0.709439	6.56689	0.057437	0.632877	0	0.0934195	0.155124	0.0540942	0	0.0419157	0	0.174385	0.581336	0.635705	0.967495	0.0431362	0.0332204	0	1.86705	0
ADD1	234.472	188.537	197.245	156.997	177.989	194.651	194.362	166.461	176.973	173.925	190.658	111.075	183.451	176.013	184.579	164.272	181.653	178.809	192.292	153.314	100.018	96.5731	125.2	227.921	264.599	219.813	192.646	275.971	156.784	106.09	120.824	90.2465	79.0122	84.7458	149.051	140.795	134.274	70.6534	66.5451	169.594	315.142	104.135	92.8548	239.774	94.2692	242.931	50.575	180.72	180.231
ADD2	1.92628	2.03183	4.1032	11.1587	6.54426	1.76006	9.12133	5.43056	3.02019	2.89438	1.23378	12.0668	4.9769	2.48028	2.5721	3.26232	6.73917	3.27737	3.38732	5.36904	2.19218	1.74588	4.40217	4.25483	7.87543	41.8066	5.16996	4.42262	53.9789	3.78794	2.52154	16.9475	5.40379	5.19264	11.4906	16.2039	17.5142	55.9744	63.6168	4.32466	51.7384	61.7272	51.9419	25.1477	1.62465	4.61934	22.0788	3.14126	4.37818
ADD3	130.645	216.943	124.068	170.106	162.67	221.167	171.763	144.955	160.655	86.9561	102.164	191.807	103.064	118.601	197.193	210.109	171.375	116.68	201.844	119.532	62.725	64.8075	63.8069	326.894	545.78	429.385	321.05	447.6	189.52	229.877	234.949	237.301	250.96	304.607	178.244	217.125	231.089	213.158	174.63	26.2616	97.1088	415.437	451.959	129.042	114.539	133.355	143.782	161.663	145.453
ADGRA2	2.70225	2.57095	1.69042	1.59263	4.83611	2.42228	2.94843	3.10405	1.82344	1.81966	0.668348	2.64123	2.00189	2.04507	0.986384	7.58316	6.90362	4.62711	3.07758	5.89126	1.36777	1.76229	1.478	0.229991	0.0414397	0.140436	0.611292	0.332607	0.291835	2.80951	1.43504	0.227612	0.632877	0.790883	0.280259	0.385007	0.369024	1.17269	1.8421	0.103784	3.6197	0.260161	0.259764	1.32055	0.269013	0.281732	0.154766	2.23368	5.25919
ADGRA3	0.765502	1.4079	1.20488	33.0551	8.73722	2.00975	12.3326	6.21507	2.14449	4.95725	1.27555	15.4462	8.60031	1.75463	0.958214	0.618102	0.983884	2.04946	1.9255	9.14915	4.7138	6.34018	4.78351	1.91659	0.0316012	6.60915	2.4519	5.92442	100.423	60.6347	117.214	113.809	65.9652	66.7881	32.7435	61.4255	78.9186	42.0442	40.8024	49.383	119.278	91.8973	83.0937	198.625	34.1553	165.27	42.0764	2.07712	1.98748
ADGRD1	6.08831	6.92887	4.60182	5.48018	9.23495	7.71603	20.3853	11.3394	6.29871	1.84534	3.72879	10.7366	7.40775	6.26079	8.45804	9.89128	13.0992	6.80798	8.39931	18.0787	4.31889	3.98509	5.72257	1.60994	0.318282	1.00313	4.54306	0.617027	7.27014	7.69436	0.0374891	0.162492	6.37745	0.957118	2.75588	0.686897	0.663752	1.15195	1.58003	0.896568	4.42034	2.10092	0.604663	2.24504	0.725134	0.750725	0.296579	7.16831	10.7493
ADGRE1	24.7479	22.2854	23.3116	16.6427	23.276	23.5549	16.7215	28.2336	25.5647	8.80975	19.7931	12.4564	21.5095	13.1984	28.0004	28.5778	18.067	14.7909	16.6186	32.2392	10.3887	9.64528	11.7222	3.83318	0.499362	25.7954	3.83619	2.24959	0.0848153	0	0.258094	0.477422	0	0.0832056	0.0467098	0	0.910546	0.333049	0.0674322	0	0.364927	0.109999	0.0976194	0.32443	0.653699	0.883024	0.117117	22.7807	17.3428
ADGRE2	232.522	369.214	234.186	166.061	373.314	118.984	278.404	130.014	179.278	242.161	141.051	222.871	267.277	231.46	221.741	175.339	156.122	147.755	180.942	45.8207	107.259	152.723	147.049	89.3898	18.8174	18.1534	79.4205	38.0156	1.63974	13.447	3.60465	3.73689	11.197	11.2132	2.47562	2.53082	2.38447	2.27772	2.90434	4.97893	3.39418	7.9182	6.63401	7.78309	14.604	5.62496	6.40684	227.166	151.939
ADGRE3	5.29787	11.7315	5.1956	2.09143	5.20412	5.21004	7.3693	3.90967	3.36852	1.98292	1.95491	6.46884	2.07216	26.5298	3.06553	9.11441	2.84234	3.61391	8.13034	2.4183	3.25208	3.58117	32.7499	0.268323	0	0.973121	0.59973	0.635391	0.0239623	1.12372	0.103706	0	0.0973656	0.0481625	0	0	0.13995	0.102657	0.202162	0	0.0259393	0.174804	0	0.0686383	1.44259	0.257525	0.119072	5.19986	3.22813
ADGRE5	228.714	227.021	180.556	180.28	298.581	189.067	240.974	185.952	250.254	257.36	110.691	300.924	216.805	197.05	300.924	293.231	361.1	273.901	198.101	125.844	118.583	139.953	145.055	617.449	99.96	135.427	521.209	240.885	14.8877	30.8572	32.8244	24.2934	58.9549	63.1963	19.6181	20.3291	20.4368	10.9133	17.2138	43.4417	15.8067	65.5767	61.414	56.0468	77.9605	33.0982	60.0365	227.867	236.001
ADGRF1	1.19207	0.00787331	0.20474	0.202472	0	0.511507	32.602	1.96609	0	1.97701	2.4882	1.49096	1.94875	2.41183	2.13551	1.49096	0	0	0	1.60902	0.265814	0.294034	0.583313	0.728305	0	2.27848	13.5074	0	8.63239	187.427	64.8043	100.939	28.8202	14.156	30.1745	15.7454	11.4226	10.0491	10.6528	6.04609	76.7756	14.1224	12.1782	13.7436	20.3271	21.418	4.67224	1.49096	0
ADGRF5	0	0.0924585	0.127721	8.2002	0	0	1.3833	0	0	0.408912	0.516628	0.805031	0.78685	0.761769	0.464319	0.652216	0	0	0	0.408912	0.667543	0.312865	0.516364	0.229991	0	0.447874	4.24588	0	1.15303	3.72925	0.287596	8.04717	0.827608	0.673559	1.49471	0.465154	1.08188	12.5369	9.35288	1.28391	1.65581	0.340773	0.200185	9.04046	5.38375	0.231638	2.79825	0.436616	0
ADGRG1	1.37227	1.05246	1.09445	0.611122	8.36047	2.27621	19.1555	10.6281	0.862948	2.12363	0	9.86544	0	3.12779	2.44673	9.63873	0.687205	0.774918	0.761627	0	1.26713	1.02622	0.907179	36.4536	20.55	13.1279	41.1646	12.2133	280.706	88.0374	35.9904	59.2206	75.6531	60.5201	127.051	147.445	137.8	62.3086	72.2408	109.087	158.655	96.4619	78.223	91.2522	423.041	163.481	166.899	2.19992	0.724416
ADGRG2	0.0743069	0.146413	0.0493418	14.7269	0.088594	0.00931932	3.58436	0.390487	0.377281	0	0.257921	0	0.0708819	3.32572	0.821299	1.71495	0.00931932	0.0856821	0.141642	3.66648	0.496193	0.278885	0.682238	0.191659	0.0466869	2.08229	1.90156	1.78993	0.518404	1.4798	15.4358	7.52914	9.59051	5.08413	4.57756	9.77199	13.6397	5.28342	3.52169	3.20921	12.2328	2.01187	2.0041	5.19873	99.2714	88.6589	15.0473	0.202167	0.113662
ADGRG3	4.50241	15.3038	1.40121	1.29389	3.32822	2.69415	7.27134	1.33215	2.58645	0	0	5.25516	0	20.6079	0	2.27636	1.58032	1.05659	1.89443	0	1.0864	1.26825	1.21426	0.344986	0.239994	0.148046	0.396418	0.46655	0.512586	0.934689	0.165571	0.111632	0.194731	0.114231	0	0.849187	0.527156	0.305706	0.288754	0.209409	0.706457	1.65654	0.892082	0.446976	2.29605	1.48351	0.852794	2.4314	1.31846
ADGRG6	5.99267	7.52805	22.8293	18.3804	10.5297	7.93238	8.26336	31.2036	11.814	6.41474	9.84673	13.3073	30.5171	14.4387	10.4229	5.18064	27.1198	24.251	15.4733	35.7696	21.5892	17.3298	18.2843	0.536645	0.45846	1.56736	10.6011	11.5822	51.3283	23.998	74.9472	98.3305	27.165	18.4473	2.80259	3.77081	5.03917	6.35534	6.21461	6.70876	20.1707	40.8972	41.9388	25.2456	75.4626	146.961	4.99347	10.4763	25.6854
ADGRL1	2.75352	2.74197	2.83084	1.18981	1.18981	1.99716	1.18981	1.81262	2.97625	1.62019	0	12.6257	0.286584	0.0311406	0	4.76942	2.11507	2.30017	2.11241	0.863687	2.03401	2.6855	2.70107	22.5008	4.6941	33.0647	25.9447	3.62333	64.2438	52.0282	9.31767	19.6866	116.352	95.0279	89.2624	99.0428	102.342	78.2029	91.1212	89.6669	102.285	165.545	134.222	76.6929	20.7521	11.265	180.637	1.7164	2.11374
ADGRL2	0.681502	1.51949	0.887449	37.7984	15.5742	1.59733	0.507062	22.0431	1.44009	20.8924	0.528172	9.65702	5.23186	0	0	7.81378	0.507062	0.850286	1.12152	1.10272	1.06261	1.25894	1.28709	3.56486	0.142028	0.911224	13.7103	0	239.787	14.3193	83.8655	146.287	112.798	161.969	46.4762	49.4054	41.3506	93.774	86.1029	139.337	159.554	108.529	124.69	398.259	2.32487	13.3964	154.003	1.55841	0.976503
ADGRV1	0.308221	0.127415	0.30704	0.78657	0.404222	0.0669802	1.10889	0.971696	0.031347	3.6779	0.477449	0.886722	0.694541	0.216729	0.11463	0.772598	0.268579	0.480538	0.285259	0.156878	2.69368	3.26704	3.24517	0.536645	0.151867	1.15852	1.4963	0.287057	21.4711	4.77017	0.691091	1.89629	1.4118	1.47044	0.560517	1.86148	2.16505	0.468241	0.796534	10.4343	49.973	4.92401	4.61723	13.278	0.734262	2.55062	6.64639	0.440836	0.276919
ADH1B	0.198936	0.198936	0.198936	0.554883	0.198936	0.243709	0.198936	0.198936	0.353735	0	0	0.0700893	0	0.123101	0.0322652	1.54891	0.245705	2.95854	1.40295	3.56182	1.08224	0.709256	0.562912	0.191659	0.201177	0.100005	0.122977	1.22609	0.33398	1.6536	0	0	0.146048	0.305471	0.560517	0.0771363	0.214944	0.0423493	0.167175	0.0529591	0.201289	0.0662882	0.166162	0.564774	0.124027	0.230734	0.157433	0.198936	2.18074
ADH5	37.0863	31.2134	47.572	53.9752	32.4284	66.2022	57.986	64.2417	70.9494	63.7441	89.1108	47.1381	72.1873	79.7252	66.4226	45.122	35.1224	61.3182	36.4445	96.2623	142.376	142.327	141.19	40.9384	62.834	57.8088	33.6651	69.4305	55.6314	119.079	187.92	246.777	115.67	159.248	47.7841	56.1414	57.5263	55.9567	61.2632	57.4985	66.0698	49.8321	52.98	55.9089	104.75	96.5043	61.4046	60.8651	48.8814
ADHFE1	3.21866	4.96448	2.16225	6.69472	3.0692	4.36433	2.63078	5.11676	4.97677	2.76524	3.75689	2.95432	3.48421	4.41253	5.00034	3.43754	2.67666	6.56917	6.91702	6.67029	3.6226	3.96977	3.76252	19.2042	17.714	14.6423	14.5546	17.1551	4.7553	11.2933	8.60527	7.15028	15.3838	12.6989	3.69007	5.56504	5.81958	8.22893	8.0203	5.32187	5.09938	8.38025	7.41433	7.37556	5.03275	4.52507	5.2668	3.62055	6.61973
ADI1	69.787	49.3553	43.0608	54.654	31.747	80.0394	51.8797	40.315	63.0086	45.3587	88.2505	46.0487	58.1354	57.5009	60.8712	41.0971	63.7415	65.3753	72.5775	63.52	76.4753	56.7558	54.3816	27.5989	35.9525	34.804	28.6172	27.1468	39.5088	106.217	72.5665	125.308	144.588	169.709	57.0326	45.175	43.6794	49.8975	50.672	94.2655	71.5179	99.003	110.357	96.7049	44.3562	103.95	83.4604	53.2668	64.5584
ADIPOR1	157.627	121.14	103.578	88.5946	90.5603	137.464	117.94	107.466	98.869	138.833	154.078	111.659	114.929	132.099	118.008	99.8742	112.371	94.2351	117.075	118.094	145.844	155.006	144.381	76.5486	60.0567	71.7773	80.3399	90.9164	122.502	172.433	139.788	167.318	140.888	160.418	109.815	79.8266	78.3354	91.8062	97.3418	352.916	91.3049	125.401	131.382	236.041	174.932	138.141	136.917	116.435	114.723
ADIPOR2	52.6923	50.2503	59.9813	77.8058	64.0083	48.9566	55.0143	65.9419	59.2668	54.3273	53.7952	52.4092	63.3639	62.0572	64.5382	83.8787	62.3189	71.1275	56.9352	61.3801	57.1565	59.2196	61.762	59.031	37.1356	53.2204	56.0188	46.4613	84.555	35.7239	50.6176	39.7626	86.7041	79.0556	137.514	129.985	124.548	69.007	74.3476	104.509	78.8746	70.6152	64.7897	99.8652	98.8033	145.83	50.8061	59.624	61.8495
ADIRF	1.19	0.929429	1.19247	7.68617	2.16006	1.30119	0.929429	1.65099	1.17295	0	0	11.0785	0	0	0.0455379	3.5011	0.978479	1.43323	1.10262	2.19168	1.25165	1.10783	0.971843	1.5716	0	0.0242065	4.95354	0.609144	59.6861	54.7988	16.7037	98.0058	9.39578	5.75841	64.6463	61.5083	64.3724	17.854	15.3074	16.4798	3.25123	90.2464	113.488	7.09971	70.8932	199.249	107.437	1.18147	1.26793
ADK	34.0546	24.2317	33.0953	19.289	34.5454	35.3266	20.7534	13.2753	20.271	21.992	27.2305	35.3563	45.4479	33.3242	37.1654	43.1408	19.2275	24.2577	24.0541	30.3808	94.6309	76.9772	65.8592	27.4839	41.8376	34.8593	30.4653	29.8614	27.6756	76.6949	29.8787	43.0281	29.0636	30.8478	30.5015	28.7026	25.1159	23.8175	22.4652	10.6625	26.8018	27.8864	27.5058	17.9071	44.9143	16.0571	18.936	33.2097	24.1559
ADM	118.154	115.214	79.0514	67.1157	97.4813	200.8	126.721	105.068	136.468	130.396	227.646	96.0917	39.9261	73.0041	104.27	84.4852	58.6277	184.696	67.0993	4.80354	33.7202	29.3266	26.291	0.958295	0	0.943782	6.86919	0	58.0597	0	16.8452	54.7034	13.2417	13.9584	8.78144	2.22084	3.31324	94.7712	97.7535	72.8237	42.0806	15.7699	22.1238	11.0055	25.1851	9.44205	8.87745	104.669	62.8635
ADNP	107.825	81.7476	127.366	116.307	136.652	73.0746	123.053	95.9946	91.2225	86.3952	67.3834	113.84	117.155	92.9893	101.924	107.996	84.6372	87.5154	118.287	50.0974	66.078	65.9454	67.8336	137.458	225.231	144.376	145.332	153.366	323.44	211.756	156.441	133.8	207.73	150.654	289.834	356.815	318.7	253.42	269.909	277.875	237.823	282.877	254.01	264.501	185.539	339.897	242.899	104.875	86.0763
ADNP2	27.1734	38.5862	35.4414	22.5711	37.078	31.9405	48.4039	33.1812	23.9805	33.0447	19.5876	39.6638	32.8569	30.234	26.4525	35.7347	31.6594	30.199	27.8484	24.5527	23.2949	24.1189	22.9129	83.295	32.5993	68.072	105.22	39.2174	40.7207	21.865	50.2678	58.8324	58.176	55.7632	32.9304	24.8229	27.2911	76.7551	74.6116	38.9471	51.4593	40.3727	35.6582	40.9159	25.9066	32.6899	51.5104	32.9508	29.0237
ADO	22.8419	53.9376	37.8378	34.7674	28.3709	42.163	30.1895	31.8719	23.4653	54.1421	44.982	44.2463	32.1539	38.3158	39.2186	43.682	19.5603	37.1651	34.8812	47.5467	70.9124	109.677	85.5127	16.2144	20.8037	28.5749	19.4797	40.6071	14.307	25.1884	40.5826	31.6543	31.157	32.0666	16.5353	23.4223	21.6382	36.4965	35.0472	33.9909	35.4098	34.2585	34.7108	31.9137	22.0154	25.3113	21.1654	38.0768	36.0231
ADORA2A	2.38765	9.11691	3.06087	2.41008	5.35474	3.26768	4.72027	2.23942	2.87929	1.73876	0	7.34917	0.85538	9.55958	1.16021	6.76883	3.80437	2.07012	4.06108	0.522265	1.31524	1.41775	1.32346	27.4456	5.14904	37.1665	21.8744	19.568	1.1287	0.805953	0.50236	0.481339	0.146048	0.030993	0.700646	0.378931	0.978295	2.06123	3.12116	0.461296	2.15655	0.425097	0.455997	0.438463	1.85092	0.849466	0.738945	2.97008	2.93725
ADORA2B	1.52496	7.72156	2.32929	3.99947	3.91851	4.63534	2.04848	1.94731	2.59978	5.10725	2.77527	4.62572	2.42148	4.68324	3.35569	6.27344	4.30923	5.28489	4.20193	14.5541	12.5845	15.097	7.59045	0.0766636	0	0.451539	0.815107	0.0623527	0.956014	0.266793	5.17437	0.800578	0.438145	1.0305	0	0.382252	0.25125	5.26046	7.4174	0.421827	0.727855	0.28139	0.352236	0.807039	1.88819	0.904014	0.916572	3.6371	4.79706
ADORA3	40.5336	17.7647	54.6981	30.9997	22.6	48.4078	62.5446	86.8646	65.9559	41.5326	103.671	2.05554	61.7345	37.5472	21.6303	0.347695	23.1363	64.6964	21.9194	58.2897	24.8413	16.2206	15.2096	0.191659	0	0.0310849	0.140195	0	0	1.73175	0.139382	0	0.924973	0.498336	0.0467098	0.628836	1.76257	0.737151	0.207341	0	0.716641	0	0	1.52525	5.62981	0.703089	0.136261	41.0331	40.713
ADPGK	133.383	130.97	149.473	132.876	139.942	155.1	144.656	162.766	159.233	174.732	140.636	131.827	136.316	140.367	133.678	152.188	141.964	142.797	112.673	140.753	160.115	142.67	130.892	75.8587	35.8457	77.3359	71.2366	57.2876	35.2768	35.8002	38.5224	32.3139	45.9566	46.9058	24.7562	28.4294	36.4753	28.8183	26.9831	42.3051	39.2134	30.3446	31.45	71.7389	59.0569	57.9201	43.2491	140.502	141.358
ADPRH	27.4673	25.3243	44.9803	51.2612	60.5777	42.9142	39.6353	55.1767	47.0188	73.7239	31.4884	48.6615	41.2178	39.3063	47.3171	49.8245	48.9757	49.9094	52.4359	40.5553	43.1946	55.9557	52.0164	4.56149	8.51271	3.11525	7.94468	6.62692	6.44798	24.6152	2.54768	4.5623	5.06301	3.552	5.37162	5.69647	5.26069	4.34685	4.34547	3.2878	10.1481	1.30701	1.83331	7.34761	9.43173	7.25742	5.38461	45.9995	49.4425
ADPRHL2	19.6028	26.0159	30.5099	36.2447	21.1028	34.0453	30.772	41.2213	39.6482	47.2532	26.4623	29.5447	20.0402	26.9311	23.7406	29.1301	21.5852	31.0252	19.8665	35.3386	24.061	24.5767	30.2771	18.5143	5.45742	20.1298	26.6119	7.24985	59.482	64.5006	30.527	57.9657	37.9726	31.9063	27.6055	23.7145	26.1759	55.5294	59.5197	48.8994	58.8954	61.4287	64.0034	54.0434	53.1137	45.3176	76.2406	29.3374	26.3052
ADRA2B	0	0	0	0	8.02538	0	0	0	0	4.90775	4.90775	5.47594	5.29283	4.9909	4.90775	6.07192	0	0	0	4.92668	24.4602	39.4726	34.1364	7.62803	0.101245	0.457426	2.93123	0.0829177	0.590982	0.837085	0.631362	0.450748	0.34078	0.66819	0.373678	0.309003	0.910652	2.88162	2.51116	1.33349	0.253042	0.367012	0.334582	1.21388	1.02349	0.253337	7.17277	2.45387	0
ADRA2C	0.355708	0.231664	0.231664	1.72573	0.231664	0.231664	0.231664	0.874517	0.231664	0.208353	0	3.49571	0.13406	0	0	0	0.231664	0.231664	0.231664	0.16076	0.272835	0.322843	0.405081	0.536645	0.151867	3.23188	2.5537	0	15.5544	11.0936	0.575883	0.919083	16.8443	19.6723	70.3916	77.4875	90.2564	16.5388	14.0505	48.4805	49.6823	37.5498	36.6702	57.3538	18.7233	47.4233	6.86911	0.231664	0.231664
ADRB1	7.41779	3.06554	2.8018	7.79958	7.78143	5.33212	1.97831	3.91139	5.98807	9.94756	0.745577	6.87198	1.85389	5.13726	3.18718	0.980626	10.7233	23.9097	28.4771	29.4973	1.9219	1.50343	1.42107	0.344986	2.03026	0.37624	1.1787	5.33443	0.306474	0.386478	0.608915	4.53065	1.36312	0.768598	0.513807	0.374064	0.276687	0.202757	0.277482	1.80385	0.861108	0.0373507	0.0614301	1.63444	0.0505168	0.241427	0.429295	4.52432	26.1934
ADRB2	16.001	10.3403	19.722	14.6643	27.6252	19.795	22.2598	19.4581	18.1408	16.1617	13.7976	11.0883	6.14467	21.9513	31.3921	12.4299	15.7615	25.4381	21.8982	32.1514	9.90847	7.84002	10.1665	47.9148	15.2238	13.4219	33.9595	35.9696	0.979828	1.82	0.268797	0.0321578	0.486828	0	7.09988	1.89647	1.00863	0	0.17735	0.255295	2.30073	0.530307	0.168893	1.80432	1.44932	0.0207681	0.733466	17.1513	23.6682
ADRBK1	210.727	128.77	148.839	134.027	150.594	132.853	139.417	141.449	131.639	107.299	108.909	91.462	149.482	156.942	158.698	189.452	202.372	169.879	138.803	203.284	85.9623	85.3595	96.7754	350.046	112.964	328.23	293.414	260.675	124.203	37.2823	37.2592	89.2877	45.0316	46.1881	43.8605	42.335	45.2887	77.7789	87.1014	143.983	48.0006	87.1936	78.6343	120.441	82.5963	84.8569	50.0672	140.433	186.126
ADRBK2	171.244	194.616	184.711	187.134	204.26	179.068	170.5	162.525	185.764	163.57	169.703	182.113	184.777	194.246	206.055	209.162	158.553	180.154	214.923	165.514	210.216	188.779	191.759	13.6461	14.2973	21.2144	14.5028	22.0142	122.147	19.716	14.3087	40.9817	21.6638	18.5241	5.97885	16.377	24.992	57.0004	53.6087	10.2627	12.6455	25.9987	22.6509	78.6123	33.5257	15.9024	31.2229	184.744	172.834
ADRM1	55.0448	42.2931	36.2749	28.8033	27.8242	39.5323	34.9304	47.851	43.3363	54.1417	44.8619	36.958	37.7783	44.8337	30.9803	39.4483	53.1473	43.976	30.3576	69.6855	52.7079	55.4825	52.2655	50.9813	9.55258	40.4798	59.1706	34.0759	126.628	41.9971	41.2864	57.2934	86.7041	75.6969	109.908	82.3468	94.6742	61.0068	56.0974	247.298	171.88	71.1973	72.5641	119.611	122.133	110.682	100.304	39.4903	48.5616
ADSL	51.7608	48.4084	50.149	68.6542	45.5264	71.4548	46.7008	62.008	71.2295	56.8592	56.7493	44.3156	56.5187	61.6563	54.4921	67.0523	55.1596	62.3829	73.9661	89.9117	83.2149	72.3558	81.3746	61.0243	108.322	85.477	57.053	96.9881	52.0602	113.688	66.9879	52.8813	58.8088	66.1279	49.5124	52.4392	64.7319	64.9272	62.5352	54.1966	88.9898	46.2291	42.978	117.865	31.4407	40.171	96.8382	56.634	68.1745
ADSS	40.7716	85.2745	53.6756	87.6695	54.828	54.5133	73.8694	57.1338	57.6711	72.4646	58.3104	71.0043	53.5573	64.2493	77.097	84.5496	56.6101	61.8354	60.9359	71.0873	99.4372	121.411	87.636	64.4358	115.342	62.9965	68.5759	122.52	24.3879	299.835	180.802	248.395	182.561	212.527	68.8969	81.0858	76.3493	65.3993	65.7921	41.2737	64.0551	92.9594	99.294	73.8701	63.1781	29.2712	102.824	61.2799	61.3857
ADSSL1	8.07128	10.6715	6.93805	6.77379	2.5905	15.9323	8.43515	5.28044	7.20709	12.5341	11.2936	8.33478	4.34503	2.60093	4.0865	0.869876	2.69887	2.53828	2.68793	0.510817	1.73951	1.53522	2.11626	1.14995	0.194736	1.71724	0.313498	0.108613	4.54001	0.994547	2.44487	4.29684	6.5235	8.23674	3.50323	3.93796	5.62202	4.4591	5.3474	5.86578	3.89275	5.86561	5.80495	17.2281	5.4713	5.18461	8.94714	7.07257	2.61311
ADTRP	6.37926	3.38311	2.47576	1.45887	3.35867	8.40168	2.64446	12.1424	1.80663	3.01779	6.06784	3.85788	3.35216	3.53825	3.44502	3.08184	0.00171643	0.419814	0.608971	2.92589	2.27399	3.11049	3.73086	10.6946	69.5807	37.4679	21.9171	54.5075	0.462022	1.9339	1.42334	4.5803	0.438145	0.711748	0.186839	0.766341	1.20529	1.50189	0.528917	0.0925771	0.357059	0.464414	0.112385	0.735342	17.1155	2.0198	0.208824	3.37089	0.514392
AEBP1	0.683743	2.14256	1.04821	0.710881	3.46574	0.998574	8.16149	3.24238	0.583511	0.578825	2.91229	2.85214	0	1.10017	0.362602	2.46893	0.47406	1.82898	1.83811	2.7569	0.335252	0.212537	0.503291	4.17817	10.7786	9.57328	7.20029	5.92362	5.4281	5.38118	4.66256	2.23596	6.13403	2.56831	5.51175	18.7689	29.3362	37.0743	36.8635	0.745473	53.8585	3.51183	2.0041	2.21842	0.907287	1.76302	5.85776	1.07419	1.83354
AEBP2	34.1038	54.1067	42.6768	29.9457	36.0305	29.5529	33.2599	29.4844	32.2855	33.6192	27.3948	24.7321	31.4767	34.1158	38.5948	29.6711	25.8084	36.7059	45.5524	23.6557	20.4271	18.9207	19.5455	38.5235	136.02	50.7068	36.5745	79.2653	28.2972	106.509	53.5395	36.5487	117.326	109.452	39.9836	53.9487	45.9217	53.8467	45.8591	39.6699	43.4002	26.8368	30.2074	20.4946	17.9897	57.5607	28.7521	32.7727	31.2571
AEN	9.08813	11.7489	10.5822	10.5576	13.4942	10.8982	9.46478	16.1067	17.5229	31.7415	3.77018	10.1955	9.81952	11.8999	17.4263	15.1202	29.2312	19.5253	11.5831	17.8258	13.5704	11.6961	11.1418	67.6173	13.4526	60.3318	69.1896	27.6162	13.9559	12.8228	41.1623	17.5985	19.5218	14.892	20.5056	15.7	21.5585	12.1641	11.6559	32.1369	11.9021	10.391	9.37046	28.411	23.2326	60.12	13.4911	11.3235	18.6755
AES	87.9171	75.2737	70.7467	65.6111	53.9267	102.787	78.8905	89.6236	96.3766	91.7016	95.3483	103.295	53.9554	70.9666	85.8082	96.273	119.75	117.548	52.8571	139.29	108.094	94.6629	86.3544	402.292	68.2038	377.51	385.438	164.307	258.635	39.6322	168.831	188.932	105.739	127.377	331.032	236.36	215.002	115.714	125.911	382.339	62.7508	186.545	208.975	125.112	330.876	145.121	207.267	86.8627	118.649
AF196779.12	7.47121	7.02973	6.71682	7.58741	7.55819	10.0402	8.0622	10.1478	8.66108	8.83726	9.43865	8.61506	5.53684	9.63994	9.06628	9.57469	7.97336	8.54696	6.1758	6.50028	5.3821	6.0271	6.66727	21.0058	6.37787	16.4044	21.1054	5.48396	13.9849	7.65571	7.80005	6.86144	14.9456	12.6383	22.2338	17.1229	20.277	28.6634	32.3471	22.1244	141.796	20.0788	20.3655	28.0954	34.1859	16.7898	32.4601	8.63807	7.23682
AFAP1	2.80698	3.07473	3.59098	25.3059	5.82587	2.94643	28.9417	9.29238	8.64991	7.54768	6.59218	3.13653	22.5615	3.01488	7.05175	8.80177	1.89584	2.55782	2.51781	0	4.74964	2.28375	4.85132	49.1797	17.6443	50.9804	41.4293	19.2391	92.584	20.1291	79.9577	57.925	36.9989	28.8432	35.0323	27.8931	26.8228	22.8787	22.7982	128.374	170.249	36.9757	28.2759	132.988	49.7331	167.505	24.0284	6.82197	2.20683
AFAP1L1	0	0	0	0.229342	0	0	0	0	0	18.764	20.0208	18.4533	19.4022	20.0733	18.6337	18.1593	0	0	0	19.5311	118.729	140.344	132.25	0.0766636	0	0.797586	0.0778972	0.626776	6.57832	1.13059	3.73712	2.75616	1.26575	1.1563	2.70917	2.55567	2.69324	2.64669	2.76358	0.26307	6.25938	0.494101	0.624417	14.3945	0.560186	2.2601	2.69997	0.114671	0
AFAP1L2	1.21543	0.116711	0.236139	0.0844526	0.0844526	1.23308	7.80946	2.76659	0.672863	0	0	0	0	0.205706	0.537367	5.71794	0.242475	0.197418	0.0844526	1.77863	0.473735	0.515517	0.460223	4.71481	3.79077	6.22229	5.70153	4.731	54.1	3.53626	73.4985	6.37364	88.7974	98.9076	35.733	22.9567	14.3357	30.243	20.0433	4.81133	24.7254	9.90357	11.2369	31.242	6.37066	17.7984	146.456	0.220923	0.219946
AFF1	298.933	179.273	244.408	138.715	231.213	168.233	304.882	182.908	153.86	235.205	188.276	204.344	240.65	179.229	214.196	175.782	224.745	215.075	189.961	93.7728	147.942	153.415	130.079	229.991	311.268	250.208	197.806	231.049	152.265	203.847	148.583	187.469	70.6388	44.4159	147.65	180.692	158.521	151.996	161.242	88.6633	252.113	128.825	114.819	63.5383	127.97	142.996	46.4546	196.31	202.518
AFF2	2.66962	3.4069	1.80836	3.87098	4.94567	5.00536	3.61338	6.32591	1.32824	2.71075	2.27363	2.57569	1.49976	10.7825	1.77514	5.92805	4.01828	2.93094	2.75125	2.03709	3.25332	3.84961	2.65211	1.37995	1.00326	6.39725	2.19062	0.445155	3.4542	2.02522	62.7833	4.93983	5.01433	6.30569	0	0.229687	0.259262	2.53712	1.92517	3.95592	6.78718	0.0193847	0.0590146	16.3986	0.824419	0.168301	5.4608	3.05883	2.8411
AFF3	10.9692	15.8439	21.3022	3.20242	42.8663	12.023	6.07108	7.22017	3.53229	6.41514	5.62827	7.01683	3.0141	9.16109	6.07794	16.6085	6.5915	34.4433	17.4084	33.6655	1.54257	0.181939	0.653336	9.58295	8.61706	16.6339	12.1324	23.1372	5.32845	4.34293	2.62551	1.01448	0.535511	0.274738	0.186839	0	0.704208	0.731964	0.272988	0.248849	5.27851	0.410882	0.267259	9.15868	2.6464	0.690959	2.97979	7.1185	25.5369
AFF4	286.518	418.329	261.277	205.37	261.908	188.36	350.082	188.431	195.039	234.925	213.223	362.576	262.442	233.309	247.459	209.889	236.224	207.931	245.603	154.919	232.206	267.334	236.673	185.986	298.986	200.363	204.85	270.369	325.848	244.299	400.265	316.048	277.443	228.405	444.817	467.45	380.323	320.068	326.131	96.2652	480.37	489.694	459.879	285.785	278.424	373.214	158.289	241.192	222.077
AFG3L2	64.6338	54.4171	63.0181	90.8089	49.4001	66.7738	49.3585	70.5167	83.8291	59.1094	71.7558	47.5334	71.5028	79.9096	69.7601	67.4122	56.438	65.1454	59.8882	109.8	111.399	105.935	127.726	55.2745	63.871	51.3348	46.7075	72.6072	109.235	130.485	112.297	320.493	252.372	258.657	67.5423	68.0608	75.9982	101.088	102.037	121.624	298.828	165.776	170.453	262.924	153.715	183.517	107.359	67.093	62.5168
AFMID	6.92765	7.96401	7.1988	7.48228	7.92212	8.75432	7.50237	9.16345	10.193	4.98146	8.85039	10.1322	11.4289	7.93221	7.06586	7.169	6.70091	9.43926	5.4801	10.251	8.16968	7.13138	8.51789	2.91322	0.939641	2.93413	8.41422	1.40902	19.5265	13.1864	9.23381	23.4333	12.7549	14.8453	11.6774	13.8616	17.4619	5.69348	6.76715	23.1439	30.0621	16.1367	14.3913	23.3748	31.128	18.7596	19.6856	7.92716	8.07009
AFTPH	80.1238	148.602	103.718	105.118	92.8019	102.296	106.031	108.002	97.7691	107.173	88.4322	146.719	92.1212	114.675	128.776	120.867	107.42	97.8447	125.677	98.436	133.073	152.891	141.037	79.4235	134.859	94.2941	71.7397	113.133	73.3327	129.208	132.174	214.332	173.408	210.354	91.9715	103.09	98.8341	83.8145	88.1483	32.2719	136.017	161.897	177.506	152.828	83.3369	86.4076	86.5893	105.574	102.928
AGA	15.5824	16.1363	16.6905	16.2129	15.7613	23.4509	9.41571	22.989	26.5844	26.8434	29.003	14.5845	27.6626	26.5296	26.0953	30.1939	15.9323	12.2306	17.7733	29.4181	75.8317	61.2387	64.4844	18.8593	22.074	16.9541	14.0444	28.5521	5.718	22.0594	21.3745	40.0909	47.7092	55.3861	14.3399	14.9534	13.5731	15.1542	15.0643	5.88071	5.3645	5.77026	6.83407	8.71703	21.7839	11.8695	14.8977	23.2199	16.8528
AGAP1	1.61415	0.953127	1.61064	13.0223	4.38945	2.03585	9.33318	6.95272	2.65374	5.73983	0.613035	6.2644	4.84981	3.7178	0	0.178275	1.20553	0.773116	1.14773	3.01762	1.61704	1.04858	1.26831	19.8559	14.4524	8.2679	24.1645	10.2013	38.6732	108.115	59.1398	43.715	52.0906	42.8074	55.1642	58.7058	55.1197	117.71	127.693	73.8786	118.027	42.7566	38.1538	63.2698	117.411	84.2302	44.089	3.18577	1.17663
AGAP2	16.1331	11.7879	12.5411	8.66938	11.4998	11.0677	13.3578	12.2444	12.6025	13.9173	10.4796	7.49803	15.7879	13.3116	11.1677	10.9983	17.555	15.5385	11.5812	17.5041	9.72133	6.45642	10.9979	121.704	50.6291	133.457	89.9489	88.4717	0.428866	2.9454	0.660975	0	0.146048	0.153357	0.140129	0.339158	0.935405	2.12455	1.51616	0.167218	0.736732	0.470663	0.353681	0.800317	1.52377	0.200319	0.257557	12.0161	16.5213
AGAP3	62.5429	54.3664	51.9777	54.2366	55.0723	43.1641	40.2133	45.7588	40.8716	59.3191	39.9849	68.8105	61.7647	43.3559	46.3867	43.6392	51.6345	49.0252	39.3369	58.241	51.5382	53.4808	68.0606	21.1975	6.36862	23.1221	19.1816	14.9691	56.3546	44.7973	39.9157	125.39	75.2149	74.7428	45.9624	55.3607	64.6142	106.988	121.006	82.2886	53.0199	111.493	103.317	68.083	69.9509	68.7339	84.7184	49.1822	50.3299
AGAP4	47.0045	30.5875	41.1898	32.8015	35.2666	23.9847	32.0812	31.0703	33.3038	22.4668	21.8579	42.2461	41.6003	31.0748	31.8149	23.4389	38.9867	40.5893	38.9928	30.6559	17.5427	15.2904	17.8144	48.9881	57.4452	44.3925	41.5914	63.5626	41.7878	49.76	32.9365	70.8626	33.6885	32.4333	22.5141	30.7675	32.0911	39.7295	36.7645	22.501	40.3115	50.8911	44.4961	37.8101	38.6059	49.3898	33.1827	31.948	38.9897
AGAP5	49.0491	28.2256	38.7612	31.8658	30.6009	21.9737	27.9577	28.4244	31.6465	20.5076	21.0144	37.9684	37.6887	30.8573	26.9447	25.3044	35.9663	37.0744	38.8619	29.1289	17.3809	14.2746	16.9716	38.6768	47.2767	35.0907	32.4219	53.4359	36.1788	47.1224	28.9684	63.4036	26.8729	30.3617	17.0491	23.4025	25.5599	31.7521	29.8536	18.7097	29.4023	40.448	34.8658	30.6407	36.4116	41.7449	28.1294	29.5127	36.5203
AGAP6	52.6942	37.7945	46.667	36.086	42.2375	27.1607	34.7772	31.9632	35.2423	24.9702	21.7714	45.6816	46.7843	36.2472	39.5407	27.4005	42.1918	45.0028	47.0766	32.1978	19.8013	16.8842	18.0526	57.1144	69.6327	48.4201	47.6266	70.8622	49.1433	54.2517	37.3628	84.0712	41.2343	39.8961	25.4568	34.6407	36.0742	47.1596	45.9818	28.3249	50.4002	59.037	51.612	40.1722	43.0563	60.0402	39.3938	36.1666	43.5973
AGAP9	57.103	40.46	60.4412	43.7571	49.4682	32.7538	41.3532	33.2449	39.2045	23.9947	30.0816	52.4459	58.513	38.3071	47.1597	28.455	41.9358	50.3692	65.2838	33.5208	22.1128	21.495	21.1506	50.828	76.1954	30.3308	45.8742	46.9293	45.2711	70.5532	43.0876	69.5777	45.4211	46.7226	24.1022	32.6817	35.5223	45.0917	43.6133	16.9073	41.9592	49.678	45.4968	37.4191	37.6879	48.8695	36.0411	40.9066	46.1525
AGBL5	4.24948	4.08405	4.50792	7.90908	3.31659	5.34738	7.8263	13.2147	8.16638	6.70088	6.26636	15.722	7.14821	4.79018	5.53684	7.04206	3.91122	8.11025	2.7831	7.02959	11.9263	19.2179	7.62186	12.3428	3.26236	16.8594	14.4954	6.10069	97.2535	45.8468	35.6682	32.2731	31.1083	45.8449	70.2982	67.6885	84.6897	85.7415	83.8075	87.4566	39.0546	55.5141	60.525	97.5121	25.2499	49.1881	48.1308	6.48362	5.47041
AGER	7.22903	4.89843	4.70412	5.92179	4.89118	4.03859	4.01737	3.62909	4.90427	2.69301	0.746373	5.45173	5.09842	4.19111	5.63127	4.13737	5.56255	3.25091	3.16144	3.09613	1.01962	1.27007	1.23922	8.62466	4.96766	10.1283	5.4882	9.64488	7.07511	2.01457	1.64403	8.88974	0.973656	1.62094	1.21445	1.9244	2.81219	3.12384	2.74669	4.26115	0.70841	4.26994	3.64258	3.44906	1.89898	5.97326	4.35281	4.79765	3.20617
AGFG1	279.346	445.283	292.675	208.143	357.113	370.262	486.784	241.656	238.849	244.814	368.359	268.981	222.004	255.724	340.525	232.943	197.58	427.425	372.081	175.817	103.752	109.087	95.7729	108.249	130.869	122.489	116.497	91.9998	120.18	215.263	135.373	115.688	117.861	103.256	72.7271	74.8908	65.2583	187.986	179.74	66.9354	92.6777	83.4098	81.841	49.4562	77.78	146.023	84.7592	274.163	284.83
AGFG2	3.07969	1.30573	3.23676	9.38884	0.95681	2.46742	4.88394	5.0198	2.66571	2.08178	2.06485	5.22232	1.95744	3.25332	1.76021	4.80552	2.0655	3.04579	2.02407	6.26528	3.4386	3.55157	4.2108	49.0264	10.0542	40.6735	33.6671	45.3246	50.7539	12.4661	10.3434	13.8479	34.7108	33.5341	61.5168	63.0464	60.936	27.1701	27.0953	32.7144	26.5442	39.0364	43.6125	57.2605	44.6715	37.8409	43.9002	2.8727	2.55565
AGGF1	103.74	66.0268	76.6312	75.9802	53.2965	83.3458	65.099	76.3445	80.9078	69.3627	76.6796	71.3144	72.9112	79.1953	86.6814	82.0593	70.8269	71.3393	97.5292	103.327	100.455	97.9986	121.533	37.3735	133.009	69.2548	31.266	142.401	23.5382	32.4799	91.3272	69.7143	61.2917	67.5744	30.3146	41.0673	38.9739	37.7872	27.009	8.77544	52.362	37.1918	40.1222	34.2672	38.8439	30.3326	38.1736	76.4879	84.4342
AGK	14.4641	13.98	19.9651	21.4115	16.8299	18.3471	16.673	17.9059	15.7931	16.1068	16.0556	17.8269	16.7115	14.1029	16.1791	19.0751	12.5617	22.9228	15.3963	24.9481	22.9512	18.1885	19.4313	39.4818	28.1062	36.463	35.0314	35.5148	35.464	34.0307	20.4186	45.0454	27.1163	28.9931	26.2976	27.1762	27.901	48.145	45.3467	32.5717	35.935	37.9507	37.5526	26.646	32.4048	39.4494	51.657	16.6922	19.1596
AGL	28.5056	27.5418	35.716	66.5045	28.9492	20.7322	38.464	22.6644	29.8595	21.3265	33.6232	36.2078	51.5327	40.7196	49.9762	27.8675	21.5209	34.7001	31.2273	38.7125	64.8574	60.6444	52.2753	44.9249	90.6423	58.7486	36.9944	75.3389	34.0058	109.613	62.6555	43.6181	53.6971	46.2801	49.092	67.841	64.2999	131.526	129.038	26.9409	130.856	76.1531	68.8106	37.7047	46.8114	80.4255	18.6651	31.7413	32.9637
AGO1	226.073	203.507	182.096	156.394	169.899	113.275	150.89	123.819	167.552	105.641	141.456	104.266	165.07	181.411	200.923	216.992	127.117	114.35	167.682	126.9	154.849	145.646	233.374	90.0031	114.886	94.1909	78.8276	103.081	180.404	96.8193	57.5451	84.6003	98.9722	91.3964	59.3214	79.6112	78.7671	199.202	207.731	70.5078	296.191	91.135	74.2986	92.5033	80.0676	124.837	67.6641	166.311	127.008
AGO2	75.1322	207.36	95.6931	95.9298	124.379	51.6601	90.5908	62.6238	49.0755	71.6414	38.7865	124.595	74.7287	106.074	84.9385	107.072	70.5579	61.0881	85.6014	36.518	61.3166	57.8865	56.955	194.649	183.996	231.528	188.801	125.298	341.009	191.54	116.88	223.569	294.726	298.356	187.633	233.622	227.737	195.049	201.166	422.109	139.933	341.152	286.341	550.989	288.868	534.866	419.292	87.7646	65.823
AGO3	90.6151	119.176	110.334	92.3167	116.918	65.3668	112.426	68.9066	69.2196	83.9217	63.4816	101.398	86.1484	84.2256	95.7976	83.5123	74.565	85.1101	100.83	56.6188	60.5729	62.9177	69.1963	90.5397	205.611	126.212	76.7077	158.441	124.602	154.152	77.6896	114.293	47.8065	57.4592	38.302	57.1636	52.6666	103.877	98.2891	39.0875	125.285	77.6463	74.6232	64.4896	46.2928	75.2893	52.9257	88.3818	79.8375
AGO4	175.974	158.925	176.704	133.969	184.224	176.3	143.824	152.841	156.476	115.743	137.12	125.783	138.139	175.916	177.474	167.164	144.884	147.278	164.081	113.613	77.8232	89.7071	111.381	120.784	120.579	84.3815	81.474	114.543	86.6522	28.6038	68.6062	74.9916	53.0643	50.2039	21.7668	26.5893	21.7377	73.7899	76.6391	10.6006	73.7751	50.8191	46.9701	71.1818	41.8107	62.8593	20.1248	157.701	146.081
AGPAT1	31.3472	21.9166	22.392	20.956	20.4256	22.1498	23.4379	25.7372	21.8411	21.9085	16.94	17.2989	23.1806	23.6992	25.5136	24.9526	27.5574	25.647	15.5027	24.625	17.1793	15.0582	19.2329	23.8807	6.25587	35.3884	28.0461	16.7417	61.9852	18.9709	14.3573	25.1679	26.3374	26.0438	44.1407	43.4577	44.0219	35.3697	41.6975	96.5685	22.7635	44.4213	40.1346	53.5337	66.1789	44.062	77.0441	22.2709	25.136
AGPAT2	20.1135	11.477	14.3547	14.2861	13.363	22.2617	14.4615	14.4651	13.4917	20.9993	24.9384	23.1485	17.6469	19.3089	4.25226	16.0758	12.9566	15.0916	8.1149	18.7701	25.224	24.0945	20.8092	10.8479	0.980425	9.9742	15.9395	5.34619	54.7557	4.94856	34.86	33.3661	19.181	28.9901	23.5417	27.7415	33.901	48.8012	64.5974	154.238	46.1147	61.0505	64.7039	134.813	37.9358	23.3963	65.7345	15.2704	14.0241
AGPAT3	124.74	99.2601	123.404	114.145	133.659	105.63	115.344	124.292	119.345	122.1	102.312	70.2393	116.944	105.4	119.651	184.228	171.928	144.365	135.665	136.76	82.0416	80.1842	81.2541	81.2251	43.8431	95.197	80.318	72.8761	116.537	46.8395	81.8863	145.179	60.0259	43.5343	81.6954	69.4277	66.2402	127.138	126.903	112.592	94.8535	95.4162	76.2301	71.9489	106.752	63.9233	89.4737	118.144	140.562
AGPAT4	31.9034	45.8287	29.7554	21.1049	24.9414	41.523	28.6901	21.3039	24.2625	25.802	20.8408	42.7723	29.2243	30.5598	35.6901	26.1223	17.9809	21.6555	24.3926	23.1271	34.069	36.8772	32.2046	24.9923	57.8375	17.6877	40.8884	16.7703	46.0246	31.2826	31.6094	13.8306	5.25774	8.60511	11.2571	13.734	17.4883	12.7998	12.276	1.35415	20.1813	10.3501	8.67169	9.77752	13.3138	3.44303	6.70346	28.9572	22.3913
AGPAT5	16.9999	22.8295	32.2889	57.5591	22.2615	23.1251	31.644	36.8094	33.5531	23.0893	32.2058	20.8615	30.5612	31.4454	35.2829	24.8709	19.9943	35.4486	30.5835	37.6799	34.796	33.2472	30.2406	16.291	27.9877	26.6934	17.4711	29.2698	18.5949	43.131	59.4193	46.2888	39.287	49.5905	10.6965	15.4011	16.9245	47.6632	45.5797	3.50747	41.7031	15.1952	16.0172	35.9295	10.8997	25.3331	34.0504	31.0033	33.0161
AGPAT6	61.4515	90.1412	69.5067	85.7065	93.7552	85.6142	91.0022	105.666	98.2626	73.1412	69.0783	111.812	75.0056	99.3441	96.2049	104.258	74.4642	95.519	78.1622	100.141	85.7398	98.3492	102.027	102.729	38.0394	92.0049	103.417	41.4068	139.733	70.6081	75.1449	118.99	80.9595	73.8057	118.69	113.47	107.377	164.653	181.575	64.7084	122.172	154.391	131.458	113.587	93.7293	88.0833	92.8372	90.5717	86.8406
AGPAT9	0	62.5083	20.0529	16.2981	55.1889	13.7579	3.86915	13.9021	0.979639	75.2876	50.4846	87.9059	63.4844	76.3237	56.7018	110.419	24.582	34.2009	62.3543	171.769	322.451	416.505	380.156	5.44312	8.68104	7.04531	5.7239	20.0031	5.57371	3.3959	26.0239	94.2944	7.49715	4.94288	3.31639	4.30422	3.91957	0.361293	0.748418	2.84345	1.54474	0.939739	0.726958	13.679	3.57883	6.47916	2.72531	52.8367	48.2776
AGPS	119.321	159.442	159.76	170.424	148.104	175.289	164.409	142.765	160.084	155.015	202.419	194.758	175.271	189.617	231.797	191.038	131.173	233.353	177.641	220.934	286.891	332.271	326.275	54.5078	99.0911	70.3657	48.3208	96.2243	86.1829	120.858	180.573	115.65	97.5603	96.7236	32.5567	37.2204	36.0954	59.5968	47.6065	11.9889	48.0789	49.6816	49.9439	59.4448	44.0045	38.703	53.4996	167.417	199.287
AGR3	0	0.168445	0	4.45392	0	0.129647	0.217644	4.42589	0	0.0985414	0.0985414	3.39696	0.178994	0.0985414	0.0985414	0.125399	0	0	0	0.198953	0	0.187328	0.0466372	0	0	0.0393253	1.75637	0.254362	0.0744243	8.51726	64.6897	13.451	0.632877	2.02242	1.35458	1.5513	1.84088	2.43204	3.14572	0.321065	3.92463	12.2774	19.9745	1.06769	1.39046	0.43729	1.11362	0.11197	0
AGRN	20.6235	18.4799	21.8779	26.1515	32.7904	18.8243	17.1233	39.5356	21.0608	72.7949	2.96911	62.9524	26.0626	9.90282	22.2797	18.5947	30.7077	19.7242	15.8135	0	23.5854	24.4638	21.0363	14.9494	0.188833	21.4672	79.2998	1.86826	894.01	174.023	69.777	22.5586	94.2986	73.4915	660.009	723.041	831.61	362.644	394.566	748.533	603.058	263.325	199.69	299.888	264.048	248.492	380.581	21.4693	17.7689
AGTPBP1	127.837	120.597	91.0668	102.516	147.602	136.053	98.6757	82.1276	90.2426	70.1135	100.531	104.257	85.7183	100.346	139.675	134.093	127.71	103.8	133.355	90.3854	72.8606	70.3114	73.6275	131.095	256.337	162.992	119.892	187.571	55.9408	64.7859	56.8009	39.2542	23.7085	25.3445	29.941	35.9364	37.9464	94.6705	102.192	8.35244	37.3616	32.3775	32.9729	46.9777	20.3022	13.4604	29.2288	101.523	115.755
AGTRAP	28.5583	21.6597	22.7163	24.2274	19.7215	28.4602	26.3505	33.706	30.4817	33.9412	34.5404	37.3819	29.5143	26.3576	36.814	24.4009	33.4091	25.3834	19.971	19.8676	29.3277	24.4394	24.2632	18.5143	1.60715	10.0877	16.6904	9.27775	52.0208	22.6473	17.8198	19.8877	17.7205	19.8634	41.525	38.1092	41.9262	28.2699	29.8764	24.6024	33.19	87.941	89.6601	75.5486	90.5435	20.3557	37.4051	28.5093	22.6772
AHCTF1	111.19	197.895	151.248	140.742	197.603	122.841	178.851	56.9032	73.5196	92.1291	82.5873	133.933	108.839	156.029	145.18	137.099	104.287	114.248	170.917	88.8471	91.5285	85.7757	99.1154	149.992	374.523	175.785	149.719	226.996	93.1571	290.471	140.079	157.377	259.09	231.546	97.2964	123.219	128.43	174.005	170.03	71.6736	89.7382	200.426	190.633	141.574	65.1625	78.3446	197.542	135.516	109.267
AHCY	50.1257	39.6313	52.306	94.323	35.8758	64.5555	40.1725	73.7289	72.7387	42.9415	72.2649	48.3396	63.279	58.7153	43.3477	61.7416	43.4422	73.1139	55.9424	110.864	89.265	66.5743	78.7676	20.0859	15.5741	36.2292	37.7414	12.2936	266.782	99.049	130.416	125.149	116.449	112.733	190.062	197.754	257.687	258.354	270.55	517.708	343.261	203.898	220.554	310.497	200.013	172.328	256.445	55.5106	64.5282
AHCYL1	93.8059	121.861	84.5136	105.04	74.6591	84.0872	180.997	97.3224	104.421	93.545	119.724	144.143	121.203	117.095	141.025	138.676	87.8358	99.0453	95.166	96.7362	227.594	215.381	209.473	42.6633	70.2965	51.5518	36.1537	70.019	152.838	248.582	253.146	651.678	548.266	541.986	118.549	136.646	132.648	285.724	302.502	111.555	166.806	510.393	498.467	266.894	216.686	152.898	366.247	111.068	95.9511
AHCYL2	20.4484	17.1529	20.9134	16.4278	18.6407	18.6811	18.147	23.9889	18.3202	17.2809	17.1704	17.0084	25.7337	20.4221	21.928	25.3105	19.6807	23.4095	19.1531	19.0942	20.727	24.0654	22.2491	29.8222	18.9634	33.2238	21.6418	32.9309	29.0871	15.8445	21.5568	22.8043	18.3047	14.7634	24.1022	25.0742	24.1992	20.3503	23.071	31.3359	39.0969	23.5204	18.6891	20.3209	16.9039	34.8841	45.1562	18.6609	19.4169
AHDC1	6.432	3.78802	4.61463	8.19225	6.58181	2.8941	7.67562	4.49281	2.73484	5.73193	2.36269	13.1492	6.19706	3.30232	2.74433	4.01675	5.04827	3.30979	3.44587	1.33522	4.41524	3.59724	2.97571	16.866	10.4144	18.3723	20.1725	8.493	162.822	16.3304	5.57507	10.956	6.91296	4.45221	43.9539	68.0177	66.8309	29.2234	33.7892	89.2419	63.103	53.2762	43.6845	59.5249	42.2636	32.3163	20.8852	4.55372	3.37783
AHI1	34.5085	49.2427	27.1946	36.6993	40.6714	15.8997	56.3355	13.1499	14.9902	26.3247	23.954	29.647	42.1334	35.5422	36.8645	23.7335	20.3474	25.4448	34.5082	28.3	40.7843	45.3498	36.7378	30.0138	31.5007	32.4687	59.2574	55.4404	57.1343	88.723	96.6635	76.2592	51.8472	50.5435	29.7541	39.341	33.8185	36.1501	30.4049	4.78868	42.9372	23.3248	21.1503	25.6005	20.7947	61.9596	28.3818	32.0777	26.8724
AHNAK	4063.65	4940.33	3776.31	4430.87	4775.24	3828.05	4693.97	2744.27	3582.46	2669.82	4543.71	4192.23	5669.89	4926.61	5910.39	4688.44	4797.08	5637.47	6379.15	3782.77	3571.95	4144.08	5451.41	7223.13	6893.71	2993.22	6168.82	6516.14	5214.52	3642.93	4102.21	3785.52	1943.81	1351.92	6035.6	6347.29	6080.87	5714.12	6528.59	2170.81	4311.74	4757.09	4238.1	3919.47	6436.82	9104.28	4660.16	4487.29	5217.28
AHNAK2	17.2083	5.70399	4.89144	73.4215	32.2887	15.0256	76.7329	19.8319	6.03781	18.9015	7.04476	129.952	7.0741	2.26347	2.75537	11.0468	3.64194	4.37877	4.03711	4.43469	17.8971	27.641	40.7641	12.9945	1.79354	40.7758	46.4364	25.2811	456.605	170.708	452.578	503.067	370.768	278.576	887.766	1176.58	1253.37	2151	2838.3	315.75	1556.92	1042.77	850.482	629.129	221.175	786.182	367.114	13.0362	4.20794
AHR	293.112	289.213	399.104	384.95	413.3	475.478	453.569	352.459	256.82	267.971	211.025	320.777	441.403	317.65	238.525	399.64	246.713	323.598	373.354	270.69	173.506	148.762	152.325	154.784	105.227	143.878	371.557	204.989	139.55	144.125	431.717	188.767	516.525	423.054	89.4492	78.9391	88.884	713.26	720.21	34.079	96.6926	287.629	312.901	203.121	143.193	141.227	248.085	336.618	297.144
AHRR	1.37985	1.66627	3.80866	3.06729	2.34256	4.79842	2.99721	2.50496	1.84827	4.19166	5.03974	7.44157	3.74843	2.84422	3.31706	4.17662	2.0687	4.5037	2.60927	9.32432	17.3265	11.7793	11.4478	3.21987	1.95918	6.27196	3.46882	1.74631	23.0975	9.26436	5.23282	8.21283	8.76291	7.89405	14.7603	12.8707	16.0605	5.21555	5.1514	13.9594	32.3298	16.8346	16.415	7.00931	7.60982	16.9552	13.9105	3.19217	3.55649
AHSA1	70.0474	70.7513	83.5739	106.359	69.596	96.0371	66.8272	113.241	119.012	93.3596	86.7194	85.2935	78.5587	81.0786	74.8289	108.019	89.4325	104.905	98.7812	119.027	104.634	94.648	106.828	65.5857	42.0371	47.4728	96.9886	76.007	81.8651	89.3942	184.586	196.937	221.848	224.622	58.574	50.3551	55.615	97.7499	101.288	78.1663	130.007	121.737	136.218	118.957	165.987	182.324	196.538	84.4337	101.843
AHSA2	59.1885	77.1285	69.8535	99.9995	93.0673	75.4248	56.2754	101.338	85.4945	48.1646	49.773	109.527	67.8014	64.4789	83.3108	71.5564	67.8234	73.7362	106.85	92.0442	43.3448	48.2776	51.5658	124.387	252.818	172.548	134.232	222.402	130.453	122.45	94.9777	185.688	95.6617	122.533	44.6078	85.9896	92.827	108.784	107.173	37.9195	101.382	170.246	178.815	132.02	82.8077	114.194	64.995	73.4906	82.8902
AIDA	27.9703	41.0318	50.0841	57.6749	56.7484	33.238	82.9437	51.8823	51.6051	75.3586	48.15	68.8838	51.1402	40.8651	71.3181	50.6884	54.4141	66.8166	49.0149	33.5583	66.4559	67.1516	66.49	39.4434	53.3078	53.8921	43.1425	42.0369	39.8892	102.499	74.0237	53.0698	60.2206	50.4038	55.2109	67.8656	46.956	56.7732	56.1666	18.1615	50.588	62.0203	56.9138	47.7358	40.7813	41.3427	36.8142	51.3727	51.7145
AIF1	825.049	835.262	489.391	478.596	557.237	939.548	479.501	511.288	708.635	511.959	656.495	336.514	317.47	611.556	649.713	711.824	935.035	526.019	843.11	707.638	296.894	165.001	248.837	2.49157	4.35472	8.86394	9.34489	24.7042	0	8.59657	0.518341	0.626141	1.4118	0.297017	0	0	0	0	0	0	0	0	0	0	0	0	0.288812	584.397	775.374
AIF1L	1.00161	0.170265	0.364417	77.0672	6.90032	0.0551576	1.97763	5.83032	0.0380902	8.02547	0.16439	10.5288	7.35311	1.32534	0.0992	10.5818	0.0380902	0.188059	0.0892834	4.82622	0.614225	0.105245	0.229678	1.53327	0.556845	16.8893	11.2604	6.1155	183.157	7.47155	32.0852	101.283	35.7819	45.4114	100.286	98.2748	114.186	38.9357	31.8755	258.938	86.3111	60.6329	55.0722	284.703	106.879	122.761	115.202	1.65148	0.138671
AIFM1	53.0218	24.4168	45.2336	26.5655	30.6059	32.1303	36.0387	32.2412	49.5937	25.3217	51.6988	34.3621	38.2991	37.4511	32.9792	41.0406	36.4858	46.5764	26.458	48.4702	51.6805	47.3829	55.7524	18.2843	22.6754	22.3937	11.5414	20.1378	58.4667	38.5093	43.0356	84.5943	68.0099	60.3449	54.2767	62.2826	66.3061	42.7018	37.8924	51.5622	82.436	87.6523	90.0658	65.9019	138.701	110.418	140.485	35.2004	41.5311
AIFM2	3.60815	0.790759	2.54115	4.65374	0.9004	2.07548	1.28191	4.60547	3.50205	10.5563	7.55637	10.1726	7.97951	7.53616	3.91393	4.94263	2.70431	1.72759	1.10662	5.17125	27.7588	26.5051	28.7356	6.24809	3.09792	6.1085	6.38907	7.4808	19.5074	32.4823	6.88852	18.5504	14.2641	10.8177	16.9089	15.4221	17.275	14.7557	14.8291	36.156	19.845	28.764	25.2259	31.6541	44.6869	19.4272	7.39202	4.2597	2.21595
AIFM3	6.77452	6.0955	6.26782	4.03187	6.78112	6.41035	5.9422	7.55254	8.79337	4.32936	6.09644	2.81311	6.21792	5.75957	9.0801	7.9968	8.11798	6.91276	5.15046	5.88759	2.68555	3.38086	3.29253	0.153327	0	0.259734	0.406512	0.162954	1.29454	0.768257	0.882359	0.960959	1.75258	1.24249	0.980905	0.986473	2.19773	1.97171	2.36533	6.18275	1.83795	1.26442	1.87849	1.56222	1.1279	0.626615	11.3039	6.24287	6.40017
AIG1	14.2029	17.4587	23.1659	15.2908	13.7629	22.9889	14.2653	21.7304	15.0948	10.743	15.3997	11.2895	18.6963	17.4815	16.0272	9.56067	12.8383	19.8075	13.5881	18.0484	9.80443	8.0243	10.0057	6.82306	7.23082	10.1431	5.24807	4.54221	45.4439	63.5423	65.119	63.992	81.5924	59.9561	39.6566	38.0349	36.261	26.0815	24.7273	8.12915	25.5353	41.0749	40.882	41.0203	39.0357	41.4822	21.8923	15.3453	15.8182
AIM1	208.273	177.526	215.301	190.936	452.726	203.13	196.696	197.527	219.669	228.802	195.671	177.097	229.74	242.966	331.873	370.84	317.734	271.973	260.7	203.865	276.811	294.35	307.997	645.853	920.284	344.586	462.901	693.322	26.626	30.1972	91.201	10.9573	23.2217	15.0244	51.8478	64.814	82.5514	25.3755	28.3903	40.5197	21.2672	27.9827	24.3966	108.087	19.9187	59.3679	65.1161	211.787	266.336
AIM2	6.03022	5.16315	7.36905	23.9044	8.90346	6.58759	5.51158	19.8005	32.4919	22.2686	2.91713	4.30446	19.1472	4.86772	22.1482	17.9724	44.4036	6.06911	7.48151	0	2.26616	2.25509	2.63773	8.04968	14.5642	4.46372	11.1869	7.08587	0	11.3982	0	0	0.194731	1.0233	0	0	0	0	0.0083031	0	0	0	0	0.0119587	0	1.05284	0.263143	8.13625	6.77531
AIMP1	67.7248	71.4365	54.8148	70.13	58.3517	61.5535	51.0518	43.6443	54.5733	51.5816	51.8604	51.6822	53.6335	63.2362	67.2158	67.1076	61.9597	70.8451	94.2582	71.2743	76.7426	57.3753	65.797	35.8019	157.825	47.9172	38.8461	103.601	29.1374	130.639	135.482	133.351	63.9205	62.9584	35.5461	31.4522	35.1405	33.2133	33.1428	10.0968	26.1662	35.6924	39.6142	32.791	39.0778	57.121	38.2016	56.5832	71.0597
AIMP2	13.6887	14.5829	16.604	18.5664	15.4545	19.4429	17.7336	21.9139	19.8741	18.7662	16.5127	16.5	15.7468	20.603	17.7688	21.8624	24.0036	27.6673	21.8205	34.8777	26.0185	22.4171	24.3184	8.04968	4.4361	9.48479	9.82393	7.85719	23.4814	25.6702	26.7484	21.7384	27.5058	31.7573	54.0432	51.5279	50.7046	40.5883	33.9502	29.4757	45.3737	35.7233	33.5791	25.6535	30.5579	23.9224	36.3581	17.7512	25.8354
AIP	18.6224	19.402	17.35	22.5642	16.1003	26.4676	17.99	32.255	30.602	25.6807	19.7005	26.4958	21.6302	23.5551	17.7079	25.0208	24.473	22.8552	17.4327	41.2984	26.9448	23.0658	31.8169	67.464	12.8783	69.9327	64.9069	38.1141	39.9304	19.3164	21.2243	40.7953	22.9296	27.689	32.6501	29.781	34.7528	22.3583	24.8684	69.4474	30.2403	39.0509	49.7192	73.9149	54.0023	33.7123	32.578	22.0972	23.6641
AJAP1	0.463895	0.0733103	0.735719	15.0233	11.9874	0.0733103	0.0733103	2.09123	0.0733103	7.10845	4.77606	1.06201	1.0981	1.51369	0	0	0.110588	0.0733103	0.602586	0.291839	0.410033	0.547863	0.621303	3.71819	0	0.518199	4.16746	0.797885	0.109486	2.48417	5.12567	0.168006	2.53151	0.977668	358.03	274.425	196.644	234.323	167.643	79.7291	376.557	5.22797	1.73983	22.4783	63.0179	39.4165	0.102975	0.898862	0.201214
AJUBA	0.33228	0.216846	0.601713	13.2531	1.32282	0.636953	0.174173	6.85744	0.487879	1.82459	0.239664	8.22713	0	0.0157595	0	2.04007	0.249996	0.721192	0.362608	1.00625	0.578881	0.5189	0.665914	1.26495	0.249832	3.95837	11.4865	2.45321	55.5922	48.8428	53.4547	44.1445	45.9079	47.5546	134.057	120.302	121.439	84.1895	80.3606	75.1809	54.1826	61.1757	50.954	28.9864	52.9019	62.7476	50.0081	0.544796	0.5419
AK1	1.57274	2.65452	1.68985	2.78904	0.591097	3.2509	3.16698	3.27828	1.69502	1.932	2.34911	4.91538	3.64021	4.01423	2.01715	3.27991	1.53442	1.36439	0.655001	5.39194	8.61305	6.37542	13.2326	37.0285	16.4339	28.502	31.5458	26.9562	6.10713	7.04353	31.8917	15.0122	29.5991	30.6639	26.2976	15.7341	15.5806	15.2528	16.2411	21.4308	36.8219	19.149	20.5944	11.8178	47.9035	5.41285	25.9702	2.72178	1.44941
AK2	66.9768	88.7876	88.2807	125.456	93.3205	106.524	94.1873	121.767	116.97	91.5302	79.0483	119.096	73.8874	100.412	89.461	107.375	94.8248	114.328	82.9161	126.943	91.2576	81.1086	88.2494	68.614	41.2831	85.1331	75.7765	53.9111	269.505	339.334	123.695	174.906	142.933	164.627	243.031	257.051	244.791	419.232	396.469	149.886	158.432	309.578	316.803	179.811	204.04	186.948	174.405	93.7539	104.576
AK3	16.4974	18.6178	14.1648	42.8472	11.0728	26.0506	28.2778	28.6785	22.5831	21.0099	39.404	33.9751	26.6488	27.9172	19.0605	19.5504	13.3332	23.0067	17.4768	23.6676	45.7616	43.8676	40.9183	27.1389	37.3881	46.8452	34.4195	33.9079	39.7358	112.663	85.9307	29.6362	41.1857	51.9336	70.1114	89.5929	81.9724	33.0834	27.6263	13.7146	119.751	56.7925	62.3403	43.8741	25.1221	29.6274	91.9296	24.3169	20.2417
AK4	9.86315	34.909	21.7134	47.4919	12.2133	23.1413	32.9919	23.5743	19.4522	31.8347	27.8294	82.6099	19.3735	18.7361	11.4395	22.4829	8.16786	6.08507	11.9825	8.81161	58.5948	77.8089	47.5509	2.95155	2.15219	9.48022	3.36393	2.83161	371.898	161.051	83.2566	80.6055	86.3633	107.016	95.8017	91.473	79.4009	361.881	415.297	43.0683	156.22	321.659	317.132	126.956	121.74	118.522	98.2749	22.8121	8.48973
AK6	20.4652	29.6071	21.8055	27.1478	22.2754	27.8184	26.5605	20.0359	26.0198	27.7967	30.7944	26.095	24.0567	31.3421	29.9691	26.1015	17.9424	25.1803	31.4862	38.2557	55.5029	62.1316	51.2715	10.0046	29.004	13.2085	11.2504	25.1412	9.03173	33.9839	52.0199	42.5721	28.0413	34.185	13.032	10.2218	12.3337	7.22849	7.18353	3.52943	17.7218	11.1768	13.4877	15.8735	13.0171	7.68329	13.554	26.331	28.3333
AK9	5.83954	4.96842	6.31753	5.34852	6.11842	5.17348	5.7256	3.99788	5.55276	4.1473	4.74071	7.28666	7.36399	7.34621	5.7171	5.95419	4.68931	3.8819	8.47219	7.47314	9.90548	12.0146	8.61356	10.8096	54.9135	20.6966	10.1515	36.3875	4.86688	8.97362	43.0509	6.06639	8.81159	11.9039	3.78349	4.94352	5.60547	3.8678	4.08087	0.347411	10.6204	4.20681	3.52641	7.95396	2.64006	3.49055	3.69654	5.72135	6.08123
AKAP1	27.0645	16.0609	25.1271	28.7937	21.9903	17.2137	37.0206	24.8197	32.4639	19.9196	15.7659	24.0261	29.7239	24.8995	22.56	26.3734	25.6516	27.757	24.8157	33.7822	22.8269	19.9751	26.2598	41.1684	36.0372	44.3312	44.9096	41.5761	50.0567	63.5322	53.9097	39.2576	42.2567	39.0615	75.5297	87.0051	93.5053	55.0288	53.8008	57.1822	75.9407	48.0011	42.4262	66.1662	91.5701	65.3961	83.8255	24.8596	26.7043
AKAP10	85.5353	81.1306	97.2386	95.8828	83.0517	90.0141	89.1364	95.897	93.959	81.2082	95.6778	84.1328	95.5588	102.992	105.676	85.2203	99.8547	100.756	139.028	62.5668	68.5931	69.1637	76.2619	70.5689	110.383	84.8128	60.5263	81.6684	39.7079	64.7567	59.7515	61.5701	43.279	47.6323	48.9518	53.318	49.9252	45.6508	47.5803	19.0318	44.6246	51.8954	51.9687	31.6788	23.2416	39.126	35.2848	91.9866	100.306
AKAP11	112.28	141.88	161.572	108.272	123.625	73.4208	149.528	59.3752	96.4683	73.0565	92.7556	123.521	141.943	112.818	152.988	108.578	94.9026	139.438	144.015	78.7546	106.553	73.1803	106.931	117.334	268.263	151.374	97.857	189.393	98.7038	114.767	139.113	96.0939	92.6434	91.5299	78.2856	109.433	88.676	144.181	143.263	44.1176	149.175	134.372	113.201	60.9498	33.9217	57.2952	55.4672	112.549	117.17
AKAP12	20.504	5.26585	3.87947	100.408	9.53397	8.82494	36.9907	30.7743	3.71572	34.4611	0.768657	53.3175	0.370838	1.86081	4.67016	15.5089	2.39878	2.90907	3.60949	3.23138	2.54811	2.11387	2.75287	1.64827	4.83285	15.7129	88.9973	23.1754	1036.82	71.472	313.986	271.713	32.3254	29.9508	365.504	336.159	354.879	854.815	784.49	219.224	263.692	238.018	178.142	186.502	340.985	1119.79	215.227	9.17946	3.07022
AKAP13	987.363	959.701	809.944	723.691	1402.45	715.655	896.312	692.881	803.764	633.938	470.252	610.661	898.574	792.02	1061.3	1232.18	1169.74	840.576	993.972	613.703	405.328	399.228	471.643	1194.46	1426.47	893.794	1008.18	1243.19	277.412	144.273	466.753	417.949	258.749	174.934	266.853	247.117	256.116	161.356	160.836	255.954	242.674	176.973	157.956	272.575	303.487	489.481	153.175	806.854	917.274
AKAP17A	81.7569	58.2422	54.4954	60.1299	58.0012	62.4538	50.5348	49.4055	56.9019	48.7657	37.1346	59.6202	46.8152	50.2928	43.59	57.9242	57.0807	47.5648	62.6886	79.5388	33.4002	33.7807	34.648	127.223	99.8513	139.629	111.543	123.513	36.2052	12.8682	53.4444	33.5405	39.2383	39.1946	30.4081	24.1885	29.7028	21.3502	17.3146	69.49	57.5282	36.6726	33.1772	47.6969	72.4216	99.7004	56.2924	55.6986	59.8846
AKAP2	7.73724	25.0706	20.0833	102.505	41.9615	13.7635	31.8486	39.9541	24.0177	97.6872	8.84771	39.9446	57.481	37.0122	16.0787	73.4533	39.577	22.425	17.7535	54.9837	93.2941	156.108	112.584	79.5002	98.6726	46.5208	91.3437	128.853	25.6274	56.6507	102.84	46.2969	36.4147	11.0035	59.0411	34.9727	25.0346	66.7818	70.4901	7.73906	8.05842	18.7756	12.9062	87.1464	113.438	37.8321	30.0462	34.4304	31.001
AKAP5	0.0368166	1.13304	0.167401	7.41734	1.49413	0.0489873	0.901163	0.659738	0.992594	1.97657	1.62055	2.91304	1.94166	1.99597	2.20215	2.13591	0.424454	0.208436	0.196076	2.33627	5.94787	8.23312	8.73696	7.43637	31.3208	5.31266	13.9091	22.6975	1.77288	5.43197	6.84484	5.6787	2.38546	2.25289	0.747356	2.47649	1.5454	4.48125	4.05812	1.00764	3.02217	1.30414	1.52666	1.15991	1.49423	3.35465	2.55603	1.55734	0.316445
AKAP6	1.57969	1.87921	5.18863	2.98943	3.15363	0.624063	3.4185	2.80938	3.00639	2.48031	2.81252	1.46161	7.02563	9.26342	2.35764	2.80345	2.11796	7.745	5.7515	2.70509	6.96791	6.6979	11.419	2.06992	4.26879	12.0243	3.3211	4.08444	4.36856	7.20773	5.56844	6.94535	9.68788	7.88324	3.59665	5.80672	7.75802	1.91093	1.83206	2.34177	22.04	3.30015	2.37964	9.42025	4.11771	2.90249	12.0667	2.81095	4.22829
AKAP7	17.4861	12.5405	18.8136	17.0633	19.5122	9.14639	17.5259	21.2072	19.081	19.7288	14.6942	13.2947	16.4222	8.0802	24.0079	14.3038	25.6353	17.3055	15.7653	11.161	7.96836	8.75798	6.85594	9.1613	20.2619	17.316	6.97352	16.092	1.8859	32.95	8.99558	5.98254	6.2314	6.8015	1.82168	1.80265	2.17064	8.15811	8.06393	0.893882	5.45769	2.24816	2.34625	2.90075	2.41007	1.20019	4.6864	17.2747	16.5354
AKAP8	65.9893	55.9866	48.893	47.4269	57.6794	59.2341	41.8085	52.4581	52.7675	43.5798	37.8845	20.711	46.9993	53.5745	47.5187	48.8458	50.7885	43.7211	52.2957	61.1505	27.9541	24.4111	33.2542	90.4248	84.4609	65.9279	88.4743	83.8602	36.0081	69.2148	54.4065	70.4769	157.392	133.449	57.78	50.7837	53.6267	118.133	115.721	70.0282	61.2411	46.1158	41.7313	62.6349	54.07	63.096	52.0943	48.8694	51.5421
AKAP8L	38.9775	29.351	26.6151	28.622	23.8383	32.0959	21.0765	44.1273	30.3579	43.4948	23.3934	23.9345	31.0897	28.9718	29.1654	26.9211	36.2636	27.0399	36.9442	32.3755	21.7513	24.5112	29.2929	75.437	85.0901	75.1843	83.2329	87.9928	80.0613	80.9369	49.7794	161.954	161.724	137.797	71.7462	63.5125	75.4849	158.332	145.23	119.092	102.521	69.9538	69.1024	62.6107	86.9084	77.0325	77.0626	29.0686	34.3195
AKAP9	332.579	294.14	281.067	376.849	349.53	90.1295	209.258	73.3885	108.73	139.857	135.16	226.364	348.519	214.3	294.628	239.692	290.553	195.305	388.54	250.607	183.17	179.904	241.277	310.181	1608.36	323.806	256.345	968.053	149.924	368.938	781.566	315.949	474.365	444.67	189.081	250.702	195.607	255.482	236.375	42.3449	183.599	176.685	160.191	347.685	72.8868	180.768	178.035	233.028	270.58
AKIP1	13.0315	9.59305	11.3414	15.2162	7.95971	14.9227	10.2468	15.7963	17.0226	15.8957	22.5783	12.192	19.3958	15.8721	15.555	9.06357	14.2868	17.7437	12.4556	28.7503	35.792	34.5831	29.5338	8.93131	6.26899	9.98274	7.59269	7.45256	11.3563	5.32267	19.9565	10.703	4.5275	6.14569	14.5267	8.71493	7.02083	5.97126	5.18039	10.9105	9.13673	7.96775	8.09299	6.3145	14.4681	10.2434	8.13327	15.0694	16.0152
AKIRIN1	34.2504	51.9746	40.2757	35.7292	39.3371	45.5938	48.4294	66.1369	43.3451	53.7377	32.2203	61.2308	38.5838	53.0453	47.5384	47.4917	37.8725	47.8089	34.9471	56.2607	71.05	70.5645	58.1422	94.7946	38.1431	115.852	140.599	56.7158	95.1942	68.1814	59.7883	137.761	104.911	80.7728	76.8376	62.3091	57.1399	136.019	127.473	184.216	71.5572	117.943	109.449	46.1984	60.3689	88.7205	129.43	46.5427	42.8407
AKIRIN2	29.8617	38.4497	31.6019	23.1263	51.8502	24.3149	39.4044	31.28	28.8767	49.3069	30.8007	37.5082	30.5031	26.5333	45.5364	41.4344	49.1485	58.0616	31.5894	18.5958	33.2874	26.4521	27.1715	44.8099	16.7769	31.227	47.5176	22.1788	17.9887	12.9428	14.7797	10.2991	19.5705	13.6727	15.6478	13.6513	13.8291	25.4419	25.0525	13.2739	18.8418	35.4882	34.4963	43.0474	13.7376	15.0895	31.3899	31.4409	40.3689
AKNA	81.1002	57.3774	74.96	39.422	104.333	38.3298	72.652	48.734	50.5846	59.1821	23.3238	48.8577	83.9645	86.4052	44.6846	83.9362	95.2566	53.9987	54.2074	36.3719	30.0309	30.8561	32.0379	881.977	316.686	501.911	460.67	501.056	13.9632	2.82152	15.0345	11.282	3.65121	2.52147	3.12955	5.32983	6.12155	11.232	16.6109	49.3614	17.2946	11.5194	9.39188	29.9496	25.018	9.2812	12.6439	58.2797	54.103
AKR1A1	124.027	89.5163	126.449	128.183	94.2973	142.989	88.2861	165.213	190.062	152.97	225.83	94.1902	181.998	82.7065	141.736	159.936	157.998	163.388	105.782	205.171	227.764	223.086	241.917	27.9822	18.3203	36.8901	31.1312	26.3392	59.8717	122.801	79.7008	67.8492	106.031	122.528	42.1789	40.3964	54.5084	61.5009	68.2514	199.389	80.8584	83.2907	85.8872	88.6033	74.2328	70.2516	153.635	134.959	160.693
AKR1B1	14.7874	13.2472	24.4454	18.4452	15.2279	19.2181	20.4317	24.3061	31.2365	17.9835	38.692	12.74	39.3721	26.3566	15.9631	9.19043	15.1314	26.2891	14.199	33.0766	28.7709	19.2032	24.534	34.4603	3.7696	45.8856	33.5551	6.93362	55.6923	14.1744	6.48924	5.71347	8.08135	7.61514	91.2242	57.866	37.7223	46.2614	44.1028	93.6539	85.5471	24.1845	23.792	38.041	24.1304	90.8923	55.0353	18.8316	20.7102
AKR1C3	1.02844	0.586752	1.37736	1.33401	0.40455	3.81203	0.886322	6.42322	1.63581	1.22689	1.65912	1.8467	2.19356	2.54396	1.05751	0.648876	0.157125	1.38819	0.0704921	2.39021	1.44011	1.20613	0.884426	2.26158	1.3984	2.26115	2.00295	0.910919	1.36367	3.65644	9.03286	6.08624	5.50116	5.68609	1.21445	1.23491	1.65548	4.36583	5.57013	0.794953	0.230182	2.91114	3.1287	25.4572	9.64569	0.912545	4.62476	1.35569	0.772657
AKR1E2	1.55198	1.76227	3.20637	2.25329	2.76222	4.53915	1.66957	2.38699	2.76137	2.53561	2.35321	3.66162	2.53329	1.44416	2.29907	1.37914	0.399459	1.6542	2.26649	0.837347	1.03478	0.54726	2.03006	3.29654	2.50357	4.99933	2.93251	2.66415	0.873998	0.211242	1.82736	10.7967	5.11169	7.02832	0.186839	1.61998	1.86174	34.2344	32.4518	12.4033	4.51861	0.161765	0.177044	2.15287	4.82659	0	1.33816	2.3701	1.24577
AKR7A2	9.97546	10.8827	13.7311	12.1286	8.20012	11.9643	14.5273	10.9298	12.2534	14.2884	25.9497	24.6458	16.8791	15.4176	12.8658	11.3503	11.2326	13.6012	10.3063	36.0499	57.5034	54.9821	42.1036	19.7409	3.65947	22.6085	24.4212	4.86185	40.9424	31.7755	25.9265	20.306	18.9863	16.4784	52.5485	47.3628	50.0201	64.4835	65.7641	66.313	45.5754	57.8195	59.4141	55.6736	91.1637	29.4136	57.6889	12.5596	12.4169
AKT1	96.6855	96.3031	103.005	100.521	88.5476	117.653	100.035	134.634	123.759	120.586	111.193	110.827	113.386	108.614	91.4695	72.1727	119.833	125.175	80.8776	134.164	76.9074	80.2797	86.8005	121.704	23.8018	131.052	103.253	65.3837	204.592	58.7952	88.1834	228.493	120.831	123.637	112.804	115.124	126.292	204.551	200.504	227.904	179.636	235.424	211.55	225.669	175.188	181.529	211.088	105.809	122.504
AKT1S1	27.8208	25.3667	35.7282	25.0368	20.3244	17.3231	15.0865	16.1604	17.1378	37.2772	11.337	26.0933	28.6092	14.8392	16.9136	20.5915	30.327	16.4032	15.7148	10.1837	13.7837	12.9437	14.1861	18.9742	5.49905	18.5807	20.6572	7.0672	24.8835	23.3396	9.83694	9.72268	18.9376	13.5167	33.4909	27.4962	31.0898	19.4217	19.4059	26.7576	27.3267	31.6103	28.9049	10.7835	13.6613	18.6914	12.9799	20.458	16.059
AKT2	52.8111	46.4902	49.4868	65.4008	43.005	48.9945	52.1726	58.663	48.3457	57.8133	45.0944	51.9451	47.5506	53.1726	46.5034	62.3163	59.4726	57.4325	37.0222	62.2252	45.8623	42.8995	40.3775	127.223	18.2747	140.174	142.798	48.3976	274.772	80.6296	38.0459	71.9788	69.0809	78.8949	210.381	185.656	196.165	86.5591	84.9892	202.525	247.257	138.875	125.341	161.768	182.132	171.103	137.005	50.716	58.4525
AKT3	20.2723	33.8566	33.7607	19.8198	56.0605	36.1266	21.2095	20.1214	18.7658	32.6351	20.5088	38.158	12.9459	26.8943	27.7847	21.7696	18.2317	17.4265	27.5341	21.0603	13.422	14.0777	27.3666	113.73	348.141	159.448	82.5825	143.161	51.8001	17.49	102.628	46.4975	4.08936	3.40927	12.4248	11.0926	7.44875	6.13926	5.17876	0.40639	2.98203	10.0195	10.2407	5.78467	0.455725	0	0	24.332	19.646
AKTIP	7.92684	5.72407	7.18943	6.23073	7.70957	7.98401	5.41775	10.1417	5.14798	5.45829	8.05325	9.54288	6.60938	10.8359	9.75042	5.33148	5.68635	8.20833	6.38866	8.69487	12.573	13.5956	12.1102	28.7489	65.0445	44.901	30.1667	77.2394	23.3178	44.9345	39.0168	54.1595	44.9829	45.172	22.6542	17.0427	15.281	17.2291	17.2405	7.24245	27.9658	32.7166	29.8636	13.1868	31.2377	33.246	22.6083	7.4495	7.29849
AL021546.6	11.2376	12.9554	16.5977	24.9515	13.3473	19.6974	13.7992	29.612	18.9721	17.7982	20.5702	16.0793	21.8318	15.788	13.6188	27.5827	17.2995	21.4118	13.82	34.7268	25.8026	28.5674	31.569	18.3993	5.46953	19.9949	26.3749	8.74288	59.175	38.2625	27.5056	37.251	25.4611	27.1044	94.2136	81.8605	92.9995	31.1112	29.1268	149.769	54.4933	33.5864	35.5377	76.7721	60.7043	58.0279	99.3595	17.1979	19.3556
AL158801.1	25.7095	32.9468	28.5928	32.7883	28.8889	45.4842	31.3347	44.4462	34.7312	41.4746	42.7238	26.3161	38.4114	42.1164	41.6207	47.5314	44.2182	43.2532	58.1618	57.9576	71.6552	75.5749	65.6895	27.2539	39.0563	20.7038	20.2773	53.8498	29.7039	80.9969	48.2311	46.2718	44.8855	39.6428	22.0937	15.5491	14.726	21.8008	23.2101	6.22437	22.2151	13.8228	14.1617	29.8348	20.7827	18.4169	45.1095	36.5713	51.0879
AL354822.1	1.69247	7.2098	8.47609	9.40724	3.43315	5.37255	7.91792	2.84848	10.1561	8.13582	0.789506	7.12761	10.2133	5.45305	5.44544	9.22484	5.21086	8.04738	4.57871	1.61011	4.09909	8.48635	2.4556	1.76326	6.03544	7.48775	2.71537	2.83903	24.2797	26.133	9.16727	17.1078	3.69989	3.86562	11.1636	19.6741	18.6907	2.58299	2.90323	10.6708	16.8972	15.6007	12.6033	9.47291	9.08909	12.4139	14.9152	7.1687	4.89478
AL356585.2	3.84176	3.8742	3.30092	2.81916	2.40806	3.30169	4.27517	3.41011	2.6183	2.55561	1.44207	3.4051	4.61126	3.87472	3.07126	4.48082	4.52975	3.40003	2.5229	7.30401	3.94045	4.18614	2.72311	9.39129	1.0013	16.7496	13.673	6.13872	7.98822	0.825147	2.4681	2.91792	2.87229	1.94695	4.62427	4.57142	7.23141	2.4049	3.09319	11.6028	4.18781	6.50473	7.41812	7.89925	12.2226	10.0339	6.83964	3.35339	3.96489
AL589743.1	0.570722	0.613452	1.59523	4.08083	2.07904	0.433895	4.50025	2.78349	0.433895	3.98735	0	9.11344	0	0	0	0	0.532521	0.635946	0.538512	0	1.52722	0.433895	0.732387	0.8433	0.253111	0.22973	2.77673	0.83541	30.0669	23.0925	0.17256	15.5768	12.122	12.8693	8.1275	12.8757	16.8917	38.5653	40.2646	17.7651	47.4725	53.0758	36.2687	0.0310839	1.16625	6.41562	0.917202	0.592087	0.535517
AL592183.1	33.388	20.2351	25.6048	19.2681	17.8407	14.0245	20.9397	18.4147	17.8157	14.9121	24.0039	15.6094	16.0237	18.7317	23.6479	19.8299	10.1735	11.75	19.2698	19.417	26.0125	21.7953	20.6995	10.4646	91.3731	15.3413	11.9591	42.4112	14.1942	22.0038	37.099	48.2279	25.5585	26.5264	8.92157	10.3306	10.9264	13.4556	14.5176	2.22648	27.7631	9.27279	11.8705	10.2184	4.30716	10.1408	14.6328	18.9999	15.5099
AL928654.7	38.2109	28.1367	25.5063	30.282	26.1003	38.3332	21.9313	33.6853	32.8434	33.2503	18.5299	96.5626	14.9311	27.8297	30.102	26.7799	53.5205	42.4396	29.5165	43.2328	26.5771	23.196	21.1888	119.48	3.87716	66.0489	164.763	19.7172	130.135	51.9207	41.8914	64.8431	49.0723	49.2279	375.78	240.008	242.389	525.432	578.181	283.553	103.813	332.335	398.951	37.0676	224.697	189.684	360.153	29.1193	42.8362
ALAD	19.5238	15.9676	15.8044	22.8449	17.3065	18.5599	18.6364	20.6105	23.8464	16.7189	24.1965	18.4208	24.6386	18.7717	20.3006	23.8374	18.5608	22.6583	17.4301	18.6461	18.22	20.5185	23.1145	19.7409	14.7802	28.0139	18.7148	18.7441	23.0817	11.835	24.4225	29.5921	10.0773	10.5228	14.1063	13.1211	16.5981	25.4167	26.2546	16.1336	29.0588	24.2731	24.5501	41.6217	52.5444	15.8229	24.5625	19.1478	18.6035
ALAS1	39.5275	30.8239	30.8856	39.8306	25.2907	25.5155	35.1512	40.3729	49.4651	81.6468	31.9443	107.508	67.9499	57.2452	53.6263	102.65	69.66	37.5708	41.9677	77.3628	184.36	223.38	206.724	15.7544	15.3034	20.6456	32.4984	34.2548	73.5452	29.8449	32.5902	52.7673	68.5454	52.4838	59.7418	47.6443	53.4966	61.4124	56.3735	49.5002	66.1483	72.5706	72.1251	26.4391	52.8953	46.3372	50.8611	40.1018	55.8138
ALCAM	59.5446	178.631	246.751	468.407	194.103	116.544	163.921	90.2032	84.932	192.796	141.456	360.477	287.193	348.829	201.575	288.298	159.308	161.216	204.095	445.172	839.246	842.101	756.268	22.5774	19.3219	21.6975	24.6593	54.8509	283.583	86.6168	1060.05	691.182	49.0236	71.1142	10.9768	35.1015	63.6978	287.156	247.638	4.68851	41.8068	36.4183	46.6725	283.46	30.5286	53.4514	73.7362	193.449	182.655
ALDH16A1	26.7011	17.3376	23.2696	16.6119	20.373	26.7467	22.2583	30.3267	36.0851	16.4667	37.9607	17.2063	30.1793	24.4794	17.9617	18.7853	28.1415	25.8391	17.3072	49.6706	18.4415	21.3706	19.6809	33.732	2.33041	32.1143	28.9512	5.65398	40.7886	1.0583	8.52131	9.11225	16.6982	15.1716	47.6907	56.8665	76.1955	24.2435	23.9809	81.1426	23.1175	47.2769	47.2375	17.8658	25.4141	18.4355	35.9583	22.764	26.9903
ALDH18A1	17.1221	23.0575	27.4563	27.0757	19.1392	20.5885	29.8433	37.3703	31.6331	13.4463	24.7051	21.3173	22.7984	21.1309	13.5311	28.7488	15.7381	21.8346	18.8047	38.3438	21.5726	12.8992	19.1182	48.0681	16.09	67.7236	42.0945	33.2977	147.43	55.0086	77.8974	84.2117	102.234	125.928	99.8188	105.945	128.524	197.3	198.852	299.117	156.505	121.111	110.388	89.0406	116.283	103.698	226.211	22.928	20.3197
ALDH1A1	63.219	12.5307	41.3062	52.5111	3.19769	131.011	13.512	75.0195	134.856	66.8553	211.875	80.611	141.495	107.533	156.693	106.389	107.632	205.584	204.577	192.084	368.179	223.144	311.191	0.268323	0.428314	0	0	0	1.19365	7.82572	1.75077	4.36904	10.7589	0.45818	4.34401	1.85875	0.859793	0	0	0	2.44677	0	0	0.0712424	0.829865	0	0.350771	77.8152	198.33
ALDH1A2	2.84289	14.7137	7.22304	60.3203	8.11757	4.67342	7.35633	7.48899	4.30469	16.8555	7.64204	19.8946	8.50969	7.52631	4.84086	9.30137	1.51335	2.72805	6.86644	9.92032	13.7496	16.1444	6.66092	1.41828	0.303852	0.850571	1.80279	5.05208	7.48452	14.0959	11.2625	2.11392	11.4405	1.7451	3.78349	0.915254	1.83993	0.605658	0.568479	0.356683	2.21828	1.4649	1.86366	4.05953	2.36907	1.29558	0.516124	7.58418	4.79725
ALDH1A3	2.40114	16.8025	6.56967	2.8683	6.76225	14.5501	43.6739	11.0786	6.89786	2.7193	13.2439	1.886	0.730786	14.2934	2.60389	6.08739	0.830426	1.42717	3.31405	14.3172	0.337272	0.664775	0.252081	3.18154	0.434074	1.14649	4.34718	2.71213	16.6986	52.1681	204.34	3.31414	41.2343	13.1295	16.3017	7.34632	4.6303	8.40846	6.55747	4.14763	22.6205	3.8941	3.01607	8.69423	24.6104	9.70946	1.16613	6.66596	2.37061
ALDH1B1	9.21592	9.75325	11.5081	18.9551	7.42008	10.7497	17.3106	14.7832	13.3017	7.23639	10.7998	11.1269	13.2134	14.8514	11.5319	10.2229	9.8248	17.6295	9.61943	25.6924	19.6554	12.4685	14.4763	6.13309	2.42683	13.5194	11.9238	4.48365	32.0827	108.957	13.5936	10.9487	19.5705	20.2779	57.6866	54.3406	68.9691	59.9509	58.5114	19.5997	43.0637	38.2145	35.1417	43.0056	84.2593	47.0513	35.4682	11.3175	13.7271
ALDH1L2	1.5598	0.0944404	1.84006	14.9362	0.475713	0.294643	2.53607	0.123383	0	14.583	8.58702	6.3857	10.087	8.90553	8.30174	12.5485	0.0733046	2.42142	1.22018	8.42318	46.2755	42.722	46.5479	0.306655	0.799462	0.525492	1.51065	0.333004	12.2361	19.1757	3.27765	27.3016	12.7062	12.9858	1.16774	0.927553	1.77527	35.5993	48.4402	19.7953	20.7116	0.326587	0.292093	9.89335	0.524342	4.07931	53.8621	4.46088	1.8208
ALDH2	123.733	113.743	100.824	150.535	141.58	133.627	125.848	160.187	185.694	147.815	101.989	139.428	174.242	107.299	223.57	144.576	141.37	133.551	103.642	123.337	100.618	89.2902	109.393	4.02484	3.75818	5.96727	12.9076	15.7046	30.9576	63.3703	2.02405	13.1671	7.88662	5.72194	36.9007	38.0145	41.5003	175.939	174.04	9.84752	71.0013	14.5467	14.6802	16.1712	65.4717	5.739	32.7746	140.504	128.444
ALDH3A2	34.4364	28.2622	30.12	59.8973	27.6905	35.3943	38.8251	50.8609	56.4498	58.0233	81.1108	52.799	58.0987	50.2122	49.2908	54.1174	36.261	52.5673	34.3865	82.0009	119.407	133.425	107.37	25.9123	14.5923	41.6066	26.7316	28.2348	107.524	54.5731	83.6259	70.8392	55.2063	56.3344	133.497	146.274	146.609	122.206	119.957	36.6703	100.894	73.6411	64.6752	66.4319	63.7338	42.9567	61.8991	50.5366	44.4142
ALDH3B1	105.439	54.3718	61.5546	54.3652	51.3199	66.3752	65.6989	72.8365	64.5986	81.3631	99.2655	45.442	57.8564	66.865	78.2565	59.903	87.1456	76.5689	45.866	102.683	70.7463	89.2535	77.2965	1.22662	0	1.94791	8.62775	2.34302	10.8961	17.1497	51.726	26.4029	19.7652	12.2382	28.0259	21.3558	25.6987	14.6479	17.9685	23.7204	18.3904	29.4468	25.2275	37.3404	35.4186	44.0985	25.633	65.1487	81.8573
ALDH3B2	3.37876	1.6327	1.25708	1.94474	1.49063	1.36709	2.29861	1.81621	1.59881	1.86619	1.72004	4.23029	1.77194	1.10283	0.987856	3.80178	3.39234	2.08064	2.16037	2.86347	1.97595	3.11722	1.67389	0.766636	0	0.204777	1.80564	0.415821	24.3694	9.75374	1.78194	38.0512	13.3391	9.55592	16.8155	18.3033	25.2229	7.46327	6.33054	27.2879	14.2341	33.0943	26.1586	94.4126	18.1762	44.2793	70.7236	1.74599	2.51192
ALDH4A1	6.3192	5.3593	6.03851	4.9421	3.78005	6.02713	6.64161	6.65443	8.81631	3.70885	11.8877	6.35895	7.93795	7.38114	6.72663	6.83702	7.32688	9.55286	5.37287	11.3069	11.1958	8.9914	10.348	2.10825	0.142146	7.54575	4.32582	0.410704	14.1017	9.59897	2.78914	5.1575	3.69989	3.27065	25.597	22.6304	22.728	13.8347	13.6927	18.5466	24.3549	28.1594	27.3169	21.8604	18.0573	6.04479	9.73572	6.50028	8.43987
ALDH5A1	0	0	0	9.06119	1.06942	0	1.0941	1.38029	0	5.07401	6.14299	12.6571	7.57134	6.84224	5.21416	16.2922	0	0	0	6.79242	46.5974	42.3861	37.3476	11.5762	13.1566	24.6706	9.08614	20.2864	37.165	23.9422	32.0793	68.2171	33.2504	29.8951	36.9007	40.6407	43.6192	62.9426	60.22	20.7539	68.0641	43.5138	39.2754	77.7025	50.029	39.0177	89.044	3.22715	0
ALDH6A1	14.4957	14.4565	17.0729	16.1251	9.58879	20.2791	22.2862	28.0449	18.9048	10.8213	27.5438	18.1712	16.0408	14.9389	19.2577	14.9953	10.9839	16.5405	11.0779	17.2238	20.1639	19.8115	20.5608	12.5345	7.72458	26.8299	10.6843	10.1608	23.5521	27.5334	25.0755	24.2044	29.015	34.3879	35.6396	42.2963	33.9123	38.7483	38.4761	20.7503	48.8252	47.5138	49.3362	30.2095	41.3768	62.1493	57.9642	16.599	13.8092
ALDH7A1	3.34208	2.87367	5.46218	15.3831	3.56312	1.62626	10.0729	4.04171	7.45202	1.27186	5.43965	13.5731	8.39599	4.45571	2.84349	2.58121	4.15431	4.07989	3.52654	6.04011	8.55249	2.67556	5.06237	0.651641	0.284175	1.73344	1.92067	0.692168	60.3884	37.0604	37.8653	18.0907	32.228	31.2732	101.921	106.398	94.0805	33.2022	33.5293	23.7882	53.0641	70.5537	76.3246	65.2918	41.5411	39.9813	39.3008	4.24871	4.1171
ALDH9A1	52.7088	50.7812	52.5223	54.6534	42.4	66.5528	61.1389	84.3711	90.8423	48.7846	89.9938	70.7286	74.3701	77.6849	76.4443	49.3456	47.6751	74.6839	45.0047	67.4211	98.6611	92.0304	106.901	43.9283	37.5001	54.924	35.9017	62.0335	24.2942	30.6685	58.2414	65.33	71.4664	60.9903	35.6863	37.798	37.846	53.1203	56.8555	66.8728	47.534	54.986	60.736	54.8184	47.0067	55.3185	76.9376	63.8459	57.5481
ALDOA	486.968	432.476	469.77	325.12	271.953	499.417	534.234	419.271	428.904	676.398	683.796	717.177	415.109	507.424	302.414	477.505	601.84	399.002	299.481	193.704	565.873	640.666	537.91	284.959	23.7715	366.117	370.772	125.026	1474.08	364.563	273.356	575.701	464.093	491.74	1854.66	1380.62	1558.44	800.28	925.799	1918.09	1680.57	2055.5	2196.27	553.897	1997.27	1100.22	1021.37	473.637	349.241
ALDOC	10.6942	16.3832	14.1238	16.3095	6.58428	20.0401	17.6645	13.4576	13.0639	11.9228	16.2143	24.8564	9.59431	12.3796	5.17405	10.3534	12.0968	5.73258	7.33829	8.84072	6.28131	7.59486	6.83805	28.0972	3.9093	32.4027	28.0753	8.38722	10.8308	47.5846	3.97498	17.5362	5.69589	13.8959	28.8199	21.3761	27.4282	70.829	83.9183	31.4182	44.8923	43.1334	46.831	9.50176	19.6483	3.14593	10.0341	13.2607	8.0895
ALG1	14.5728	10.0026	14.4048	10.478	8.63814	14.635	15.1255	19.0548	16.5527	14.2939	20.8792	14.7522	14.5218	16.7309	11.9515	12.5541	14.4234	15.4416	11.5718	27.8068	23.2176	27.3267	21.788	16.1377	3.32032	18.4576	17.2461	7.30856	13.4226	14.3617	16.9221	11.795	17.2824	18.9722	48.3913	43.6296	48.5797	22.3252	22.1755	44.2031	25.4664	49.4627	46.4019	24.2012	53.9138	45.0567	38.7065	14.5473	14.9325
ALG10	6.46769	7.78084	9.7041	8.83091	7.16226	11.8485	10.2858	10.6504	9.79907	9.33147	10.3115	7.65912	9.60552	8.02783	10.4005	8.71671	7.09235	13.1161	7.50404	11.8759	11.044	11.1532	10.5206	8.20301	15.895	18.5157	9.75488	23.2058	9.38371	14.6484	15.1498	14.9131	27.8466	31.3093	11.911	18.9713	15.0965	17.1945	13.59	7.61303	15.5348	12.8059	13.2623	19.5146	8.8195	15.0446	28.9965	9.46849	9.68999
ALG10B	9.47701	14.3052	12.706	20.975	11.1369	14.6037	16.5391	14.4334	17.1259	15.644	14.0294	18.7443	12.9378	12.7749	17.0933	12.4386	9.024	20.0093	10.903	15.698	19.6691	19.0073	15.4855	10.0046	38.9421	24.1521	13.9463	35.2175	14.3891	36.2446	40.5629	47.3693	25.9966	45.9627	15.6011	30.2691	22.7447	30.8448	22.0725	10.0975	33.0755	20.9549	19.8454	26.8225	10.4006	19.1212	36.6578	14.3693	13.3005
ALG11	33.0962	28.8533	34.3355	25.0641	27.4015	27.2427	30.4127	32.2111	33.3377	27.0929	26.9402	35.4586	29.6092	30.0932	34.3358	30.3347	29.5258	30.5638	32.0232	29.066	31.8807	34.3875	38.2039	22.0791	46.4832	33.0075	28.0065	53.2969	41.414	46.9429	47.8491	39.3306	46.2487	49.1683	34.0047	42.5535	38.1607	42.6423	42.1427	21.5971	70.5632	63.9138	61.9041	24.096	24.8666	31.5637	30.6455	30.2139	30.0448
ALG12	14.9411	9.68569	11.6599	14.1887	12.1492	13.4508	11.8718	13.5369	15.4055	11.2188	12.5119	10.4352	15.8269	14.5608	13.9312	13.1802	10.8923	16.8987	13.1083	20.8563	13.5522	16.6922	13.083	34.422	17.0981	35.4945	27.795	15.2212	7.01682	22.3494	10.8728	2.69278	8.17871	10.6896	30.2212	27.1078	26.3664	19.7568	21.033	7.1127	18.249	16.7245	16.4976	44.0834	18.2506	9.92523	8.331	13.3155	15.0035
ALG13	51.4835	50.45	55.7585	53.6578	61.6698	32.6361	46.7451	27.2967	33.8588	37.7036	29.468	38.6607	55.516	43.0519	46.6405	40.0115	48.6725	49.5234	46.7979	33.5258	31.975	25.8844	23.4984	82.6817	201.982	115.561	93.9079	122.906	71.2521	41.5469	79.7942	30.4029	29.5505	28.5823	12.7985	18.8046	14.4084	27.6251	24.6048	11.0705	18.6989	16.354	12.977	20.5763	44.3514	32.4249	25.282	44.8462	47.7352
ALG14	3.97759	5.50547	6.63182	9.15555	5.02571	11.3676	4.82734	8.26856	6.09249	6.94428	11.2934	6.36149	9.90529	9.20507	10.0321	5.75761	3.11987	10.8256	6.26927	11.5038	13.8455	14.6874	27.9765	2.91322	3.21896	6.3033	2.57486	3.58079	4.15868	21.0808	11.2507	8.6605	14.5075	11.5367	9.29524	11.5351	11.5075	16.4253	15.6595	4.0945	8.52224	10.4616	9.64135	9.93044	7.58187	6.3163	5.36801	6.78805	8.54741
ALG2	24.5629	26.6853	33.3903	31.1833	26.3008	30.423	33.168	39.7494	25.44	29.6198	30.7326	29.6677	24.148	31.1767	29.1491	33.3195	29.3662	41.4246	28.8396	43.4753	33.3457	32.8349	27.7636	20.0859	11.3649	29.2559	25.6951	22.0203	23.8854	29.4961	46.5296	39.8759	30.9136	28.0357	15.5076	15.4408	15.1109	48.2126	44.3235	24.5267	23.5281	29.2319	27.1395	54.265	49.2841	24.7192	29.4529	30.0454	35.3954
ALG3	17.2974	11.3295	14.164	13.2569	12.1796	17.5089	12.6437	19.186	16.4559	12.8192	14.4075	21.2749	15.3389	16.4455	14.1204	16.3334	15.5438	19.1438	16.7894	23.3302	18.3716	17.95	23.0375	11.3079	5.83504	16.1144	16.8169	10.4441	51.4087	32.7071	7.23705	16.9131	42.3054	51.5698	61.9839	55.5705	65.353	37.0623	38.9084	67.1029	18.3535	86.4141	79.3441	48.5804	64.0185	34.3458	62.0235	14.8732	17.9666
ALG5	25.1232	25.9947	22.0525	22.4661	20.4006	27.7476	27.2279	21.8374	28.74	20.9052	28.2165	27.0734	21.3587	29.6673	27.931	27.4796	24.061	29.57	35.3281	39.3938	42.1786	38.9334	28.9078	16.636	22.2955	18.5725	21.2879	18.6596	17.6018	29.4363	47.2499	44.3515	46.8815	56.0124	28.6331	25.043	24.2082	25.6185	21.6157	12.2027	19.0304	54.3969	57.7738	17.4926	17.6562	29.6591	18.3544	26.534	32.449
ALG6	7.66209	9.02374	10.5454	15.0354	11.6601	10.6575	9.81995	12.1668	7.77964	10.2827	8.85911	15.1905	7.67574	9.45711	13.1151	9.74813	7.13563	15.9779	7.36004	9.50012	11.5073	11.9727	11.7679	10.8479	24.222	28.9413	13.4684	14.426	10.4025	40.4088	14.0681	9.74203	14.2154	10.2403	14.6669	25.3388	22.8619	22.0112	16.3651	4.89093	13.273	21.867	22.3844	11.6363	7.62789	11.9041	11.4554	10.0513	8.43008
ALG8	14.0594	14.9647	16.1301	23.791	15.884	13.9542	18.07	20.9471	13.5737	21.5034	13.5287	23.348	16.6868	16.0169	19.8648	20.1464	10.3842	26.1034	13.5836	25.2916	33.5767	34.641	24.4391	15.0261	12.4435	26.7105	18.0672	11.9046	15.8117	28.1763	21.2488	28.5838	25.2177	28.9694	55.9583	65.5065	63.3199	26.0341	24.8226	31.9	22.2867	47.9753	49.8242	51.7804	25.2417	54.5434	33.0854	16.4084	19.4376
ALG9	18.1702	19.0821	24.4646	24.99	18.2721	21.9738	23.424	23.9835	23.5179	21.8656	23.765	28.1839	21.9226	26.6319	22.7007	19.523	18.2514	23.2374	21.3456	21.9104	31.7851	34.9109	32.1088	28.3655	22.3486	29.6474	26.5384	23.7765	58.3383	25.2723	28.4963	28.5416	18.6455	24.1674	40.7309	43.4401	42.1165	24.7582	28.8402	19.5986	25.7843	24.74	25.8	51.8384	32.1346	34.4486	21.6349	23.0623	21.628
ALK	0.461573	0.0765895	0.157688	0.0684775	0.432562	0.0475049	0.123875	0.610171	0.674255	1.77929	0.881413	0.229757	0.589774	0.845071	0.350487	2.69435	0.198758	0.552023	0.2835	0.350469	1.18484	0.477887	0.803234	0.229991	0.245241	0.284102	0.409171	0.0181715	2.11605	6.05812	0.456482	0.917697	1.21707	1.28198	5.09136	9.15027	10.3328	28.9289	33.132	3.9035	3.4182	0.535632	0.227434	1.3892	0.491023	4.42181	25.6093	0.447068	0.316985
ALKBH1	7.33666	8.38903	8.23972	9.80744	6.04319	6.58782	7.71464	8.6813	11.2237	9.40078	7.19638	7.9664	8.76281	10.9387	10.4506	10.7695	8.86633	9.20901	10.0613	9.35096	10.9982	12.6902	10.4692	9.81294	7.39437	10.8131	12.8822	12.095	7.37578	8.31361	9.90943	12.2678	12.9496	14.9472	12.0044	12.8446	12.0125	8.35321	8.55705	5.79409	13.9981	12.8096	12.8977	11.2413	12.3835	14.7659	18.3601	8.53516	9.27998
ALKBH2	4.70607	3.2052	4.82861	11.8212	2.26324	5.0848	3.55618	4.63578	4.92696	3.08777	2.92583	4.29493	3.489	3.72173	2.99519	3.92893	2.69535	4.68613	4.3699	9.27658	3.71855	2.36945	3.83506	6.7464	8.40604	9.6589	6.34524	6.98068	18.9072	20.934	14.4882	18.5482	11.8786	13.0804	14.3866	14.9545	22.5186	11.0157	10.7577	27.3775	15.7635	12.5085	13.9109	19.5973	16.1089	22.8383	14.3864	3.82533	4.52801
ALKBH3	16.8719	10.5109	14.4534	23.7181	11.8082	20.202	14.5195	17.0617	18.0841	15.9943	19.5609	16.7318	15.8681	15.814	13.7749	16.2842	15.2099	21.9766	17.663	26.109	18.9708	21.3402	24.6907	19.7409	19.465	19.8107	14.5458	18.2482	17.8892	13.5954	22.6518	12.4109	16.0166	19.3649	20.7391	17.7833	22.9078	18.1202	17.5821	13.949	17.007	27.6299	30.0274	31.7858	26.3993	20.655	26.83	16.1393	19.8198
ALKBH4	4.53004	2.92441	4.73025	4.77464	2.96205	4.43851	3.18216	5.18807	5.50641	3.42841	4.26162	4.53869	4.3279	4.36517	3.08443	4.22239	2.95159	4.57795	3.23043	6.78061	3.33139	3.56999	5.00762	6.51641	1.58122	11.6289	7.54064	3.51675	13.7778	4.7679	4.52773	4.12236	6.08535	8.79623	15.9747	19.7663	18.9552	26.3904	26.1122	21.4946	14.7893	13.4453	14.4206	18.9774	16.4917	12.7343	21.4543	4.34653	3.90419
ALKBH5	60.6131	71.8272	78.6805	75.6976	64.6928	78.94	84.0044	91.8815	79.5477	99.9142	76.4647	80.2111	65.7219	77.3473	67.2193	64.4424	67.6984	75.2832	64.9586	81.0069	60.4471	79.7343	84.663	126.648	45.1178	144.385	131.886	71.7374	148.113	71.5906	79.3356	101.047	100.773	114.905	105.704	103.023	100.676	177.732	189.811	204.978	92.923	129.188	127.991	79.024	94.6929	92.0795	123.922	76.906	71.4908
ALKBH6	2.56418	5.34339	4.0906	6.03356	3.26428	4.80949	3.1477	4.39546	4.24881	3.55878	4.62599	5.03568	4.19707	3.54052	3.88002	4.10436	3.46155	3.85859	3.27321	8.52322	6.05529	7.76056	6.50822	15.2177	4.72505	12.6232	14.3572	7.3253	29.4051	7.23376	5.16163	6.8723	13.3878	14.4922	10.3696	11.8548	12.4523	13.1932	11.6795	10.5218	9.58369	10.638	10.3098	9.6192	10.0951	12.0111	9.97649	4.15071	3.66007
ALKBH7	6.6205	4.4319	6.96213	10.3391	5.38696	7.91427	5.32315	7.39397	10.5282	6.43305	10.942	6.73215	8.12898	6.67873	6.33713	8.44349	9.32407	7.30294	4.48877	20.6384	12.7628	10.7974	13.4685	18.7826	1.54383	31.3435	22.0584	5.21673	25.1343	21.3808	12.9715	14.2738	7.30242	7.04766	64.1325	49.3053	64.8136	13.6348	15.2691	96.0156	14.2826	19.054	21.4481	54.1901	62.5749	17.8066	50.7304	6.84714	8.3135
ALKBH8	20.0909	17.2703	18.0261	20.6125	18.0476	15.1367	18.2614	16.7757	19.4671	12.2371	12.5638	14.4696	17.0108	17.8418	20.0996	15.7254	15.3668	20.0075	22.8821	22.061	12.8318	14.1359	13.7395	20.8525	51.1283	26.431	18.4382	54.5732	2.28028	26.882	26.4391	11.484	22.6375	25.2313	19.0576	25.9195	24.503	10.2365	8.42851	1.15043	15.6868	13.9114	13.5769	17.3639	7.74123	9.82592	7.59684	17.5561	21.0343
ALMS1	100.325	89.1798	107.991	126.824	102.161	68.62	99.6772	43.5931	51.9852	55.8206	51.98	81.9391	92.6359	82.5734	112.688	107.007	93.2431	88.6353	108.148	76.1213	51.6527	67.5461	78.0777	172.876	290.333	159.447	149.078	218.278	459.498	132.255	169.901	96.9448	142.105	132.491	140.83	172.715	194.23	290.365	283.071	69.3005	97.5511	166.867	145.588	259.363	71.1411	225.661	203.052	90.9078	90.9392
ALOX15B	3.92167	1.72393	0.854239	0.16754	0.674756	1.9057	2.38012	0.94688	2.33593	2.27885	8.92719	1.22478	9.39889	1.6183	0.377888	1.56192	0.880299	0.712903	0.276793	0.418437	6.78054	4.13649	6.93977	0.0383318	0	0.0810282	0.0635317	0	2.03191	0.113098	0.159951	0.454559	0.876291	1.4563	6.58608	5.73267	5.55182	14.1219	19.4952	0.206029	1.30135	0.342318	0.280805	0.399074	0.565947	0.860221	2.88791	1.67111	0.56567
ALOX5	223.483	206.659	162.305	152.24	229.489	225.286	182.372	170.496	179.254	184.5	124.269	141.606	222.511	212.742	195.344	304.724	222.108	184.028	164.24	125.92	92.0968	81.9697	92.0395	8.73965	14.6222	18.9647	16.6584	9.01486	3.29741	1.97138	64.1019	8.74102	29.5018	16.4954	36.854	26.9304	22.3563	11.4973	11.6494	8.01462	19.6225	16.1791	12.7498	36.2599	98.0074	23.8861	10.2405	189.922	174.134
ALOX5AP	58.8004	63.1227	61.6705	51.5763	78.176	105.406	138.52	28.2438	90.2763	18.5349	65.2658	35.2188	71.4687	167.443	20.6962	82.4433	53.5955	166.875	75.306	132.404	70.1441	17.6717	50.8131	57.9577	33.8307	47.3882	73.0151	106.694	0.438034	0	0.9325	0.9034	1.31444	1.97838	0.0467098	1.7664	2.06513	0.896088	0.770508	0	0.0636952	0	0	5.11875	28.5375	1.19825	0.999877	64.1942	103.855
ALPK1	55.6709	53.8053	73.0478	59.2124	64.4886	55.441	49.8883	66.2964	60.8015	53.2515	46.9239	58.9921	74.8202	78.1416	69.2961	85.1443	73.2777	72.3109	55.9322	56.3547	67.1963	72.5277	88.2162	12.8412	14.6115	33.8682	13.7466	14.9911	17.0118	37.3087	30.2134	80.9073	15.0917	14.8962	20.6924	23.1708	24.8784	12.8244	11.4493	16.2259	4.31501	25.8015	20.8513	26.4493	58.687	29.8833	24.0163	60.007	64.3328
ALPK2	0.829374	1.31119	0.889085	0.527357	3.82935	1.00932	3.9551	1.90994	0.280383	0.984696	0.834227	1.05741	0.657429	1.14142	1.25837	0.486529	0.172196	0.283897	0.540933	1.44951	0.489856	0.585276	0.392687	6.28642	13.816	2.41385	8.27312	2.44871	0.328818	1.74948	0.629622	0.106578	0.438145	0.0539593	0.233549	0.0753369	0.258501	0.130572	0.287753	0.0486474	0.655572	0.123596	0.0635299	0.144057	0.194702	0.327287	0.0531676	0.997009	0.412415
ALPK3	5.20539	4.67932	5.72647	6.1174	9.21222	4.68543	4.79255	17.0629	8.44564	5.171	4.42811	24.9612	10.6257	4.98691	3.7655	3.97892	1.74605	0.694748	2.35748	3.13997	19.1007	22.1537	15.5677	2.06992	1.58461	1.74698	2.81563	1.29216	13.3044	6.13031	5.42503	19.2351	4.67355	4.2968	11.4439	17.3482	19.8315	2.63251	2.3172	3.87604	75.8014	41.0842	35.9271	26.7612	8.18833	18.6751	4.03275	5.18819	2.05176
ALPL	0.715481	2.31322	0.669551	11.0201	0.422897	0.452855	0.638293	1.09189	0.422897	2.62487	0.00872218	0	0	10.1803	0	1.13952	0.422897	0.466774	0.422897	0	1.42643	2.16914	1.02676	0.574977	0.101245	0.502549	0.0400218	0.0836439	4.72561	10.6416	0.575871	24.8894	24.6822	46.025	0.980905	5.66216	20.1406	20.1624	20.0903	253.748	6.97647	13.6789	15.0562	10.4418	0.34288	25.3566	39.1638	0.653922	0.422897
ALS2	36.601	39.7676	41.7376	50.465	31.8392	44.7851	48.6001	56.5083	46.2807	38.449	37.0007	35.3972	51.3892	44.8629	43.3973	44.4905	27.8422	43.0477	36.1994	33.916	30.0511	39.75	43.8001	19.4342	24.7922	28.7726	18.3904	29.0396	80.5958	64.9495	101.181	62.9886	50.5328	55.2827	31.5758	36.6209	39.5473	55.8207	54.5575	33.917	91.2771	38.4978	31.8841	60.087	50.2426	56.0288	60.2782	43.9439	35.0577
ALS2CL	15.1242	15.2983	13.2517	25.3908	18.4236	12.8731	12.8666	21.7043	16.7542	6.73767	8.35969	37.3156	7.49871	6.46851	25.0339	11.9125	15.379	10.1759	13.4751	10.3246	4.52417	5.08383	4.71034	14.6428	2.42355	31.6792	19.9076	6.05403	75.093	123.539	77.4149	73.594	53.5998	33.9972	101.127	101.498	88.9337	50.9386	57.2459	19.1658	85.6386	151.843	125.71	61.896	94.5189	71.1039	41.457	14.188	11.8998
ALS2CR12	4.41537	6.19922	5.59458	4.16976	5.91571	2.98239	2.76665	1.22723	2.59793	2.08997	3.02443	3.10138	4.08935	3.5983	4.01897	5.62631	5.35863	2.08261	4.76301	2.43078	2.08331	2.39647	2.78873	6.47808	24.5729	9.66838	7.41111	13.6567	6.11784	8.98993	5.16639	1.76765	0.924973	1.07993	0.653937	1.92912	0.989285	1.70487	2.12413	0.467967	4.13411	1.59148	1.78134	2.07465	1.14333	0.778221	0.45769	3.80864	3.59689
ALYREF	26.9998	33.4038	34.7974	45.564	37.7077	49.5106	34.2175	46.7041	41.253	36.8988	33.2778	31.1472	29.107	39.0167	30.9812	44.1871	39.5239	58.5471	40.7638	65.8226	35.8571	34.1272	34.7833	40.2484	13.45	38.5299	46.7705	26.1663	51.0987	32.7004	29.1072	54.4207	37.6318	38.1058	37.6481	31.6831	40.3823	20.1282	15.025	126.833	85.211	28.525	30.1955	64.4121	49.124	120.215	75.2858	35.8481	49.6554
AMACR	14.8233	7.76939	20.3264	14.3293	11.3812	16.7712	19.3177	22.8269	20.6117	14.8392	18.57	14.3988	15.9405	21.2248	12.1884	18.4572	5.45931	14.9707	18.6532	18.7447	25.8227	16.9452	23.8038	5.36645	10.6673	10.7186	5.60062	9.63643	14.0397	35.4279	16.0098	12.0743	16.5035	20.3933	8.54789	8.62087	8.86093	4.59636	5.58256	9.98375	15.1019	16.5094	17.7808	15.7841	20.1591	8.21759	25.3526	16.3559	16.8119
AMBRA1	44.2713	32.1643	45.2403	35.33	41.0687	34.7859	45.3567	47.7815	42.4453	51.2545	34.8412	37.9568	50.0192	36.0032	34.4947	30.7435	41.5123	39.6582	31.4229	38.3461	30.5343	29.3158	33.0843	103.189	37.9866	77.9788	91.2174	59.5717	84.5009	29.8542	26.8611	46.4782	34.9543	33.053	43.2065	42.9304	40.9345	31.957	34.1606	93.1517	54.3782	62.2544	51.9069	94.6229	69.9386	80.9177	64.5129	39.5128	39.0022
AMD1	130.28	161.156	160.419	108.898	116.28	146.396	166.53	153.287	134.549	139.127	151.64	127.26	123.053	185.965	176.04	169.465	118.128	153.334	212.085	204.251	260.407	251.229	193.149	149.801	140.819	161.308	255.71	161.856	58.4863	115.683	162.889	151.947	235.333	189.785	92.2518	83.08	90.1811	126.987	107.815	14.7894	120.077	102.557	90.7126	111.945	40.0383	55.8677	100.303	149.018	178.792
AMDHD1	7.25454	0.615099	0.70208	1.0118	2.83687	1.24162	0.859778	2.47976	3.46369	2.95345	5.23653	10.3231	7.36492	8.9209	3.1616	3.82298	2.97373	5.1563	7.06287	9.37956	12.87	12.8484	43.35	1.03496	1.52797	1.22741	0.851153	1.49313	0.531803	1.54453	0.438036	0.104528	0.0486828	0.0350541	0.326968	0.530272	0.225809	0.675299	0.320315	0	0.284885	0.0421582	0.131733	0	0.319799	0	0.0441835	3.05753	6.10958
AMDHD2	24.7951	15.3568	20.5049	17.4507	12.7949	19.3097	17.7823	23.687	26.7012	29.6456	37.1976	22.768	22.1914	21.7362	14.8859	8.39794	17.0374	22.4584	12.1721	25.0041	26.8509	26.6807	27.2909	31.6621	3.26916	26.4237	26.2112	6.20721	18.9635	5.61123	9.22818	7.45386	4.67355	6.0586	24.2891	31.9768	34.6992	16.122	18.6653	50.8124	56.2449	31.8267	36.5212	24.5848	26.9213	36.3415	20.1351	21.1206	19.7479
AMER1	7.19559	3.34605	6.61953	10.6828	7.07669	4.1921	4.41793	10.283	5.17278	10.7348	3.62672	3.15001	8.24198	5.42164	8.43764	13.5687	12.5547	8.94716	5.77095	4.91114	5.97592	5.20551	6.05557	14.9877	13.5346	21.4265	13.6098	10.5499	25.5732	17.453	12.7662	6.52797	27.4084	30.9178	10.4163	17.44	17.5435	50.2998	56.601	37.9199	42.6982	16.6934	14.5936	45.3228	22.4855	50.8677	42.7824	6.84811	7.35906
AMFR	59.266	56.2961	64.797	70.3447	42.3568	65.272	57.5375	79.0496	73.181	51.4069	110.082	62.4832	101.553	104.591	87.9362	48.3191	44.5192	56.1702	54.6209	117.201	133.962	243.576	168.515	105.029	37.7407	116.543	112.048	49.1168	195.43	62.1411	101.988	74.979	71.6611	82.5718	190.202	162.678	144.846	54.0691	59.8922	97.7593	76.95	94.8637	93.7756	102.125	279.678	207.047	135.013	65.0345	55.3956
AMICA1	149.955	194.525	65.1301	117.105	173.635	262.823	80.599	125.487	196.751	81.3914	69.7894	78.2156	89.9691	239.612	174.205	276.722	221.109	130.046	141.088	223.987	75.539	68.9659	106.226	66.8507	48.5611	88.5098	62.1179	176.463	0	0	0.150551	0.587162	0.486828	0	0.186839	0	0	0	0	0	0	0	0	0	1.87699	0	1.84045	137.721	181.099
AMIGO2	6.07404	4.22362	4.57874	11.8809	4.89976	4.96625	7.90497	9.56613	7.78307	5.90289	4.80576	1.45277	7.61447	6.75952	6.39523	8.61175	6.53474	7.02037	4.81457	7.83839	2.95275	2.93495	2.68137	19.0892	8.18978	16.8052	16.7228	18.7881	8.36044	31.5611	270.356	24.911	2.09336	2.03088	8.92157	6.1834	5.10825	10.7458	14.519	12.4364	30.7004	4.23198	4.43034	52.5755	5.57244	18.976	10.5153	6.23463	6.77756
AMMECR1	15.8307	14.9495	17.909	12.8744	17.0184	15.6091	19.5326	17.8718	12.3955	12.8048	12.336	13.8895	11.5657	18.2529	18.9603	18.8234	12.624	23.6316	20.5576	17.4368	15.7101	16.2719	12.1534	30.7038	63.505	41.7633	29.9342	36.7985	21.858	29.438	35.9243	41.8399	51.7985	68.844	16.8622	23.226	25.3821	48.6913	38.3952	28.782	24.2501	34.0823	37.1964	31.8616	33.1788	34.1234	47.455	15.7199	18.9972
AMMECR1L	16.0797	23.0331	21.2893	28.0325	18.9036	19.8908	21.8297	26.0263	18.3368	19.7617	17.1279	21.8307	18.0756	26.8338	22.8711	24.038	20.33	22.6337	19.397	23.2077	20.3602	22.372	19.4665	45.1932	15.6518	35.0391	44.4411	28.0851	55.9266	28.216	36.6606	50.4417	36.7555	28.5588	54.1366	51.9957	50.9574	39.7056	44.0839	79.5506	64.7653	42.0459	38.7894	64.2315	44.085	53.1088	40.2285	21.5595	21.4818
AMN1	6.33759	3.72407	4.39279	4.388	3.96602	3.32692	5.86025	8.32141	6.12625	5.24634	4.59697	5.69985	4.31302	4.94564	4.34445	3.97935	4.44851	6.42971	3.76421	3.50175	4.13186	3.39683	3.21258	4.9448	6.61983	12.9678	6.18381	12.969	14.3222	29.2208	21.8543	14.0635	21.9073	26.0042	16.1149	21.8537	19.7986	4.24824	2.91064	4.257	8.24319	13.0714	16.0398	10.8059	4.77403	7.69183	14.8392	4.49488	4.10636
AMOT	1.24161	0.777612	1.62489	74.1321	4.35943	1.13363	2.22746	7.71969	1.4158	2.70746	2.03267	5.09711	11.6761	9.33768	5.48351	3.61764	1.32821	1.86082	1.01569	5.86397	0.343461	1.02986	0.559054	7.78136	4.84334	9.90596	4.93183	10.2007	143.996	73.3399	98.2042	54.0784	74.1439	71.688	73.6613	62.6664	48.4311	79.6273	71.7531	35.5213	84.1569	57.3188	52.6491	229.109	247.204	109.844	58.9659	3.16255	1.59452
AMOTL1	16.7347	15.5456	12.0086	55.2957	9.79985	13.9379	26.061	17.3213	15.7636	6.1529	10.0458	5.95173	19.5741	16.4167	25.4423	6.76964	5.94424	14.5019	18.7445	29.6157	7.41349	5.86979	7.83343	1.30328	1.87338	6.42883	9.45274	6.99615	38.01	160.716	326.419	106.825	33.7859	21.417	108.273	70.3831	46.7267	8.73139	7.11817	28.2017	129.455	14.6579	12.5168	78.2168	130.187	130.363	24.4446	15.6546	16.6232
AMOTL2	2.93975	2.05411	1.74934	51.0077	6.88189	2.80034	8.84535	9.20361	2.598	3.7154	0.537619	18.0366	1.66266	0.808922	0	16.7427	1.0552	1.47712	1.31704	5.38415	1.08312	0.936462	0.900862	4.98314	0.184124	12.061	44.9362	2.56146	560.14	136.694	104.195	78.9138	186.699	66.112	1090.72	647.585	648.775	717.771	738.731	193.807	239.718	185.087	158.308	262.212	189.081	236.752	268.598	2.87005	1.39708
AMPD2	53.4292	66.0597	48.8152	47.1013	77.8546	43.8808	72.5462	49.7871	56.7079	36.4848	32.0901	53.4835	73.2363	80.3452	55.6324	73.2586	87.8491	51.1918	57.2285	50.9415	35.7607	38.2732	37.9497	46.6115	16.4814	55.4079	66.1663	21.9924	39.1834	26.6727	14.2978	24.1184	31.2544	34.7265	32.1363	37.8079	46.9193	54.6366	63.2528	82.1463	39.9017	47.5919	42.0346	26.7834	53.6561	46.7699	71.1061	54.558	54.2102
AMPD3	124.183	67.6767	128.07	109.583	121.686	96.7227	90.4707	102.394	110.63	104.784	89.0104	80.2626	136.856	134.504	103.038	114.832	90.571	108.168	105.599	91.4675	111.724	100.518	124.55	35.5336	34.7062	44.9753	26.0019	44.7677	18.233	0	26.1254	6.80915	6.66954	5.80274	8.26763	8.53903	7.25625	10.0901	9.44478	4.99852	15.5896	4.08999	4.13978	13.0459	30.3891	13.3421	3.41149	107.183	98.5332
AMT	2.47647	1.78028	2.55751	4.32893	3.68756	2.96978	2.86393	3.40139	3.22052	1.55123	2.17387	4.91279	3.2942	1.74074	1.35484	3.67179	1.6333	1.96106	1.08868	2.27342	1.31227	1.9768	1.94855	9.69795	1.69755	9.90769	12.3381	2.84557	18.8834	4.2233	4.88061	5.5015	1.94731	1.2649	1.77497	3.71438	4.61899	3.80916	3.42415	31.5044	4.28481	21.8076	20.891	5.41112	5.17921	3.24425	41.4514	2.91685	1.79718
AMY1A	6.33738	7.19561	5.61117	22.4686	5.42979	4.97816	6.08129	4.87095	6.13098	3.92402	4.91141	1.89089	5.53577	6.73076	6.44852	16.5552	3.66506	5.16989	5.38723	6.60335	6.40285	6.35796	7.21023	11.9212	20.992	11.5798	8.02234	17.4142	21.6833	32.6953	34.4074	148.161	69.6651	86.3009	6.86634	17.0421	19.7306	392.731	307.745	12.4387	12.5018	7.89238	7.90548	27.6632	15.6498	21.8017	157.844	5.84623	5.27856
AMY1B	6.3377	7.19549	5.61362	22.3565	5.43873	4.98009	5.93799	4.78343	6.06642	3.91343	4.76248	1.87005	5.49517	6.68526	6.40559	16.4044	3.66749	5.1713	5.21998	6.60183	6.33856	6.28679	7.17577	11.8062	20.5877	11.1168	7.89272	17.3717	21.386	32.3203	33.7742	147.874	69.6164	86.3627	6.77292	16.4218	19.569	392.495	307.158	12.3319	12.3867	7.72246	7.73875	27.4643	15.5662	21.7034	157.623	5.77581	5.19564
AMY1C	4.99144	6.64191	5.03712	21.5808	5.42133	4.80846	5.18484	4.34621	5.52752	3.31981	4.29394	1.36131	5.00978	5.99768	5.93665	15.8309	3.17456	4.73664	5.33891	5.92589	4.38702	4.82074	6.43559	11.9212	20.9998	11.6014	8.13234	17.3879	21.6137	31.4745	31.1859	141.38	65.9652	81.6481	6.72621	16.8894	19.3058	382.491	295.962	12.0668	12.1359	7.66426	7.74496	27.3411	15.2438	21.6158	154.633	5.11098	5.03777
AMY2A	5.17212	6.51387	6.13992	19.5248	6.29997	5.67864	6.62967	4.60585	6.12605	3.13904	4.96343	3.10485	6.45613	7.9829	7.85445	13.2973	4.32239	5.01426	9.18541	7.59132	5.57467	5.01911	7.40627	12.4578	37.1411	17.5773	11.1243	18.2287	25.0325	36.3797	24.0388	68.5473	31.4491	35.3113	7.94066	16.8871	19.6223	124.054	96.7303	5.5357	12.3569	8.50825	9.01016	22.9248	10.477	23.4791	67.9244	6.21994	6.30279
AMY2B	14.7709	17.4906	14.9814	37.5408	19.8886	14.6796	18.9965	9.92252	14.6903	9.39041	11.1546	13.8148	15.9124	17.1534	19.5525	28.3552	10.2961	15.4535	17.2612	19.2867	13.2411	11.7182	16.8855	33.9237	72.2377	43.3426	32.2109	47.5485	64.7462	85.1859	48.5827	92.3004	44.4961	48.9084	18.9642	44.9361	47.1715	170.199	127.765	12.665	30.11	23.8515	25.1634	51.2351	22.8074	53.5817	113.862	15.4469	16.3574
AMZ1	0.582154	0.787958	1.06538	2.55233	2.56528	1.54003	1.50626	1.03267	0.388734	4.69831	2.19812	2.26949	0.678274	1.08723	1.13437	1.56699	1.75963	1.89207	1.83573	1.27302	2.24342	1.57839	7.82924	1.45661	0.30111	1.00987	1.54886	0.596618	0.630127	0.652367	2.64794	2.35447	1.07102	0.671391	7.89395	7.67792	5.46385	5.12228	5.87005	18.6201	0.488583	0.131285	0.0981169	0.259141	0.32612	4.41903	3.36235	1.32032	1.79768
AMZ2	31.1623	48.7147	38.7034	46.2919	46.2621	39.526	30.8591	32.8675	43.5701	44.4502	43.0653	49.7402	46.648	48.6348	44.4564	49.5325	47.5356	39.4582	44.6159	57.9279	89.9331	70.1533	101.313	63.8225	92.3651	62.9388	67.2425	112.609	42.2367	44.4915	62.1648	102.654	40.6015	54.8143	24.1957	27.2258	30.8191	44.0299	41.1014	26.7724	45.7184	21.6414	24.9515	57.0192	42.1143	73.0214	56.7722	44.4533	46.0758
ANAPC1	55.4545	58.6413	72.8115	88.4953	64.5109	52.2869	83.8242	73.0091	56.2072	51.1105	51.8287	69.3029	73.778	70.7177	73.5687	68.0524	64.7847	84.4506	69.6272	93.1695	83.08	81.9182	72.0123	178.435	127.712	179.282	155.048	172.133	177.636	124.858	101.857	120.559	139.963	146.262	119.343	150.912	172.054	177.41	171.952	123.817	221.122	176.302	163.268	162.989	104.82	216.036	202.659	68.6776	77.0389
ANAPC10	12.0414	13.4916	14.7332	10.8675	12.1014	16.6876	13.1567	16.0535	17.6002	16.0577	14.617	10.4977	12.804	13.4774	16.5999	14.3585	12.4126	12.0596	17.3984	18.7483	23.2379	20.3236	15.9331	11.3845	25.376	11.5191	11.6141	15.8458	11.0396	21.2095	18.846	40.01	23.4164	30.1504	6.35253	7.07711	6.4465	8.21999	7.5595	6.77927	5.83511	6.24865	8.03527	8.20176	9.4357	11.2027	11.004	13.925	14.9055
ANAPC11	10.6235	10.6236	12.166	13.487	9.65489	16.242	11.9086	17.4834	18.1439	15.0686	18.6301	12.2329	11.6024	13.3862	11.2535	13.7575	12.5931	14.9873	7.67998	31.1917	25.592	20.9962	14.9077	11.6529	0.739238	12.4936	17.808	3.53395	32.3293	14.5409	14.6196	17.6063	11.0997	13.8281	33.7245	28.1951	34.4006	12.0503	12.2384	93.7569	60.5325	24.0934	32.35	41.164	63.3821	66.8704	40.5496	12.8096	13.7902
ANAPC13	34.1898	25.1933	28.8604	29.7705	25.9741	29.4504	30.3827	31.6658	21.3655	24.9199	32.7502	26.8982	25.6387	30.8959	28.3156	22.7088	26.0734	36.82	26.4595	32.4424	26.4664	26.196	27.5357	14.4128	12.5522	23.933	10.3415	23.1016	20.219	40.5191	39.4009	31.9551	39.8225	42.395	32.2297	31.8925	32.1976	19.588	15.9821	6.1834	25.6044	23.7656	26.5904	28.4558	31.9463	18.066	13.9382	28.588	29.451
ANAPC15	33.9574	22.9126	16.5849	17.5311	15.899	21.8701	11.8256	17.0439	25.238	15.5997	21.0273	17.3164	19.751	20.74	18.2049	24.3072	20.6837	17.4758	22.3673	40.6944	39.3335	27.5115	35.3745	19.4726	27.0172	19.1193	17.4302	36.0131	15.4877	22.3553	31.2425	30.038	32.082	36.0395	18.7306	14.8081	19.3461	26.2642	21.8702	29.8108	16.17	19.7013	23.2568	50.8372	30.2403	32.9188	26.7081	18.978	21.5255
ANAPC16	29.546	40.1515	36.7813	46.4459	30.0877	45.9033	43.2268	48.9345	48.44	38.3548	43.3429	47.7593	36.1654	45.6422	41.9943	51.9986	42.409	40.2368	44.2157	56.9875	66.2883	59.7145	50.3416	97.9761	110.748	141.037	105.854	119.869	55.2453	105.799	114.521	180.964	113.236	132.502	46.9433	49.7936	47.5125	77.779	75.8921	64.9622	49.7017	80.3977	88.4942	95.3734	141.709	64.1524	115.477	43.2849	43.3124
ANAPC2	12.6107	9.83799	10.0998	9.21108	10.6493	10.3634	9.86657	9.65595	10.5184	9.2503	8.09358	11.537	13.0033	10.919	8.4796	13.464	14.6078	11.4315	8.11665	13.5717	7.77591	7.05894	7.51004	34.422	3.64033	33.15	29.7458	8.43682	39.6139	5.08463	3.01273	5.86733	4.77092	3.18738	8.40776	13.1637	13.4877	16.5191	17.3625	38.5968	18.9192	16.261	13.1686	40.3319	16.6805	12.8684	18.3079	10.2316	12.5016
ANAPC4	29.4182	37.7135	36.2888	50.1297	36.6283	34.544	35.4734	33.6353	33.6004	31.9302	31.8444	45.4774	36.4191	39.3874	56.1065	36.1197	32.1941	39.4485	41.4857	36.3328	48.5773	53.2479	50.7817	45.0782	84.4849	60.5253	34.0026	81.5199	16.5332	56.4114	167.593	72.9845	30.7675	33.8193	11.3038	16.5606	13.9666	24.0765	21.9882	5.5256	34.1451	31.0668	29.7373	25.7791	10.0639	20.9885	13.0543	36.2043	37.8907
ANAPC5	61.3622	56.3374	61.3692	74.0955	65.178	57.5106	61.9192	74.0502	60.8252	53.3358	54.3629	52.4631	62.7372	67.2225	62.3209	81.8548	53.2551	65.1992	46.2354	87.7686	73.259	71.7138	63.2157	139.144	42.7697	151.232	135.945	76.2771	124.515	59.4402	82.4845	110.903	100.676	107.409	153.021	163.345	179.903	116.282	117.683	225.153	172.61	101.529	99.5757	151.861	121.889	149.698	297.526	61.6442	59.2271
ANAPC7	37.2326	29.3722	34.7046	45.6342	28.266	30.948	35.5486	49.7428	45.3834	39.5222	42.7963	33.5199	45.8287	56.7426	49.5272	51.3162	36.325	44.1354	35.026	60.7394	77.485	90.0936	82.4586	31.4321	33.9772	41.2089	30.2358	50.8153	71.523	43.6744	56.2001	66.8881	55.5471	82.743	58.8543	69.6684	72.9619	74.3594	66.5105	70.2516	71.122	67.9264	62.7518	73.767	39.97	73.4348	68.1611	41.1592	40.2302
ANG	2.57573	3.50147	2.94495	3.59065	2.04828	3.39555	3.64107	3.32038	2.74666	4.92543	2.04408	3.29732	3.86478	4.28794	1.97126	1.63692	2.44107	1.98533	1.91629	1.6507	2.4554	1.96966	1.21499	0.42165	0.0809117	1.00694	0.379466	0.754492	2.18259	2.29502	1.94736	3.04156	1.02234	1.88701	0.513807	0.381599	0.952596	1.10275	1.67029	0.367456	1.94547	0.278156	0.183252	1.57063	2.22583	0.358091	0.659172	3.30885	1.95081
ANGEL1	39.8105	27.5015	37.9523	28.0904	34.732	25.9224	32.8395	32.0482	41.404	36.8898	35.5403	43.7402	47.7064	31.2462	39.4394	40.2805	34.3925	35.1423	34.815	20.6999	35.9191	34.9512	35.9855	29.0555	17.2261	46.8849	21.7073	19.4439	31.768	6.75078	10.6635	12.2597	22.3941	23.8846	29.1469	40.7069	42.2685	41.9538	44.5052	23.6446	69.4442	43.6674	36.7893	35.9663	48.0744	49.2883	61.4794	36.215	34.6038
ANGEL2	36.671	28.808	41.8927	45.2515	34.8837	34.4621	32.8641	40.0289	33.3001	29.6901	28.8407	36.5854	31.9164	32.3269	43.6459	35.2373	43.2905	42.7416	38.8803	36.0417	24.3488	27.8726	26.9813	48.4131	107.233	61.4621	49.1035	93.1412	28.9716	58.5024	57.5778	58.2115	54.5247	59.3841	18.5438	27.9677	24.1065	37.8838	32.5619	21.5832	24.7502	34.7484	32.1621	21.7264	25.6152	39.1872	33.0197	34.6729	40.811
ANGPTL4	5.06307	14.5306	11.2602	8.82697	6.38604	7.85822	16.8391	4.5857	7.18854	6.74922	12.8836	34.7601	2.39021	4.87815	0	1.37549	4.76358	3.79039	6.09504	0	3.19476	3.25315	3.28729	1.11162	0.0178273	1.64248	2.13796	0.0589561	93.8279	203.006	2.22839	26.2035	2.67755	3.65609	143.773	91.3617	72.1371	66.4016	94.4012	15.8275	18.3511	117.904	129.856	46.8608	83.9512	12.8387	32.0549	6.96888	4.27699
ANGPTL6	0.608063	0.674404	1.64332	1.28125	0.390578	0.509166	0.484241	1.04256	0.876676	0.331702	0.205384	5.41916	0.195212	2.87713	0.577263	0.210553	0.997124	0.387607	0.422877	0.762993	2.09045	1.64794	5.9207	0.766636	0	1.2334	0.646569	0.211986	0.331192	0.22646	0.284936	0.170364	0.146048	0.425173	0	0.308545	0.210056	0.217084	0.668702	0.104815	0.223731	0.196755	0.129317	0.323897	0.539558	0.216545	0.152468	0.592663	0.592935
ANK2	1.11847	1.18143	2.81196	5.88375	1.17512	1.52504	3.4646	0.769388	3.60251	20.8195	5.0046	2.20913	8.85024	7.28682	1.80028	11.7055	1.85709	3.81182	5.75139	5.5755	27.6596	26.6895	39.8394	1.14995	0.516835	0.410123	0.613215	1.11025	10.8031	9.24435	4.58623	16.0274	2.33677	0.832484	8.78144	16.1988	23.0756	76.4506	75.2727	81.9644	64.8833	1.51445	1.3039	16.3541	5.71162	18.6094	97.6604	3.13828	4.69366
ANK3	1.65133	3.93344	12.4875	18.1891	24.7769	2.76951	8.48044	5.658	3.04311	4.29806	4.93908	3.19671	8.64635	8.42802	3.19671	3.69617	0.298938	1.50732	0.889635	5.33143	3.46889	1.40802	2.44964	365.072	415.568	485.063	234.975	69.0667	10.7407	50.1311	86.1594	56.5775	49.4131	31.1292	169.556	193.065	169.336	34.2582	26.947	20.5431	200.002	23.0305	20.3405	117.666	109.559	94.9719	35.3376	4.61857	1.19848
ANKAR	5.74858	5.71463	7.91409	7.38101	6.05049	5.27125	7.02833	5.72508	3.25439	5.04733	5.62718	7.16027	5.39269	4.95939	7.05898	5.32967	4.20922	6.10704	5.51995	3.71048	6.22562	5.48434	4.50952	9.88961	22.5947	17.487	12.1879	17.861	3.47135	14.5713	9.71397	8.20077	4.47882	5.60998	2.33549	4.71971	4.66251	6.74576	6.39851	1.90951	6.36277	7.22456	7.29856	7.26467	2.92596	4.19784	3.80686	5.71986	4.86459
ANKDD1A	4.81767	4.13547	4.80357	9.73788	17.0154	4.19064	15.7997	4.00897	5.86946	7.50901	4.26197	8.78736	12.2068	7.11665	4.73007	5.94096	6.82285	3.17887	4.31041	1.4918	1.81546	11.0587	6.96087	9.50629	2.52402	6.10799	2.26398	13.7779	3.64249	9.25684	2.55793	9.6329	8.76291	9.51762	2.52233	3.006	2.79653	5.61339	5.84501	3.72088	5.16347	3.18898	3.86494	13.1692	4.27513	6.67593	4.97917	5.90521	3.74464
ANKEF1	1.68765	2.20366	2.35025	12.112	2.46067	2.28647	5.90998	4.49177	1.48081	2.06284	1.15536	5.21879	2.56117	5.01389	1.58701	1.31725	1.66465	1.82052	2.42495	2.1707	1.25593	0.537341	0.642913	8.433	33.4463	15.2748	8.36509	10.4924	22.3502	63.2263	35.5312	11.943	20.4468	21.3728	35.2659	38.5439	36.3576	41.0878	35.5983	8.97998	12.9043	28.0114	24.2107	15.2031	46.4997	29.7144	14.8627	2.31836	1.99561
ANKFY1	204.938	142.532	215.553	142.382	184.732	149.83	199.697	189.995	199.36	248.107	175.192	133.744	175.796	143.03	213.846	171.722	226.152	203.496	155.67	108.004	107.895	101.522	110.01	112.044	73.6125	101.699	103.921	72.1335	115.589	45.472	61.9354	44.2862	55.0116	40.4723	97.7635	114.29	114.348	151.411	153.998	93.4098	109.406	129.153	101.998	65.969	67.5848	74.2438	68.1035	180.264	179.583
ANKH	187.183	208.74	244.16	101.253	86.3062	99.667	207.446	116.688	94.4036	101.825	163.873	93.603	180.921	131.276	64.9063	19.6476	58.3991	108.333	78.7983	85.9607	40.3538	29.8808	29.0924	65.4324	32.9335	76.4956	48.6364	59.9325	47.7876	19.1626	8.02573	10.1298	6.81559	7.12815	13.5925	17.1742	20.4806	28.2844	28.1233	27.6508	36.2619	32.0015	28.7175	58.7226	26.7695	35.7897	76.0776	109.257	82.3795
ANKHD1	408.176	416.854	376.957	306.334	358.651	230.624	296.673	221.457	268.089	204.739	195.369	300.385	313.016	320.951	323.741	335.72	318.5	311.397	350.16	198.507	151.006	142.177	167.859	336.822	678.56	307.555	297.519	410.617	233.633	239.299	182.094	164.82	157.245	123.978	370.689	409.737	394.281	180.911	178.306	56.2383	261.74	344.839	307.376	264.466	167.407	215.797	131.539	309.675	314.949
ANKHD1-EIF4EBP3	410.292	413.142	372.084	302.181	354.775	228.309	292.373	216.155	265.429	199.301	194.278	295.01	312.819	317.941	320.22	333.027	318.177	305.883	346.908	198.12	146.711	139.413	165.914	330.842	672.219	301.608	292.597	408.693	230.98	231.396	177.22	161.903	153.253	124.618	367.185	406.957	394.219	177.541	175.807	57.0568	258.372	341.889	306.471	287.124	192.183	214.557	132.83	307.5	312.03
ANKIB1	68.0207	71.3064	80.6068	95.6801	92.7539	72.3228	104.471	83.853	66.2004	74.2131	59.3513	79.9914	78.8401	77.6162	87.8047	79.1192	78.47	86.1615	70.7918	73.6388	61.9538	70.5668	63.8509	111.392	113.605	114.177	98.2801	144.489	107.259	94.9916	137.287	72.8978	137.821	139.122	125.556	147.779	125.326	165.379	156.685	43.5963	122.789	108.064	101.689	217.09	104.315	167.112	113.33	78.9797	76.0544
ANKLE1	1.524	1.75732	1.99319	1.74693	1.24628	1.12067	1.19344	1.93081	2.32127	1.08998	0.468043	1.13732	0.337225	1.24737	1.65765	2.52122	1.88613	1.51631	1.48049	4.49761	0.756977	1.1361	0.722654	1.45661	0.391204	2.10217	1.14955	0.379883	1.44184	0.655746	0.222485	2.2945	3.1157	5.93509	0.887486	0.926371	1.33719	12.3992	11.2348	2.93761	5.29748	2.95383	2.93247	0.810028	0.285739	4.46384	1.19532	1.38569	1.70122
ANKLE2	79.9663	100.352	82.1406	125.49	130.034	75.9192	100.127	98.8286	78.7912	86.0149	57.1763	76.6001	83.2932	90.3375	84.5399	112.714	78.2806	67.2804	104.599	122.299	83.8442	75.733	81.5804	122.049	134.517	118.4	109.103	116.851	166.435	101.847	178.65	237.954	214.35	157.134	137.747	138.751	152.878	243.917	246.318	180.225	114.026	95.7389	85.0446	111.42	109.399	230.581	286.955	85.2774	91.4397
ANKMY1	8.33333	8.40405	11.8732	7.97516	9.22177	6.67441	9.41853	8.66487	8.41505	7.6368	4.82657	8.39103	10.4133	8.51735	8.22642	7.87539	9.32285	8.49767	7.52044	12.7565	5.28246	5.26019	6.79046	41.36	10.4218	33.625	38.1503	15.4035	7.34569	8.86228	19.8877	25.9776	14.8483	13.3542	5.2782	7.65485	10.3906	13.3521	15.1339	41.9099	11.0591	16.5576	15.8101	21.5922	23.0471	36.5708	15.462	8.39754	8.91026
ANKMY2	23.8095	16.9976	20.3705	20.2786	11.7683	22.1166	20.6051	19.4685	30.0702	17.9561	23.7546	25.1904	25.0623	20.7949	29.2115	15.657	19.9174	16.8479	23.3876	18.8396	28.632	27.073	32.0565	16.0994	34.8223	19.503	16.4539	32.8539	14.4219	13.4852	49.2512	22.2726	19.7652	18.9794	32.2764	31.6277	26.7245	28.1072	25.6329	2.61521	32.1003	18.9964	20.8792	8.37836	7.0021	6.063	11.9541	20.7	19.3785
ANKRA2	21.9947	11.7593	14.6932	19.4415	14.5549	18.4432	11.4649	16.5561	16.1661	13.9559	12.8062	14.7237	14.7315	15.0283	19.6858	15.7125	20.2635	11.9362	15.447	14.7221	11.8554	13.9459	13.243	25.989	55.6166	34.0591	27.5924	61.0616	13.8712	15.9871	48.9214	37.0077	25.8019	29.9668	9.94918	11.9671	12.3495	6.11034	6.92665	5.17218	20.8484	13.1665	12.5685	32.8805	24.5056	12.1921	13.8734	14.8799	15.0846
ANKRD1	0.645786	0	0	4.1976	0	1.2153	0.371583	1.03793	0	0.396874	0.498108	0.396874	0.396874	0.396874	0.396874	0.396874	0	0	0	0.524835	0.425736	0.246302	0.0704596	0.0383318	0.100589	1.18641	0.275703	3.43057	0.520539	2.69852	17.3385	2.12667	2.62887	0.980136	0.280259	0.154925	0.107546	1.19043	1.00637	0.106778	3.48752	0.204208	0.0663519	1.13336	1.17051	0.435551	0.190454	0.396874	0
ANKRD10	57.9613	94.0034	90.2916	130.218	124.407	74.8085	102.637	85.2197	81.9308	73.9226	48.3211	139.832	93.9168	67.3882	76.0591	77.359	86.0342	64.3448	83.2909	66.3588	50.9925	50.4232	54.0726	98.2061	70.4226	134.593	96.1743	83.6392	127.856	86.3921	182.973	90.6529	59.3443	70.3066	46.0558	68.0133	70.5499	57.1652	59.3092	12.2117	184.308	168.568	151.487	87.8186	49.6953	47.636	77.3351	83.5753	74.8248
ANKRD11	267.775	182.173	156.64	88.1652	217.22	78.0531	105.283	59.472	76.7974	106.771	56.5168	123.906	134.26	114.597	100.09	113.332	112.468	67.8142	134.713	60.5059	41.4601	28.2468	43.7609	202.392	460.308	174.666	141.675	247.585	140.263	127.412	54.7987	68.5572	66.0139	51.0687	79.7803	99.1599	96.0193	28.3042	28.8902	110.058	119.158	91.2411	75.7214	82.8478	58.0141	96.3712	61.3641	110.052	90.1409
ANKRD12	339.986	310.12	282.873	247.07	319.903	153.026	178.254	83.481	136.972	166.883	146.115	236.756	212.444	221.246	276.968	215.364	207.393	194.891	369.884	162.089	128.567	104.439	134.476	339.313	1926.72	421.755	401.147	1020.98	52.1773	193.278	137.114	148.007	141.131	113.732	29.3804	42.0475	31.354	86.4775	83.0051	10.2427	107.564	48.757	51.4668	77.2058	31.4431	41.6186	22.7504	218.305	201.142
ANKRD13A	94.1539	88.8393	91.0816	108.847	103.919	119.292	96.8015	120.535	128.841	94.7829	81.4655	84.612	84.9469	99.6546	116.345	131.202	124.55	101.221	120.417	112.333	68.6185	72.9934	89.5005	116.145	150.943	132.309	151.939	135.07	174.659	192.076	100.393	181.406	161.481	113.268	171.472	135.581	106.247	83.5268	78.1717	38.261	219.119	145.499	133.445	105.725	169.447	62.3932	48.1178	98.2281	116.375
ANKRD13C	35.7396	42.0016	51.11	48.4619	47.6402	41.6827	43.8492	35.5781	39.0845	41.8247	38.3935	44.4366	44.451	37.8943	51.5316	41.9316	28.0923	43.1922	42.7563	49.4026	62.1865	59.8988	56.4749	64.2441	86.2535	70.629	69.129	76.6521	50.947	52.1658	76.1976	42.1389	56.9102	55.4663	38.8158	37.5613	41.1194	54.2433	52.1127	32.5731	48.9844	57.6761	57.1602	35.8583	41.6918	47.1107	33.2441	41.9666	42.9743
ANKRD13D	48.554	31.7198	44.1818	40.8772	38.7651	37.497	32.6115	35.6553	38.6535	35.6864	21.82	33.6435	40.497	37.0975	32.3965	48.7644	45.0299	42.8159	37.3267	53.8523	21.51	20.0662	26.0545	88.0482	30.1662	89.9432	59.5201	40.3639	40.1262	9.42088	16.2506	26.5669	14.3127	18.8938	16.5353	15.0326	18.4029	25.1794	21.7412	55.3005	14.7423	34.6472	31.7977	46.2628	30.8869	36.2299	16.9725	37.2973	43.9229
ANKRD17	346.792	301.26	315.593	258.244	298.519	231.92	305.055	187.593	250.81	211.589	218.482	226.617	298.039	276.383	294.454	293.18	306.259	282.309	296.499	206.579	204.315	186.622	215.599	233.326	474.461	266.888	198.038	409.989	209.984	226.679	262.832	505.151	205.928	166.782	206.644	225.415	233.184	199.601	201.614	134.567	320.372	162.159	139.345	143.759	213.288	360.042	326.337	284.781	289.404
ANKRD18A	0.535724	0.647597	0.567997	5.23573	1.36037	0.342325	0.165531	0.0618504	0	1.04033	0.35534	1.14027	0.805681	0.76353	0.302517	0.597187	0	0.113916	0.138646	0.254398	0.691195	1.14203	0.603657	5.28979	41.3584	6.63277	5.36725	8.95026	3.90422	8.08416	25.2291	5.45454	3.60253	2.4473	0.794066	1.31774	1.07608	12.7905	12.663	1.54884	15.3728	3.37933	2.8774	7.39282	0.608225	3.33982	4.54718	0.582592	0.126281
ANKRD20A1	0.867894	2.39778	2.53383	3.22658	4.74855	1.05451	2.27565	0	0.41091	3.00989	3.0848	5.12205	5.58075	2.53542	3.11434	3.38184	0.282503	0.804572	0.22297	2.27925	13.8	14.6036	13.3811	2.45324	9.25339	3.7162	4.23321	4.47842	2.37361	10.6398	3.79544	4.59336	2.33677	2.81077	1.02761	1.1599	1.39351	4.56816	3.89527	0.423156	7.71426	2.95733	3.00221	5.65013	0.202507	2.07132	0.744371	2.77266	0.543538
ANKRD20A2	0.763659	2.4734	2.65229	3.27953	4.49049	1.07523	2.17207	0	0.455604	3.08249	3.1611	5.06382	5.76407	2.54134	3.06005	3.52699	0.266121	0.78854	0.206795	2.35438	14.2074	14.5195	14.3217	2.26158	9.65771	3.71135	4.08569	4.47423	2.26168	11.211	3.91035	3.96113	2.58019	2.50408	0.887486	1.08216	1.06821	4.2363	3.97906	0.31602	7.68441	2.88822	3.00164	5.21593	0.114806	1.93754	0.459063	2.85617	0.52733
ANKRD20A3	0.799219	2.51065	2.5989	3.1688	4.78153	1.06677	2.30319	0	0.325414	3.19191	3.25036	5.02297	5.74606	2.57402	3.08968	3.55762	0.258099	0.894954	0.277887	2.38745	14.0163	14.6445	14.5039	2.33824	9.10218	3.86631	4.00048	4.82691	2.29966	14.1364	4.19906	4.07629	2.58019	2.38226	0.840776	0.849852	1.06949	4.28501	3.64392	0.316421	7.65724	2.82161	3.06969	5.28438	0.118925	1.90571	0.458965	2.84429	0.586421
ANKRD20A4	1.00453	2.49753	2.89244	3.248	5.72716	1.05296	2.95012	0	0.495823	2.97918	3.71868	5.70379	5.76067	2.66835	3.31026	3.71896	0.282137	0.958218	0.317577	2.41423	14.5219	14.9035	13.9836	2.56823	10.0114	4.74141	4.25997	4.91198	2.40994	14.746	4.37074	4.36299	2.62887	3.05501	0.700646	1.23704	1.55441	3.80106	3.43335	0.369137	7.91564	2.98951	3.06799	5.3476	0.196809	2.26925	0.870488	2.96465	0.637898
ANKRD22	12.9521	15.3277	24.6824	51.7664	42.4367	22.0109	16.3146	47.5569	46.2769	41.2409	0.462835	6.27389	17.4942	14.8695	43.7841	113.522	102.535	24.0985	22.851	13.9576	10.2547	10.0375	10.0562	0.153327	0	0.623561	1.37389	0.825861	0.0202168	3.74099	11.5166	7.40014	1.4118	1.88343	0.280259	0.211717	0.0898416	0.0580798	0.0116137	0.15734	1.97643	0	0.021175	1.29161	1.86217	6.81035	1.5218	23.3466	23.4748
ANKRD26	35.593	26.0168	44.271	41.3012	28.2046	14.9116	25.8308	11.8833	22.8062	19.8969	20.2139	26.6656	31.2756	25.9558	31.7365	24.4891	21.2185	29.1744	34.4821	27.2671	26.8122	22.1196	28.2264	23.3441	214.522	54.0618	21.0922	83.5392	64.1589	60.972	57.4514	55.7282	43.4251	42.3489	15.0873	23.4172	22.4815	53.7174	45.3974	5.08663	34.3062	27.3914	25.7662	28.5386	10.9593	21.1707	24.8056	25.9863	28.2207
ANKRD27	46.125	40.3834	45.2637	64.5676	47.7667	39.5616	43.4563	46.9125	51.9933	43.8516	40.2119	48.2308	37.0624	44.9609	43.8048	49.8333	43.0244	49.1799	48.2721	53.934	39.5893	37.3356	40.9405	62.9408	52.8245	59.3422	52.4269	74.8435	199.865	55.6481	39.4665	89.6059	37.2423	40.2261	69.3173	71.0489	79.1113	139.506	152.543	45.7677	88.3601	91.7438	81.0904	97.8542	79.2996	93.5071	57.0629	45.1123	48.726
ANKRD28	10.655	56.1202	18.1707	74.9186	41.3869	28.3456	26.5772	13.7826	10.4502	36.4584	39.2598	46.6866	37.7542	42.3623	41.5038	32.8423	2.3938	8.35725	8.56687	36.7197	91.8299	113.774	93.2337	80.3818	108.312	79.6151	122.845	62.1807	127.112	116.645	175.633	119.775	194.877	184.362	94.1669	113.956	105.891	123.018	114.135	42.5983	127.068	130.263	129.77	160.553	79.7534	171.912	117.402	37.1063	8.46206
ANKRD29	2.74857	5.03978	4.23983	2.98384	2.38656	3.98072	2.84108	2.95127	2.84518	5.33496	4.97491	3.15038	2.84285	4.46002	2.46417	1.87702	1.34885	3.12363	2.07587	1.99318	1.45538	1.0497	1.72957	0.153327	0.373495	0.248096	0.20742	0.00895906	0.315179	1.72001	0.962094	0	0.146048	0.225652	1.77497	2.0847	2.13234	2.70925	2.3796	0	1.84161	0.194108	0.140199	0.15368	0.101978	0	0.371142	2.96756	2.03452
ANKRD32	9.39279	9.74743	12.8737	14.1344	15.3487	8.34785	11.7606	10.2784	9.8505	9.22893	10.2879	11.4306	11.0075	10.0504	16.7538	11.6108	9.55481	14.5688	10.6605	12.9943	16.6276	14.862	14.1998	33.5787	103.566	41.5873	62.0072	92.0906	4.56417	13.4016	21.5323	3.84447	13.0957	16.6991	10.79	15.9399	12.7282	11.4807	8.74597	2.29876	10.9019	7.22481	7.06636	6.0558	3.67441	4.99892	8.27429	10.6477	11.8274
ANKRD33B	0.98263	2.16844	1.83059	19.4936	8.02725	1.36762	2.84541	8.48808	1.99065	4.43215	2.07401	15.0087	0.896453	2.56923	0.724306	1.7925	1.05081	2.13639	2.05727	1.36206	1.21221	0.983507	1.408	8.35634	9.50387	9.38323	22.8555	5.19211	313.127	210.183	20.5551	11.5411	53.2103	16.8389	461.352	376.496	353.099	110.668	105.35	98.5043	417.232	80.2703	73.2621	77.266	54.5895	138.672	29.2136	2.12122	1.70966
ANKRD35	1.04991	0.449995	1.81977	1.38724	0.455711	3.04241	0.945238	0.924474	3.79713	0.554967	2.07017	0.372014	1.44445	1.5705	1.88362	0.844745	0.0523655	1.06727	1.22971	2.3611	0.803995	1.7856	2.31278	0.574977	0.31369	0.294827	1.1543	0.875533	0	1.36614	2.22427	2.28957	0.292097	0.280959	0.140129	0.220286	0.227091	0.0638914	0.1531	0.0929327	1.15854	0.00945215	0	0.139094	0	0.113624	0.938285	1.21858	1.14849
ANKRD36	134.91	79.1538	128.804	207.055	145.593	53.5051	135.594	39.9582	46.0742	99.4173	81.6185	130.144	136.549	106.014	116.607	88.7472	61.1584	68.6537	129.652	109.262	140.943	141.108	167.216	378.757	1585.3	501.755	452.793	1030.86	445.621	515.687	485.111	255.214	182.512	183.809	119.624	189.094	162.943	150.828	134.076	52.348	240.69	172.254	154.099	154.79	112.573	113.018	103.487	111.311	88.9577
ANKRD36B	80.1991	53.1622	92.5178	159.671	105.322	37.0639	109.824	28.4002	32.1504	83.3636	58.023	97.0809	96.5122	79.9263	83.6802	60.073	37.7871	52.3342	82.9016	75.8061	102.247	132.125	124.387	266.061	1127.19	365.545	344.445	698.708	417.436	378.297	424.982	195.201	136.214	136.688	92.3919	145.65	122.766	128.753	122.303	48.241	161.33	130.224	114.831	132.987	103.683	82.4942	82.2569	81.7814	64.0702
ANKRD36C	95.936	65.6768	111.876	196.589	123.603	47.0008	153.741	30.0669	31.4435	77.8954	73.4724	116.677	122.551	105.687	105.101	75.613	46.9801	55.3107	94.5404	94.6401	130.798	149.104	166.669	343.108	1348.9	374.33	366.356	807.687	524.852	465.093	634.401	211.202	169.708	138.949	101.36	149.822	135.052	108.226	99.8881	34.4945	152.706	145.844	134.861	202.393	165.572	86.1701	95.3992	100.519	74.9255
ANKRD37	4.14791	6.91237	5.94353	4.21818	7.21601	3.4544	8.80788	7.36779	5.42705	8.86711	8.86002	10.3329	3.47759	6.32517	2.758	2.81784	8.79098	4.34177	10.9172	6.80286	5.14982	4.80528	5.01201	17.7093	3.30434	5.79061	26.7863	4.71138	8.60006	9.0274	26.0119	52.7973	14.7509	31.4031	9.76234	5.18282	7.84348	7.56811	12.8091	6.93403	5.24426	11.3827	16.3629	2.83447	9.58473	2.72696	8.97286	6.13435	7.79692
ANKRD39	2.60995	1.50401	2.74062	3.20717	2.30702	3.61435	3.15034	2.91867	4.401	3.64915	3.82878	3.0659	2.49329	4.03326	2.45316	1.5533	2.71793	3.26551	1.94784	4.47095	4.74995	5.2334	4.55464	9.77461	6.58889	7.69581	7.62033	7.14155	6.59151	5.38225	5.6191	4.46249	4.13804	5.42056	6.95976	7.2766	7.79329	6.58876	5.6404	21.759	10.7096	6.49337	7.95982	9.75394	10.715	4.98789	6.89111	2.99228	2.99172
ANKRD40	100.768	77.2838	83.273	81.0702	72.1353	70.0247	101.272	83.241	90.0698	88.0992	75.7606	66.1075	85.4261	87.6273	97.1049	73.9904	115.769	93.7674	97.6959	90.2682	75.8013	78.4308	84.9804	43.2	53.3218	44.1259	42.8327	89.9474	41.6899	64.375	57.4501	39.8147	40.9422	37.1678	68.8969	64.644	59.2085	54.8008	55.2718	36.0067	29.5816	31.1213	29.744	57.263	47.9815	65.5742	43.0968	83.257	95.7317
ANKRD42	16.6903	14.3959	19.2274	19.1075	21.3656	16.1413	19.0414	17.4154	16.3697	13.8164	15.6342	20.1796	17.9363	20.4266	14.0997	15.3776	16.0904	15.7907	15.879	17.0486	15.0207	16.3166	19.333	25.299	20.5346	27.9248	18.1579	16.4243	10.0383	17.4659	69.3708	45.6882	36.4147	34.1957	41.2914	30.9705	27.2932	24.3368	24.2493	10.684	20.1214	26.1278	25.9512	30.5792	23.6398	19.2285	15.9777	17.0529	15.9847
ANKRD44	128.158	210.194	164.497	167.664	247.406	141.319	147.983	155.98	146.786	103.556	81.1102	125.305	151.989	164.349	193.904	246.911	244.818	193.223	168.561	164.632	76.7365	73.2566	83.8123	410.035	503.527	370.478	349.78	557.389	2.54337	19.3258	16.1472	15.9417	4.18672	5.60388	3.50323	4.33902	5.81497	11.9603	9.09913	3.01209	15.2224	2.83556	1.29895	8.12233	10.2786	5.40546	12.9488	153.984	180.892
ANKRD46	4.08164	4.73759	7.25619	14.2063	5.70372	7.2829	6.17386	9.53843	10.5714	7.41928	9.03347	8.55156	6.06555	6.24296	8.70425	9.2439	3.57367	7.96188	6.11911	9.34402	11.3744	14.2148	10.7466	10.8479	15.3296	19.1724	8.02355	13.6427	16.1123	27.7721	17.2757	35.7743	20.4468	36.879	16.7688	20.7523	19.0366	15.2775	14.7595	10.8193	11.6523	21.9558	25.2999	39.1472	20.2381	21.4235	30.2811	7.35109	7.0405
ANKRD49	19.7557	19.5952	20.0684	25.5277	14.2489	25.099	17.097	20.6062	20.4556	20.0698	19.7003	22.4294	13.8657	20.8283	25.4028	19.6856	13.6422	16.451	26.6018	25.7701	30.1213	26.0932	22.445	22.9224	158.436	45.502	33.8306	118.749	10.7561	42.4066	33.1141	34.9894	17.4284	23.2	20.1319	28.6304	25.4625	14.904	11.8203	4.67698	23.603	16.3201	15.8084	25.3487	14.6772	17.9536	9.10693	20.0691	21.1106
ANKRD50	75.5279	41.9379	73.5897	50.5841	63.5864	63.8378	77.8684	43.3429	38.8838	43.4356	60.5978	53.4537	56.2212	58.9326	72.0035	66.4793	39.5566	48.0915	43.1477	41.2848	57.3464	77.4382	75.9306	2.22325	2.10347	3.66921	4.51068	3.69723	45.2424	57.0818	107.66	67.157	29.4044	23.5752	30.2679	40.8245	32.736	69.5198	76.0587	21.7934	77.8692	23.1872	22.6512	22.0563	41.5371	53.0353	43.9853	59.7652	42.2162
ANKRD52	47.3023	27.1022	48.5744	35.0976	28.0633	21.9451	50.1342	33.0504	33.1866	33.3393	27.0693	33.299	55.0765	35.4557	29.3406	29.6451	28.9431	39.7105	25.9152	20.6509	24.9078	25.1664	24.5187	59.6443	26.6503	56.0155	51.0156	39.0568	134.759	22.1164	28.8043	16.3638	30.232	24.2337	58.901	82.4345	75.1575	68.3244	74.3498	299.907	186.348	68.095	57.4738	76.8021	63.9741	81.1301	63.6048	33.2428	27.4291
ANKRD54	5.99179	6.37081	6.11643	7.87075	3.62133	7.58167	7.18031	10.4929	7.82857	6.5542	5.88474	7.53522	5.18577	7.24205	6.83849	5.96342	6.5166	6.86997	4.48216	11.7373	6.95511	8.21053	6.83754	16.2527	2.92834	14.8266	19.8704	8.16054	15.8438	11.8971	17.7055	12.6138	8.47081	9.69581	15.4609	12.1574	16.9186	25.9616	29.4119	19.5561	16.8706	14.8076	14.0357	25.5286	11.8213	11.3104	20.4619	6.69634	6.69328
ANKRD6	18.1409	13.8912	12.8989	23.4907	14.4437	8.51648	18.7666	11.3403	9.27146	9.5203	11.5592	24.807	12.9055	11.6009	10.2805	13.7096	6.03567	5.98339	6.75625	9.25858	15.0365	17.5808	19.0457	8.35634	10.3357	9.7116	9.14171	10.7847	99.8893	18.6752	32.9545	129.651	43.3277	45.5331	103.602	136.175	135.142	107.146	82.6731	31.8029	49.8527	79.2333	71.7217	159.462	39.2677	38.1033	108.924	12.9022	6.39596
ANKRD9	8.89827	9.34613	9.51873	17.2539	8.45501	9.62741	8.3433	12.5602	12.7556	8.80729	13.6019	16.8178	10.0259	7.75929	7.81951	6.35187	9.11488	9.99923	5.67939	16.5248	10.0245	13.8019	16.3864	5.02147	1.41373	7.19937	5.76741	1.64476	30.1851	11.9101	9.96454	12.3294	18.4508	12.8015	32.6501	24.6331	30.2573	40.3682	39.5118	45.0713	23.1791	57.1269	54.6473	78.9756	9.26834	38.72	27.0436	9.43243	9.55705
ANKS1A	87.7859	59.3438	73.8397	43.7391	61.1456	55.4374	66.2293	68.9542	65.6116	55.709	62.6033	39.2552	74.2524	61.8893	69.728	38.9564	48.8405	62.2282	50.3712	32.1813	30.1026	26.5023	28.6135	27.4839	23.9201	31.2346	30.6811	28.6068	85.3583	38.8875	47.948	41.1104	41.9159	41.6016	60.4424	75.2128	75.315	39.2359	44.4459	114.462	41.2973	69.5843	58.2859	68.7085	65.9753	72.3982	114.376	62.2463	49.6059
ANKS3	5.09404	3.38245	5.29613	4.84388	3.41921	3.94172	4.84762	4.75419	3.76972	4.39789	3.00782	5.92646	4.78188	3.56209	3.19825	4.2525	4.22084	4.38351	2.91472	4.73834	2.68353	3.72687	3.39319	12.9945	3.51864	13.7909	11.3112	5.23347	15.3828	8.04377	9.9481	5.49727	3.74858	6.53208	12.9386	17.52	21.6685	8.09342	7.95118	17.1077	15.1227	13.936	12.4919	10.8722	19.0953	16.7281	10.3118	4.32519	4.30218
ANKS6	2.0947	2.28618	2.17694	15.9117	1.79985	1.31559	5.09117	4.23905	1.51583	1.96486	1.04095	10.0416	4.17775	2.65364	0.865012	3.21369	1.30985	1.78227	1.33661	5.77972	7.81408	4.9364	6.54263	16.406	5.15101	28.9131	16.7686	9.6093	25.3242	15.7761	31.9011	34.0649	27.0676	22.8391	24.7095	29.4683	30.0695	63.5678	59.1235	34.8756	45.3139	44.4553	38.0312	65.1668	67.6045	51.8002	36.8929	2.23156	1.55944
ANKZF1	30.527	18.7423	21.3538	41.1743	22.071	18.1566	25.0402	30.505	31.1257	21.8346	19.7697	38.3288	23.4526	24.2302	21.2565	17.2237	27.7345	17.1878	23.3883	23.6076	15.7886	13.3823	20.1498	91.1147	141.406	102.094	82.9736	194.532	219.99	62.9203	82.0761	177.564	70.8822	98.2389	26.3443	38.2931	44.683	70.9566	78.5618	104.091	90.078	100.675	100.363	91.4568	84.1618	88.8163	54.1068	22.7618	23.4979
ANLN	7.92348	3.53783	14.1852	34.6293	19.5351	9.91352	34.5908	27.5326	30.7137	9.18546	22.9304	19.8101	42.5426	30.5177	9.30447	21.8064	10.7083	26.6603	56.4016	42.2301	53.0827	31.4048	50.8435	7.7047	11.2061	6.84951	21.9336	27.9622	102.938	157.452	84.7238	59.3532	116.644	165.933	153.815	144.711	132.775	132.298	79.9877	32.149	121.144	106.039	108.149	113.431	20.5766	74.386	181.78	20.8082	34.4452
ANO1	0.300118	0.131553	0.0326041	6.97443	0.531974	1.24697	3.99243	0.49968	0	0.635816	0.125677	0.0421404	0.523042	0.560319	0.251816	4.12797	0.0683479	0.070251	0.0196666	0.456525	0.517659	0	0.188128	0.383318	0	1.97873	0.413047	1.24964	1.3022	1.86789	65.4384	23.4525	1.65522	1.22541	4.43743	5.11924	5.63042	3.37962	2.5163	8.9896	6.74412	0.170534	0.200749	13.1783	25.5899	9.88531	35.1242	0.511361	0.0692994
ANO10	22.7306	19.7682	24.854	21.5185	20.263	24.2927	24.67	28.5361	24.3495	26.1722	27.2573	25.5968	34.351	24.1424	32.0023	24.0099	25.1636	32.4322	24.3742	23.9727	37.6774	43.5315	31.9761	9.42963	9.63785	9.15909	6.7103	8.09142	24.781	32.9724	17.3818	27.0111	24.9743	26.2631	28.5864	26.998	23.7813	40.2671	42.9868	14.6846	54.7537	35.0501	35.8335	13.5794	30.9269	15.0684	31.3025	24.5098	24.7689
ANO5	1.17568	2.68869	1.60665	0.417579	7.31622	1.22999	2.94915	5.84538	6.61956	23.4669	15.0347	19.5944	15.159	12.8337	13.6381	20.1569	2.97777	2.26605	1.07913	9.7226	82.2826	82.4462	76.2135	0.114995	0.0113863	0.42842	0	0.245623	5.15357	4.53157	8.59172	10.0968	0.827608	0.863907	0.280259	0.205465	0.229943	0.129765	0.136173	0.18356	16.4049	1.88888	1.72942	7.77573	0.108143	0.793173	0.44892	6.96789	2.62191
ANO6	228.996	200.676	202.412	231.245	189.039	218.093	261.692	235.634	206.578	193.664	229.017	188.333	224.591	216.539	277.44	213.841	189.968	247.375	224.693	222.502	222.328	254.362	273.025	79.6152	118.322	84.7201	76.6147	136.056	124.633	106.102	143.098	139.992	69.5191	74.9112	73.0074	67.466	65.8944	95.0386	98.1232	77.7592	84.1714	72.9127	72.7742	103.541	108.213	113.594	148.995	217.316	223.598
ANO8	13.254	4.32637	5.71545	8.01239	4.75182	5.26271	6.48519	6.82352	4.5157	7.4252	4.98337	9.17545	9.0517	6.36483	2.57033	6.22108	8.96667	6.82317	4.66937	4.20587	3.58101	3.71883	4.03199	21.3508	5.64346	20.9433	18.1745	10.5957	18.5774	11.4977	12.1338	28.5376	12.4628	13.8177	13.9195	13.4073	12.8852	51.9243	56.4308	27.2161	31.711	20.7981	18.9817	14.1175	16.4581	39.3063	16.9385	6.29296	5.74627
ANO9	0.702273	0.623986	0.603903	7.66036	0.603903	0.634586	0.860132	1.30618	0.916643	1.29397	0	9.16696	0.0161134	0	0	1.6383	0.603903	0.606261	0.603903	0	0.603903	0.603903	0.72646	78.2352	7.18574	60.9571	72.5725	17.6743	61.7997	3.21167	7.00285	26.2905	4.43014	5.45305	26.8581	33.3393	36.1188	28.6372	30.5618	24.1421	10.0537	43.3348	39.5788	50.3999	42.7547	50.0369	30.7648	0.66843	0.603903
ANOS1	16.7843	4.55454	18.3906	45.9815	10.8436	6.41519	37.8397	15.2827	17.5243	12.5908	26.6891	7.06229	38.3729	43.931	13.5674	14.3908	28.1645	10.236	8.97789	8.20907	16.1462	13.2819	23.1562	0.191659	0	1.61321	1.02594	0	28.281	25.3994	7.56387	0.822143	5.20906	1.85082	4.67098	4.90991	5.49596	48.5683	43.3899	0.527897	16.7053	0.700835	0.414704	19.523	25.4644	8.21471	8.88453	16.0335	9.60694
ANP32A	136.83	112.287	95.1775	128.367	106.538	158.476	97.1229	130.58	160.645	102.143	113.859	76.6227	96.1386	121.192	139.439	126.294	104.659	153.421	138.844	153.766	77.7544	71.9287	107.181	64.7808	115.822	88.7523	49.6945	148.458	88.595	48.2424	92.4173	145.855	212.598	211.858	77.8185	83.1911	87.7601	71.6114	67.6264	44.3638	85.5488	109.567	121.162	126.275	86.7553	128.796	103.886	117.526	146.132
ANP32B	130.647	60.6527	60.1059	71.5721	65.0852	29.4251	50.0529	26.5067	51.3498	46.386	40.6611	44.9703	57.3247	50.9837	49.8103	50.937	58.2729	43.0569	56.0947	40.2618	29.2507	17.512	32.7571	27.3306	163.208	32.7769	24.5323	69.7718	21.9706	58.9825	33.4757	33.6323	41.8672	32.5774	24.6628	28.5111	26.614	32.8531	30.8058	37.023	15.8513	25.2612	26.1112	45.9505	28.9088	24.6177	35.2075	50.9604	49.5758
ANP32D	21.3877	10.4907	6.17335	8.76678	8.64869	9.25558	7.21223	6.87617	9.79659	7.82559	9.54613	4.75129	5.84446	8.29052	10.7704	7.42946	9.50202	8.114	6.68668	11.9362	4.5782	3.45821	5.57031	3.83318	10.5823	4.59215	2.30105	21.5535	5.74109	1.56808	7.54873	12.8495	14.7022	20.099	4.62427	6.17459	6.44198	4.67983	4.28266	2.26529	5.3687	7.17209	9.51727	10.1212	7.25727	7.66356	7.45351	8.4696	8.80801
ANP32E	58.352	58.8441	64.0525	72.9838	44.1513	87.6199	48.3509	94.8732	90.7295	58.6928	52.324	46.2387	51.505	68.824	59.2439	72.6455	48.4085	65.7028	69.4766	67.1016	53.5788	43.2301	58.5564	47.6081	221.061	66.092	47.6515	208.856	48.0849	140.942	49.2591	198.262	172.775	229.77	27.0917	36.2169	33.4623	34.2497	18.2316	25.7417	64.9424	77.4832	97.9924	29.076	27.5519	33.3206	72.5567	59.044	66.4022
ANPEP	148.924	123.433	185.72	100.502	142.211	76.8458	194.916	82.6589	72.6924	105.387	51.2531	191.338	202.823	139.001	158.437	143.75	225.729	90.957	115.701	51.7027	111.483	138.216	104.884	1.49494	0.650625	3.78421	18.2197	5.42588	5.4409	51.0639	123.194	3.28659	4.38145	2.59435	180.814	90.1454	34.4863	5.04525	4.49219	2.35742	160.728	13.2538	9.90664	4.05582	142.701	3.45717	12.0978	140.606	103.329
ANTXR1	2.6774	1.57163	6.63693	38.5865	6.46362	0.881642	32.9556	9.33275	6.03024	2.7125	2.97049	0.222418	16.5949	19.6315	2.6171	2.48063	0.8417	1.87923	1.5104	5.16201	1.41111	0.790935	0.844566	0.766636	0.441289	1.73946	4.25837	3.48976	61.5824	13.0166	23.3518	16.9995	42.6461	33.0537	26.4844	30.8511	29.4387	69.3562	67.7984	1.85047	40.9201	15.706	13.4612	29.5647	46.8602	46.5836	14.6748	4.50037	1.69481
ANTXR2	131.117	197.213	134.693	102.528	123.136	147.542	109.038	99.9263	113.7	102.216	121.289	121.479	108.695	150.13	133.823	110.628	86.4212	107.55	137.8	120.311	130.401	127.553	123.071	94.5263	182.916	73.0235	107.361	194.679	1.5858	13.8396	12.3113	2.5409	6.28008	0.935966	0.747356	1.31306	1.37847	0.531252	0.543843	0	1.71846	0.0485378	0	0.787042	0.395958	0	0	121.384	113.931
ANXA1	518.754	687.812	557.058	1117.18	824.565	874.345	1073.58	624.544	644.26	474.532	531.136	1101.6	882.309	575.278	789.569	715.038	948.878	718.081	971.671	601.237	415.292	543.836	469.474	616.836	350.656	256.878	989.282	528.438	389.976	634.736	3180.19	1936.9	470.665	466.818	231.634	215.442	206.394	155.848	208.493	39.7278	36.7156	332.291	386.41	671.538	1461.63	853.561	287.621	701.425	833.479
ANXA11	173.235	127.718	130.637	99.2001	142.95	118.976	128.948	97.3516	100.663	162.034	111.714	234.069	140.07	157.322	148.949	177.341	140.142	125.261	110.757	112.879	285.334	277.501	252.922	224.778	96.8842	255.044	239.821	139.814	512.319	264.975	236.355	182.31	235.089	149.963	514.228	378.962	374.117	186.428	179.021	538.111	246.434	512.681	480.178	349.682	180.489	418.937	707.273	135.354	119.07
ANXA2	523.402	611.872	549.11	817.94	586.696	929.412	777.813	752.019	853.796	1128.06	1269.37	1066.86	910.014	1027.48	868.825	919.136	738.149	1021.81	563.146	1381.61	2119.56	2683.77	2118.14	145.086	47.84	121.198	208.042	135.89	541.656	529.329	2915.12	1477.1	658.094	715.436	1149.53	682.72	617.284	712.691	703.689	919.494	647.917	500.33	524.053	518.384	1439.22	951.165	664.611	861.31	879.978
ANXA2R	3.15583	2.73908	3.12177	4.59706	1.51078	4.28281	3.71957	4.71647	2.84883	1.8308	2.84154	2.54482	2.15346	7.1499	1.75007	3.31283	2.14853	3.03819	3.03659	4.02792	1.99171	1.69121	1.81084	30.0138	9.29745	53.0389	16.6253	19.0334	3.13503	1.64224	0.730579	1.11	0.486828	0.824088	0.373678	0.843104	1.08052	0.87093	0.601835	1.90376	2.49852	0.794437	0.82178	0.260846	0.994688	0.849859	2.02588	2.9853	3.03739
ANXA3	2.31076	2.06057	1.15191	35.3203	12.746	8.91735	27.5254	12.4828	2.21163	4.957	4.00658	5.84594	4.91891	11.4975	3.4054	6.579	0.2712	0.816697	1.1986	8.40785	0	0.0295165	0	2.83655	0.531265	7.27329	4.12646	4.49787	130.746	90.1962	468.193	347.302	39.5304	32.4634	14.3866	13.7984	17.4577	37.8217	33.4595	28.2435	133.454	33.5775	36.4809	57.0098	127.067	141.936	22.6596	5.40147	1.00765
ANXA4	129.434	130.633	97.8412	137.118	85.1209	142.812	110.672	137.582	129.122	183.765	148.869	138.27	96.0536	123.559	125.125	79.0571	164.299	240.451	124.187	146.965	118.156	129.837	104.086	12.3045	14.0037	11.7668	11.0346	14.8674	98.8086	68.7088	496.308	67.8739	72.9268	69.1884	30.2212	37.5384	34.5268	42.2291	39.7221	27.8656	66.1483	61.7556	59.2534	59.5788	79.5875	48.7103	38.3428	129.278	155.632
ANXA5	630.497	737.691	541.713	566.274	579.14	748.331	607.825	737.271	575.896	1016.8	827.455	687.874	643.861	587.437	894.539	684.031	816.999	754.907	770.078	985.662	1347.81	1397.03	1074.8	89.5431	148.916	79.2627	149.23	175.744	147.987	302.646	393.28	293.893	165.96	184.121	139.522	95.1112	80.6796	189.524	178.267	103.119	171.006	93.2984	106.153	112.54	315.934	207.497	161.641	663.946	793.539
ANXA6	191.454	103.946	168.763	118.732	86.0055	263.438	109.932	185.682	136.811	133.631	247.116	94.6644	63.3154	119.864	117.615	155.979	112.975	180.85	137.713	218.271	73.7493	88.5325	124.867	399.839	221.31	336.967	313.851	446.04	25.0953	5.33972	19.2318	33.2679	10.0773	13.4274	125.93	113.103	123.754	51.8902	55.1362	21.4433	204.248	50.1176	54.4422	19.7378	75.4695	20.5573	15.7678	126.748	159.281
ANXA7	100.222	100.566	112.512	139.474	105.36	172.746	109.669	171.088	171.503	140.316	156.655	95.1725	130.408	144.175	125.811	117.98	96.7862	152.592	104.49	154.354	142.316	150.148	164.165	104.991	92.5935	110.074	101.857	85.4422	136.033	236.307	159.29	404.516	239.373	210.114	101.267	81.527	82.8442	100.654	101.329	117.94	112.803	163.828	155.944	151.619	341.665	101.459	183.393	128.11	128.541
ANXA8	2.02552	5.49351	2.18355	4.7452	5.49809	4.74398	28.5563	10.4108	5.74743	1.05058	7.80216	0.90853	1.82551	4.55395	4.20675	4.71871	0.500552	2.5921	5.04613	12.2871	0.536285	0.693652	0.596056	3.79485	1.45767	1.4609	6.98647	4.97078	31.8133	54.2888	203.136	26.6539	43.7658	6.33321	28.6331	23.7158	27.3274	14.2356	13.901	2.27819	6.18242	8.79978	4.86586	5.37235	10.1328	17.0919	1.19736	4.73134	3.81912
ANXA8L1	1.66678	5.32412	2.07422	2.16851	4.80535	4.37882	25.7811	9.07222	4.74321	0.851564	7.02022	0.804355	1.30231	3.60822	3.2989	4.50187	0.491152	2.04119	4.56573	11.1624	0.424516	0.592874	0.569621	3.18154	1.26699	1.18199	5.86174	3.62608	24.6019	47.3977	173.592	21.1964	34.3214	4.37981	22.374	19.2983	23.1716	8.16181	8.03353	2.12199	5.15449	5.70533	2.93545	4.82409	8.74671	14.7341	0.98227	3.99352	3.30346
AOAH	99.1103	88.5856	114.674	107.17	211.063	116.461	83.8893	145.695	132.262	121.846	67.5291	62.8469	85.8262	88.0287	169.787	220.223	143.492	97.3411	94.6743	118.373	75.2192	57.6961	85.8869	163.639	84.7078	73.4096	102.778	143.57	0.915808	0	0.531058	0.513754	0.389462	0	0.326968	1.16054	1.55456	0	0.265243	2.15665	0.41397	0.432739	0.0900523	0.67577	1.26962	3.04163	1.18592	110.922	107.857
AOC1	0.46206	0.283717	0.732269	1.26947	1.08277	0.768114	3.75336	1.01972	0.25218	0.390719	0.0755905	8.08889	1.80764	2.75955	0	0.69763	0.180362	0.180362	0.303178	0	5.38305	6.0993	4.53327	1.07329	0	2.18894	2.00801	0.0828562	15.6653	0.81831	0.632969	14.0819	9.44446	8.3336	19.3378	19.9339	15.4288	1.45991	1.34118	7.43718	23.8654	52.2538	50.722	201.457	1.37924	17.5122	17.9379	0.750192	0.180362
AOX1	0.505462	1.94453	1.2917	3.28616	3.96805	1.08319	6.6012	4.35322	3.37303	0.320763	1.61286	1.95323	1.06201	2.52111	1.0957	3.88093	1.94232	4.2753	3.27135	8.03732	0.602987	1.11426	1.18919	1.30328	0.225564	0.189486	1.42206	2.43337	3.59164	13.5206	4.59297	0.107275	5.89062	0.349747	4.43743	1.15492	1.26872	5.41569	5.94531	0.257497	2.86379	2.3871	0.645458	6.69596	6.92869	1.30945	0.0466599	1.94888	3.77332
AP000275.65	32.6967	19.5735	20.8585	48.4523	17.958	32.6998	22.4047	27.4438	31.4894	22.7744	25.3037	27.5014	23.4006	26.9308	25.1074	24.4058	25.8063	24.2523	33.5258	41.9412	41.1042	25.9869	33.7442	16.9043	69.1943	20.2554	18.1522	62.676	41.5172	49.3846	150.895	211.839	52.2853	67.9144	24.5226	22.6146	29.7557	52.2313	43.0207	30.9047	35.7137	51.9925	53.9253	20.6799	40.0942	44.1636	31.7237	25.2055	29.6661
AP000295.9	50.5069	49.9329	78.5871	57.1534	72.3702	64.4005	76.1604	74.8764	68.0966	60.3055	76.9144	65.3612	49.4559	57.7106	81.0257	61.2812	55.4577	64.3698	49.6757	47.8294	48.7866	49.2906	46.1503	17.9393	11.5432	28.9029	18.4238	13.8823	29.9709	7.91868	12.0772	22.618	8.13003	7.73389	16.9089	18.1342	16.8794	30.1821	34.4792	17.4604	12.3629	33.2448	31.876	21.0925	19.0883	20.5498	13.2347	64.8809	52.5667
AP000304.12	21.8228	31.0399	38.5998	52.5777	33.8563	52.2014	41.829	58.1689	46.801	37.3431	49.5646	47.5171	36.2803	44.9047	43.7452	48.6627	39.1765	70.1793	43.101	77.1693	57.1632	58.1441	56.184	38.7535	19.9396	53.4138	52.3709	20.5306	51.4463	80.0907	49.5351	90.915	32.6662	29.7471	110.001	96.6706	104.772	82.6478	77.0454	63.6242	92.8838	113.179	125.215	40.834	81.7951	63.066	51.1971	44.3249	56.6402
AP000350.10	34.2717	37.896	39.3408	35.7887	20.0327	45.0844	36.8612	35.4434	44.9161	43.3563	52.8976	69.8582	24.6692	37.1373	11.6042	29.2782	27.4833	25.1845	21.5065	47.0964	51.5377	38.6903	30.3229	73.3671	1.23914	101.318	83.4075	7.07222	313.997	294.853	67.481	86.143	50.338	78.1862	272.972	204.148	244.122	326.848	340.528	169.992	189.725	206.556	241.17	376.863	222.213	117.75	446.552	36.9992	26.3339
AP000721.4	7.35973	10.1938	15.4293	17.4875	14.5052	21.3409	12.8874	17.0064	15.909	14.9966	16.6036	15.4894	10.4651	16.1929	13.3815	17.5601	15.2132	22.1801	10.1465	30.7983	20.0628	22.9356	27.1479	12.0362	3.4032	9.97611	12.9655	5.681	19.2186	38.4099	17.8926	18.4638	13.0957	10.6905	33.9113	23.3802	27.3414	11.6299	13.1123	53.082	15.9368	21.2272	26.4785	25.4867	29.7219	25.1844	21.037	15.4594	18.6966
AP002884.2	9.30381	11.3196	12.2334	15.679	12.6597	13.4349	8.91855	16.6879	14.403	13.7401	18.0241	14.2005	10.1205	13.3561	11.1426	17.5687	11.5182	16.9179	7.655	23.6239	18.4039	21.2438	21.0762	11.2696	2.02775	12.9927	10.7636	2.35078	16.752	21.7109	11.6944	19.8537	9.54183	10.5331	65.6272	54.264	58.6815	19.4874	22.9842	18.047	25.7985	32.3003	31.801	58.8823	31.7487	21.4427	19.8776	13.3955	14.218
AP003419.11	21.8679	21.0866	25.0637	23.7142	20.4567	26.1995	26.3759	29.8055	31.5928	19.3019	24.9954	28.3029	24.868	31.7721	27.9567	38.6596	28.6592	28.265	16.419	43.2595	43.5096	33.3338	31.7345	29.2088	2.62955	32.9439	31.1388	8.02469	24.7499	13.2144	28.9121	31.0751	16.4061	19.2171	24.3358	21.4961	23.515	15.3909	18.2782	23.3518	10.8766	50.7298	58.7766	73.4915	59.7616	32.8388	32.9001	25.6316	28.4621
AP1AR	52.8689	47.6102	50.2209	59.0094	36.5484	53.7955	37.4563	34.956	49.6269	52.585	56.5233	46.8825	45.9019	53.0318	56.1546	56.3042	32.9702	57.207	67.8402	64.8147	70.0692	73.6947	74.494	12.9562	94.8229	25.2083	12.1296	57.4562	9.29324	67.3382	94.7743	104.24	46.7355	46.9331	16.9556	19.4401	16.189	25.7983	24.988	4.87309	18.7836	13.7277	14.339	7.76122	19.2719	18.5295	21.7171	51.403	61.0109
AP1B1	645.774	268.056	478.077	265.831	321.367	419.971	438.54	368.15	379.339	256.766	533.88	209.986	498.822	432.173	276.857	207.225	376.68	436.787	288.481	345.918	186.346	166.578	176.646	76.4336	36.111	64.5508	72.905	56.0833	85.8347	104.543	47.2722	23.5176	44.1553	33.228	121.165	107.541	102.569	94.3658	97.1054	56.2469	97.3367	84.4183	73.3209	140.589	93.8187	68.5621	121.725	373.745	361.299
AP1G1	158.129	201.299	209.464	138.316	174.165	151.163	192.076	162.356	177.794	131.513	173.025	143.778	177.467	193.17	204.815	181.917	132.523	196.816	154.408	164.184	180.752	200.345	209.299	181.578	179.973	149.376	185.919	162.085	101.47	151.288	193.893	145.443	194.829	156.922	167.314	164.015	145.126	91.1036	88.7837	66.8154	267.26	144.208	132.441	99.3549	113.001	105.108	78.4059	175.816	159.296
AP1G2	33.4487	27.7544	28.4372	35.4954	32.2424	27.408	29.9861	35.4191	30.209	26.504	23.0188	30.169	34.159	29.8331	33.0814	36.5833	36.8466	33.3036	27.1784	43.2248	23.1127	24.9824	22.8231	126.342	39.0427	107.843	114.163	66.8888	79.8148	10.6389	36.4953	135.409	46.5894	40.9074	56.8925	70.8939	78.2542	46.2355	50.3011	44.3859	103.703	63.9731	65.3145	64.9438	99.2118	40.828	54.9881	30.189	35.0751
AP1M1	56.7214	42.1214	49.153	36.3467	44.1702	41.6118	51.1209	44.733	47.8188	46.5636	42.9838	33.1595	52.2601	53.4886	46.995	50.7178	62.9242	49.2163	50.7997	51.8842	35.8498	36.1648	37.0349	66.9274	53.5645	87.7383	58.5146	59.8234	29.3277	15.6098	12.0025	10.9367	28.6742	29.886	22.4207	22.2223	22.7743	45.2967	53.5172	50.1982	43.0313	32.5594	29.7792	42.3504	38.3371	30.0881	32.7688	46.7793	51.3419
AP1M2	1.15937	1.01996	0.983689	17.0155	1.85099	1.46573	8.25188	5.22833	0.825422	2.0569	0	17.8991	0.240428	0.0709211	0	3.66166	0.752347	0.886046	0.752347	0.468957	2.20271	1.23416	1.32508	1.49494	0	3.95274	4.45248	1.47425	128.902	55.7252	85.8873	99.6157	40.8936	51.2945	127.284	96.5682	99.7295	69.2166	70.9661	201.842	137.156	150.199	155.513	156.779	120.738	119.598	93.1203	1.31255	0.752347
AP1S1	9.12645	10.461	10.0149	15.4128	7.71214	14.6452	13.2936	15.7216	12.3065	13.5973	20.5603	16.8615	11.4461	12.7617	12.213	12.5892	10.9848	13.3138	8.30939	24.4652	35.1864	29.1828	20.4754	7.39804	1.47878	8.96882	9.76689	3.37688	30.1183	18.6526	33.9351	16.0087	15.0917	21.6949	49.4656	43.9508	44.5092	44.3606	48.0715	53.5295	38.112	38.3695	38.834	31.5446	54.5343	50.53	47.2049	12.6754	12.1493
AP1S2	235.1	263.62	263.273	281.183	270.499	358.302	227.979	350.791	269.185	337.642	274.797	318.424	160.633	210.581	326.697	436.44	424.541	551.887	937.309	436.107	215.188	162.667	134.9	13.2628	60.2083	24.2721	19.9081	61.9255	2.96113	29.2088	35.0996	7.46211	8.81159	12.9653	0.560517	1.8597	0.694354	1.23865	0.764332	0	16.5485	0	1.85906	3.64777	0	0	4.5211	272.648	493.997
AP1S3	1.24741	1.31247	1.33406	2.88438	2.59211	1.07027	2.39644	2.07709	0.601663	2.69509	1.87712	2.2494	1.86144	1.95042	1.7784	0.829631	0.618345	1.02003	0.648887	1.73055	4.51788	5.10493	2.90171	1.95492	2.42331	1.66494	3.07257	3.79299	3.97648	9.80794	46.8282	6.54924	4.47882	3.549	4.25059	4.03108	3.99719	4.01069	4.02283	5.0267	11.1803	2.24538	2.60409	1.68675	10.6927	4.3384	6.41238	1.86928	0.83446
AP2A1	86.7003	55.5767	55.6422	43.0819	60.1588	51.425	67.7937	54.7426	53.0239	51.6168	40.2233	63.0753	67.8949	52.9386	64.6333	84.3593	84.6979	59.8798	51.5659	64.9456	40.1723	40.266	40.1261	49.2564	8.29478	46.3451	47.2425	27.5148	152.007	18.7466	13.4382	20.6919	15.968	17.2678	99.2583	109.59	121.701	68.0972	81.3268	138.049	83.8265	102.78	96.537	38.2561	47.6216	40.1789	57.6972	55.6094	62.4127
AP2A2	303.718	133.871	185.319	102.635	129.37	179.026	211.634	149.844	183.969	131.09	292.643	82.9572	204.208	176.91	125.897	51.0546	147.278	247.147	167.77	146.808	63.5065	56.1305	68.4839	54.2012	29.1273	70.0129	48.3715	37.7212	85.2651	9.71939	23.0762	34.4709	27.3597	25.142	56.7991	58.9989	53.7396	40.0579	43.1047	58.0222	65.1845	52.258	51.3195	66.5432	68.1907	55.2529	36.3492	163.377	157.524
AP2B1	133.061	129.908	169.559	113.136	148.064	107.475	159.956	126.533	108.931	131.116	146.946	122.04	135.734	140.582	141.691	158.44	144	161.176	124.239	84.272	106.281	106.893	117.065	251.533	190.247	206.756	199.534	237.414	155.955	97.7261	211.821	29.7919	61.1943	50.4219	192.211	191.349	178.861	144.045	153.435	102.294	226.148	129.9	122.952	111.14	118.411	125.554	166.204	134.397	134.119
AP2M1	445.114	217.916	269.311	185.713	199.317	393.502	270.536	303.819	288.363	267.195	399.205	228.345	201.775	264.116	217.531	215.189	263.816	314.554	224.637	325.546	197.945	195.882	259.567	121.665	77.1586	120.094	122.105	116.802	619.444	386.636	193.615	387.326	867.868	758.508	699.852	595.259	625.251	440.085	444.955	334.326	291.892	753.771	775.034	350.132	553.844	318.129	503.553	265.656	289.185
AP2S1	50.9887	53.7114	65.2619	49.0633	47.9654	84.6507	63.7683	63.4868	76.0532	80.0381	99.5495	59.6669	46.2068	74.0645	69.5251	51.4353	67.8034	96.3986	43.8767	111.196	97.9229	100.684	89.5717	18.6293	1.52128	23.1992	24.7656	5.49388	57.3595	13.7423	16.8589	12.8454	20.4955	27.8358	53.8564	41.0938	49.7449	28.6949	27.6425	98.4759	46.6392	41.5562	40.9443	19.9915	21.2599	45.3695	29.1712	63.6276	82.101
AP3B1	296.682	256.878	234.69	199.069	239.511	185.341	233.265	153.47	185.672	158.874	213.298	211.377	219.204	226.369	258.174	202.869	237.879	208.918	224.796	205.05	188.636	231.537	235.808	100.774	238.2	103.784	94.3708	224.04	31.4444	60.7531	133.186	99.9022	86.2173	91.0152	61.9839	67.9291	64.6261	34.1424	31.9655	15.1944	103.341	65.4375	62.4391	35.4243	47.525	36.341	51.7828	216.251	216.857
AP3B2	0.578241	0.0607385	0.0557423	4.89776	0.176902	0.232448	0.0155627	0.380895	0.0771027	1.86691	0.155206	0	0.273977	0.808293	0.40426	0.0261072	0.684906	0.0155627	0.17486	0.608337	0.534663	0.218439	0.626508	0.268323	0.100589	0.753259	0.00183796	0.297331	7.8512	1.5996	0.402793	3.1036	3.69989	3.73781	1.07432	1.93889	2.43542	15.0637	15.9379	3.58485	2.17905	3.69223	2.77646	7.90593	8.16435	7.56424	1.7162	0.204675	0.391599
AP3D1	281.919	154.816	144.54	98.279	124.632	135.624	134.445	125.393	122.914	124.346	140.53	99.0694	135.662	149.116	112.504	186.113	164.749	138.816	207.856	189.588	127.929	118.201	128.737	117.679	140.519	108.287	107.56	178.821	151.169	43.263	96.4749	94.1687	101.114	100.584	154.563	147.092	151.35	52.2103	49.6026	197.758	170.235	147.427	124.603	128.798	183.156	102.786	100.767	135.035	177.169
AP3M1	43.5032	47.0225	63.8397	53.3408	48.4233	55.2952	57.994	67.531	58.7272	46.9612	52.725	60.3478	50.2417	71.4027	68.3386	77.2149	51.9284	72.7996	53.4671	69.3012	82.219	97.7711	72.942	37.6035	34.9445	62.1883	42.7698	44.8269	62.566	50.6982	46.2382	81.6899	46.6868	52.2204	47.3637	54.1254	54.0111	62.2214	57.2031	31.4204	59.4863	88.8484	88.6664	57.9283	66.9035	56.3221	66.9459	56.6446	61.3841
AP3M2	12.5012	8.0486	12.5093	25.0383	9.95429	10.2862	8.92146	14.2613	13.587	8.32699	16.5406	20.1738	12.5734	13.2674	12.31	12.3787	7.89198	10.7204	8.76712	18.2572	21.9012	27.9574	22.5202	107.712	88.1969	80.97	134.577	68.9223	79.3361	14.1142	36.01	47.1487	15.7732	25.6929	19.6648	29.3373	32.3095	66.1259	65.7251	16.2667	47.257	40.9836	42.2719	67.5038	24.2027	38.5088	36.7983	12.5052	9.74378
AP3S1	44.6088	43.0824	35.6684	44.7764	32.2526	46.9237	53.1073	48.7543	41.6079	61.7014	59.3118	54.9458	32.4183	47.775	57.5314	47.3996	44.9217	51.1077	50.5475	45.1059	84.2673	85.9142	62.3012	19.0126	48.254	23.9606	26.4396	39.3176	25.2019	49.1602	59.6032	42.1856	49.0236	75.0315	45.9157	45.5481	36.4865	40.0359	36.6564	11.6112	26.6879	30.0508	38.3619	13.2776	26.9111	11.8475	15.0117	47.1616	47.8267
AP3S2	25.0227	18.5392	32.6879	28.6274	24.9365	41.2096	25.5506	44.9334	46.41	26.3427	36.1889	26.5218	36.8937	55.0867	31.1818	30.4728	28.179	38.4779	22.0638	38.9926	50.574	44.7767	37.4234	33.3487	13.3495	36.0633	32.8498	17.4117	74.8501	31.9746	43.1952	65.7994	47.3197	54.3212	61.6102	52.8444	55.3905	30.6446	32.1671	49.6578	52.8447	33.4891	37.7142	113.739	110.224	112.453	28.1618	30.8273	33.3285
AP4B1	21.2887	14.4138	21.9164	27.0223	17.7922	15.8212	17.1991	25.2562	26.5215	13.7742	15.6682	24.078	19.7762	24.3461	21.5982	23.1335	26.0431	28.3304	24.168	30.685	22.8674	18.2759	21.112	50.713	46.1339	43.069	48.543	56.7997	18.4666	23.0839	35.7438	33.9166	36.3661	32.6642	19.0109	21.3281	22.372	27.0569	29.9123	26.2189	33.3939	52.8143	52.3596	28.0779	51.304	42.0957	32.8774	21.4434	27.1868
AP4E1	46.0274	41.4342	51.1539	44.2885	43.8687	33.3423	51.6791	34.1235	47.0164	42.2743	42.5363	45.4201	46.4407	58.5307	60.6994	51.4112	43.5419	50.7417	61.1782	42.6207	66.3948	95.5814	71.1936	28.7872	96.5143	32.3538	29.6222	81.8094	19.5992	42.2877	47.4001	26.9223	59.2957	54.8093	16.1149	22.4066	19.1137	33.1535	32.0482	2.9085	16.0254	36.1771	33.3378	22.971	21.3993	17.963	13.9357	45.7237	47.1418
AP4M1	5.34258	4.42824	5.00932	8.2657	3.77886	5.32861	5.75921	6.52489	6.15978	3.47229	4.43094	6.64334	4.4495	5.92878	6.12988	5.32853	4.33356	5.40192	3.8262	9.75216	4.19964	5.0749	4.56075	7.74303	0.570737	8.01904	8.27401	2.69445	19.4346	10.0173	16.8558	13.7784	11.4891	16.0895	20.7858	21.4732	26.9689	30.8567	38.0658	46.3236	20.0819	16.9692	17.2997	28.1191	25.7439	33.1766	29.2422	5.3356	4.86774
AP4S1	9.29582	14.476	12.8815	12.1327	13.2779	13.7772	10.1826	10.8227	12.8145	12.3922	10.3975	13.4954	8.09795	11.4002	15.236	11.013	6.83586	11.5405	12.9397	11.5206	11.7998	12.8917	15.3374	21.4658	27.9201	30.588	19.3288	24.5748	8.46863	9.88299	10.5826	19.4333	16.5035	18.1697	6.44595	11.5935	15.1636	6.21208	4.84836	3.1029	10.4846	13.612	13.276	7.36678	6.02007	9.64015	13.6303	12.2625	11.5306
AP5B1	34.5251	33.1012	37.6822	27.6972	33.4121	31.3293	31.7671	35.6279	31.7353	67.2139	21.8273	49.631	30.2813	30.6751	30.9886	45.453	35.4672	26.0327	23.4208	21.2035	32.6423	40.8305	34.4252	31.1254	6.11385	39.1959	35.308	11.283	29.9103	17.8498	8.60005	18.4934	18.8402	16.4836	14.7603	15.0706	16.2474	46.0951	64.3869	42.6824	34.7476	37.3817	31.3771	37.7466	45.4284	36.4008	19.728	32.4341	24.7268
AP5M1	25.3069	29.9556	35.1684	42.6063	31.5171	33.1687	36.0234	43.7092	31.9731	34.7055	41.4839	49.2516	39.4483	44.243	62.6511	46.9382	31.1138	53.1687	37.2678	46.3026	77.0132	86.7321	75.0884	48.1064	61.0486	77.4876	49.9328	55.4765	41.6451	84.9612	64.6241	86.7884	71.369	71.785	80.8546	97.2438	84.2962	55.9254	42.5565	8.05667	87.8872	63.2854	58.3557	31.8202	37.0387	41.143	49.8955	37.7359	41.7852
AP5S1	17.875	8.80836	10.9808	10.8132	7.30419	11.6949	12.1756	14.7392	13.3291	8.24283	12.635	11.7568	13.0166	12.8294	12.0863	12.639	10.133	11.5646	10.9557	20.1088	15.5894	15.3981	15.7	22.0025	7.0867	18.2976	15.3861	12.839	26.9399	18.8517	6.8506	6.90649	9.78524	10.155	46.2894	44.6431	48.4853	30.9926	31.8673	32.7019	22.9033	28.3156	27.7497	15.4066	41.1644	26.2976	12.8703	12.131	11.2601
AP5Z1	35.6681	27.0157	27.4343	22.5716	26.6086	25.3075	21.4791	25.8456	27.6263	30.5113	25.1112	31.7581	26.9123	24.1515	18.6051	27.4989	28.5869	24.7545	19.4172	33.077	24.9401	21.2288	20.5507	51.3263	9.34383	45.9425	50.253	21.7969	30.6739	10.4088	10.9504	5.47595	13.7772	10.2107	44.748	41.514	43.6618	34.6899	39.7066	28.2198	72.3864	45.3458	44.4842	32.9063	29.0189	16.5503	67.224	26.7604	26.6707
APAF1	68.0044	77.3884	99.9603	93.2757	110.012	63.6207	84.6993	75.6405	79.4118	64.6898	63.6593	78.4284	70.6933	83.282	93.6231	119.56	92.1298	114.292	113.525	91.912	76.9891	74.6713	69.2356	54.8912	75.2383	64.2164	48.6878	85.362	54.9491	29.4533	45.1427	37.4196	19.4731	24.5641	24.7562	38.0047	37.2059	23.1091	25.0749	13.362	38.894	46.4364	41.4486	23.2498	20.5285	23.2289	17.0075	78.9201	102.827
APBA1	8.65686	7.51208	6.35093	3.15641	4.75791	12.7592	5.63002	4.16361	5.20596	4.04393	7.83222	3.75104	6.68168	10.0627	5.52832	4.01985	3.53178	12.0506	8.42537	13.3506	6.53777	4.91095	9.63589	1.76326	5.3148	2.04622	1.17601	2.36367	1.90209	25.9543	2.62143	4.12526	2.92097	2.05086	9.48208	6.34456	3.0841	3.17409	3.29429	10.8444	7.18809	1.80553	1.39468	7.79457	3.88467	3.98151	5.89085	5.57917	10.238
APBA3	4.83887	5.24903	4.37937	4.8377	3.16213	4.64046	5.56505	6.64157	5.21537	8.22856	4.94981	8.57614	6.24823	5.44833	3.55489	5.92914	5.55159	5.89125	4.13812	6.42024	6.85997	6.42121	4.98992	32.3904	2.0578	38.7199	36.5373	8.11427	11.1711	3.28805	5.8563	6.10801	2.43414	2.96683	8.64131	10.6933	12.1762	7.26935	8.52713	19.3467	6.76833	11.8711	13.5353	13.6664	25.3057	7.92022	10.2191	5.2322	5.72142
APBB1	1.73519	2.53145	1.82692	4.6361	0.655515	3.43297	3.78118	5.91148	1.97836	2.29599	1.03354	5.52387	0.959224	2.95624	1.64554	2.45909	1.37492	1.33529	1.68894	4.3188	2.69028	1.9638	4.24973	70.7222	18.6159	105.945	59.402	45.3091	31.544	1.16218	17.3106	10.7768	2.72624	1.34632	18.4504	14.4891	14.7307	21.5869	24.8173	1.98924	25.2796	7.89868	7.85138	20.8431	19.9664	16.258	8.34735	2.37754	1.53193
APBB1IP	291.277	273.448	230.75	132.014	240.484	129.746	181.934	121.326	175.57	163.052	116.661	155.622	220.707	170.946	217.172	215.119	289.683	151.749	200.227	51.6292	70.6069	54.7798	60.1039	85.2116	173.335	89.2742	69.9506	147.814	0.845949	11.2882	0.449934	0.389329	1.02234	0.0725064	0.0467098	1.49794	1.16497	0.532631	0.151801	0.458169	1.09194	0	0	0.732408	1.17081	0.154203	0.713201	178.752	175.988
APBB2	0	0.0389331	0	4.06477	0.980222	0.257426	9.99267	5.08484	0	11.9475	6.39687	9.09543	6.07024	8.76048	5.65794	6.23612	0	0.64663	2.15021	7.81543	33.7171	40.3101	27.3689	0.651641	0.402355	1.5446	7.46488	1.5331	18.5668	71.1849	19.2958	13.967	21.4204	17.9546	111.963	93.853	64.3188	20.6335	22.1864	24.3462	66.6559	20.4122	17.8979	20.9813	50.6933	21.5494	11.7357	5.37139	1.39842
APBB3	25.0687	35.1597	31.6524	27.7144	32.2828	21.4756	25.6325	34.8543	22.1979	34.1639	12.2736	58.8959	32.9818	36.9439	16.3212	11.0882	39.0621	26.396	29.5315	15.3534	10.3597	11.0489	10.7294	26.0273	7.28198	31.3253	27.1011	7.58395	28.5332	18.371	7.82474	7.70483	5.20906	4.93812	29.0535	33.1606	37.9146	18.8506	17.5593	9.25941	18.4399	26.0091	27.1413	32.2681	31.8064	19.4108	9.91451	29.6834	27.9638
APC	182.704	162.861	178.618	149.744	171.925	99.868	190.195	67.6385	103.314	95.4542	97.697	164.03	169.171	163.189	211.472	170.09	193.834	148.661	241.663	131.199	133.693	136.146	156.009	114.305	378.069	108.162	103.743	215.456	44.6089	121.399	102.05	74.5317	103.159	83.4155	159.467	170.464	156.096	55.7901	51.1854	12.8541	140.71	91.5977	91.0473	49.049	65.1162	56.466	38.9283	163.609	171.248
APCDD1	0.545225	0.302253	0.288523	6.23707	0.738191	0.207304	0.591771	0.392292	0.0892493	0.902913	0.183862	0.0383639	0.150089	1.49362	0.332457	0.899919	0.102037	0.257468	0.345637	1.63253	1.0626	0.16271	0.604746	0.344986	0	0.343627	0.544613	0.431173	4.98582	19.6659	4.55028	2.64365	3.55385	4.84089	7.14659	5.27418	3.30161	0.994754	1.00616	17.6046	1.80104	1.67439	1.53851	18.3157	11.1184	27.7124	2.76568	0.362375	0.301553
APEH	60.4759	45.2904	52.1248	63.2873	43.2446	59.8519	47.3455	64.1382	72.0312	48.6901	72.1355	64.5982	57.0889	57.1067	47.9154	62.7175	59.2723	67.3575	47.1282	96.9953	71.9348	75.178	75.092	67.1957	18.8485	84.1278	59.7455	43.6528	160.865	31.6335	95.8278	98.1526	82.6147	76.8353	193.659	178.613	199.837	140.48	137.084	168.339	159.083	253.484	252.881	76.102	167.91	137.643	242.418	58.4793	63.3149
APEX1	64.1656	62.3489	85.4639	107.896	60.2537	69.3138	72.9512	90.5057	70.8441	55.3907	79.7271	63.6924	82.5515	87.9859	67.3004	93.4615	86.2239	129.737	94.7306	131.098	96.4905	90.5497	108.386	49.4097	45.099	68.6615	45.1816	62.843	91.185	130.093	143.119	155.147	197.409	218.771	87.9078	103.93	98.3207	92.1679	87.9446	99.8321	89.6589	125.757	141.539	149.025	140.258	65.9028	150.735	71.8977	112.234
APEX2	22.0441	13.3041	18.2098	18.3451	14.7454	21.8976	15.9966	25.0957	21.3378	18.0929	19.7505	11.1192	20.1769	17.7193	15.5516	21.1916	17.9462	20.7938	14.9154	24.2331	13.6765	14.1073	13.7962	13.3395	4.29079	19.8546	11.2102	13.1157	15.8912	6.44322	11.8309	7.70773	16.5522	22.8095	11.7709	12.5913	14.1579	48.0014	49.4676	30.3847	24.2719	12.4711	12.3723	35.3915	33.1887	38.9477	33.3665	18.2775	19.37
APH1A	83.9802	77.7148	85.6923	91.8806	69.4298	106.968	81.8617	146.23	112.714	101.687	126.598	116.684	81.3284	92.1495	85.7525	90.6467	90.0546	99.816	70.0254	129.598	114.794	107.192	105.052	102.078	13.5535	93.0996	99.8526	39.4304	179.38	106.208	73.6281	141.401	133.294	159.155	190.716	174.426	190.83	211.717	240.786	522.107	414.344	342.573	392.435	353.167	239.648	258.798	231.46	91.2636	94.9353
APH1B	31.4763	24.9705	31.0764	33.6477	25.3629	37.8674	33.6626	31.5208	31.9762	27.1943	48.9538	24.3018	33.7587	30.7719	37.3045	28.8525	32.1581	41.4421	32.8368	27.5269	28.3487	27.2213	27.0787	12.5728	19.8019	22.85	15.7139	19.6842	19.2333	9.11616	36.472	16.9342	17.4771	20.2167	13.1722	14.9562	12.7211	15.5516	14.9451	5.88624	22.5617	13.5836	12.3932	11.7456	19.7713	8.75421	4.47259	31.4985	32.4975
API5	71.9678	100.759	91.7408	113.165	80.8622	103.997	113.454	112.595	106.931	81.1947	101.287	90.5422	94.919	104.974	118.666	124.948	72.5843	123.986	115.364	107.518	116.679	124.478	120.6	65.7774	121.01	107.119	71.7257	101.042	74.2635	88.8907	156.473	183.853	97.9011	97.7018	62.124	75.052	62.1123	91.4384	88.112	29.0245	58.7645	79.6141	78.9924	127.649	68.9827	104.086	125.392	102.642	111.441
APIP	21.5115	15.8498	23.8189	24.3343	23.8629	31.8261	24.9141	36.1525	31.0932	19.5882	39.2924	20.2795	34.2474	28.3608	25.3261	22.7567	14.9881	34.3061	22.949	25.8123	32.6589	36.635	27.2525	8.318	9.60648	14.2437	7.92072	7.13733	17.6974	13.9037	22.8676	20.0963	9.055	11.1372	12.7518	11.7706	13.03	7.90745	7.22345	12.6241	13.2328	9.42156	10.4351	32.2804	10.043	19.2545	20.6893	24.6242	24.3807
APITD1	1.96783	1.42962	1.7046	4.68598	1.13151	1.25273	2.1268	3.28645	4.07336	1.46624	3.38496	1.77716	3.66557	3.29028	2.07708	2.13739	1.44368	2.11595	2.72387	5.91872	8.36768	4.1438	5.69295	2.87489	6.73944	3.92396	4.26363	3.89571	7.52499	10.2592	9.59515	9.58641	9.88261	9.46999	5.79201	6.19143	6.71789	7.60352	6.69341	5.65566	7.86644	6.3288	7.62411	10.9718	7.46469	5.22855	10.7221	2.10194	2.41991
APITD1-CORT	1.86129	1.31606	1.68474	4.76376	1.00764	1.12117	1.97914	3.01405	4.05864	1.50597	3.30769	1.32326	3.37263	3.06715	1.98683	2.12385	1.3483	1.82397	2.78732	5.62728	7.49458	3.78636	5.58365	2.91322	6.6382	3.78153	4.42749	3.68526	8.19478	9.87168	8.55826	9.24146	9.24973	8.91839	5.69859	5.64847	6.39298	6.93528	6.19007	5.65564	7.2559	5.74737	7.3899	11.5723	7.89889	5.22813	10.1809	1.98298	2.30565
APLF	14.5947	11.4152	11.0243	12.2265	10.8247	16.6489	8.66401	11.1032	9.31284	10.8854	12.1958	11.7297	11.3929	10.5911	11.4222	15.1736	7.3545	8.20482	12.8507	15.9724	14.9054	12.6788	17.8543	8.77799	42.615	16.34	8.64061	35.2831	15.5925	19.7245	27.4147	21.0037	14.9456	18.4949	2.33549	3.92101	5.8283	5.29645	5.19798	7.98439	15.7828	3.04629	3.28445	12.2269	8.9577	12.2293	10.2814	11.404	10.5278
APLP1	0.318561	0.631328	0.260613	0.162092	1.64255	0.671171	1.99511	1.17023	0.162092	0.357484	0.294586	0.151252	0.186702	0.132967	0.169711	3.38013	0.162092	0.162092	0.195056	0	0.318793	0.248852	0.409612	0.8433	0.0506223	1.00178	0.65074	0.115352	95.2626	2.63819	29.0323	13.45	4.18672	4.8409	14.9938	16.9866	20.79	21.3503	23.4036	20.3336	7.47038	2.8033	2.81049	8.10553	2.42636	11.8649	74.7024	0.306573	0.162092
APLP2	2442.61	2128.27	1957.17	1492.7	1338.16	3075.42	2184.98	2268.56	2545.46	2043.66	2873.49	2028.14	1757.98	2011.31	2274.55	1740.11	2102.49	1802.82	1917.93	1846.74	2372.85	2432.77	2589.52	83.7934	83.1285	93.6267	70.8251	134.931	387.075	673.72	990.601	575.377	652.934	816.946	964.837	732.859	611.956	482.47	476.165	417.853	612.214	729.93	690.19	732.716	1104.31	988.245	382.493	2085.96	1882.34
APMAP	212.712	290.54	180.318	151.379	123.444	319.406	289.041	267.048	344.84	112.706	277.747	149.481	298.352	208.999	277.433	117.782	128.279	184.277	180.73	198.073	165.108	145.407	142.26	94.7562	109.484	66.6776	83.4586	158.762	129.02	101.318	76.113	78.8801	119.37	118.259	143.96	126.191	139.442	182.688	197.5	133.783	79.9074	104.694	104.325	15.5947	131.172	65.9804	84.5608	239.88	182.504
APOA1	2.21254	2.4732	2.62223	2.09517	4.58995	2.12818	3.43576	4.38708	2.69342	1.168	0	33.0127	0	0	0	0	2.19845	2.14522	2.27797	0	2.09517	2.37692	2.13982	1.26495	0	0.48876	0.782291	0	68.2063	2.29811	1.49484	26.0372	20.0086	38.6674	40.4507	97.4978	145.044	30.6823	16.7747	422.466	3.5383	280.834	314.001	53.5748	19.0048	10.5056	13.2265	2.17036	2.17184
APOA1BP	9.35582	10.1852	12.3868	14.1457	8.31246	12.4107	12.7566	17.1342	19.7947	13.2058	17.8832	13.1167	13.2108	13.4363	9.81159	16.6389	11.0335	15.1248	8.72671	30.2656	26.3379	23.4836	21.1668	21.3125	1.57686	27.7844	20.6177	4.90287	59.6976	29.6804	23.9937	27.1318	33.299	32.8662	98.8379	86.3604	93.1637	69.3662	69.182	312.335	56.5911	65.3613	71.8444	87.1819	113.232	96.0174	127.883	13.1612	13.0791
APOBEC3A	75.0384	75.9111	70.4602	58.6702	197.465	81.7522	56.1493	88.2858	64.2859	464.959	0	138.343	0	32.4789	42.9683	225.316	348.72	62.1258	109.55	0	52.3198	48.5356	49.468	5.02147	7.53258	2.85128	4.02712	5.81916	3.72887	56.5557	2.61773	2.88955	8.03266	4.43154	5.69859	4.29376	3.66688	4.50477	4.46945	17.6544	3.84716	3.04498	2.50379	14.8304	4.49924	5.74094	6.05825	72.7493	85.8382
APOBEC3B	28.052	27.4991	26.8225	27.6384	82.5461	31.8943	23.827	40.7638	29.8538	167.484	0	54.1375	0	17.5335	21.5412	77.7081	110.52	28.4033	42.5449	0	26.1252	21.6727	26.485	9.88961	4.4386	6.38267	5.2847	14.2264	5.76334	26.1087	7.19129	6.51508	9.88261	8.56132	17.7497	12.1405	11.9375	13.4207	10.4375	32.2752	7.33988	3.23981	3.7132	47.0135	10.9212	3.69229	13.4855	27.8452	35.4741
APOBEC3C	41.41	36.2573	37.0472	44.2791	42.4178	31.6171	32.7134	43.5185	58.6401	55.1304	27.5629	24.0871	40.0436	32.8263	67.3055	66.7473	122.103	67.4377	30.3091	49.1589	27.5703	29.1706	26.4491	84.8666	34.3606	51.5415	65.3857	121.248	8.33528	7.9105	18.7596	10.59	10.9536	9.84967	9.62221	11.3863	11.3103	10.7151	13.3475	6.84035	15.3967	11.8092	11.5991	18.1635	12.0245	10.2761	37.0539	40.7268	58.2983
APOBEC3D	9.93498	8.2376	8.54494	18.4651	16.2466	6.41912	7.07363	11.2732	19.072	11.4862	5.08835	3.88691	10.7352	5.88837	14.3324	18.2277	21.0729	11.176	6.25187	10.2005	3.31545	3.21974	4.68822	52.5529	30.6979	27.5813	28.0851	99.6254	4.5822	2.6388	3.34163	11.7957	6.03667	6.64991	5.41833	5.28831	5.42602	4.6126	5.4354	8.68475	2.07753	4.01978	5.49809	21.246	3.77595	2.12283	6.50525	10.3351	10.6882
APOBEC3F	9.75543	8.90296	14.2784	20.451	17.0705	12.3429	11.5139	18.4684	17.3769	23.605	8.30433	7.76414	10.5519	9.79916	14.5855	19.6474	21.7485	15.9278	9.03819	11.6715	7.05859	6.11867	8.76323	40.2484	21.9724	25.4769	30.4402	60.5892	8.81434	12.7145	11.1394	9.86313	11.2457	10.1113	9.90247	8.86807	8.72431	12.6387	16.067	17.5853	7.25681	5.41438	5.29154	21.8935	9.81618	6.35806	12.5454	13.3106	13.7996
APOBEC3G	28.8027	29.4561	39.1233	53.0329	49.8348	39.347	35.1194	51.837	47.8857	88.5001	22.8016	29.3513	23.6188	29.6208	44.289	65.8779	89.644	46.5987	34.2976	29.4617	19.1804	17.3173	23.0897	136.193	110.908	56.7724	108.749	294.131	7.88365	24.7547	12.5517	9.06945	19.5218	17.2616	7.61369	7.93548	8.32571	19.3663	23.433	20.7781	5.60863	4.6905	4.4083	24.0292	16.1744	16.092	18.5994	39.2352	40.4482
APOBEC3H	0.657144	1.21761	1.10221	1.46427	0.553558	0.887264	0.981647	0.768195	2.2257	4.70899	0.159668	0.503728	0.708708	0	3.73185	0.362857	5.69341	1.8609	0.804858	1.4554	0.661779	0.553558	0.857455	24.8773	7.27453	8.50171	38.5315	15.6598	0.050624	1.97852	0.502772	0.0818824	0.0973656	0.400307	0	0.0688951	0.114604	0	0.0609169	0.0344299	0	0.051058	0.0204767	0.244259	0.392327	0.674276	0.310078	0.82773	1.65815
APOBR	44.6572	30.6673	17.5261	16.4767	33.3124	18.2059	16.1909	11.7406	30.9443	22.5958	10.9281	25.7501	20.7034	41.1696	10.927	43.8045	22.6365	15.0791	18.1845	21.7134	22.3341	28.5512	49.7297	15.831	8.57883	9.31474	9.24435	15.3352	0.225445	4.37678	2.0318	0	0.389462	0	0.0934195	0.145272	0.117459	0	0.0582897	0.110343	0.137902	0.195335	0.0601194	0.54805	5.02552	0.608818	0.192364	21.6496	19.9489
APOC1	72.8739	118.681	253.204	352.924	39.8538	206.357	213.83	171.983	498.831	301.32	561.605	391.86	516.467	360.345	182.69	144.231	22.7933	13.2122	0	169.305	1020.78	1024.15	1132.54	0.153327	0	0	0	0	0	0	0	2.63651	2.8236	2.34307	0.280259	1.45061	2.58459	0	0	0.454242	0	0	0	0	55.8487	0	1.66469	233.517	18.0027
APOC2	57.9785	13.6153	19.6683	20.6627	4.66894	10.0007	6.94092	28.4874	30.9676	51.1048	19.0051	13.3279	101.585	20.659	9.74061	10.2025	4.43717	3.94835	0.49385	16.2875	110.462	54.525	80.2091	0	0	0	1.24775	0	0.064065	0.436998	0	0.217313	0.0486828	0.0514359	0.0467098	0.370051	0.371823	0	0.0573464	0.589066	0	0	0	1.40748	6.24661	0	0.0942268	19.3367	4.19276
APOE	1229.55	589.804	1478.26	1178.91	302.322	1000.53	1083.05	1815.46	2714.18	1163.36	2739.61	1799.34	1893.11	1138.3	737.84	249.084	250.028	118.988	143.116	295.155	1937.67	2158.6	2530.65	0.958295	0	0	0	0	16.2552	0	0	143.551	36.074	39.3229	5.09136	18.342	30.5628	47.4052	60.1443	6.20737	132.619	0	0.897927	8.53413	183.585	0	5.5025	1171.13	196.572
APOL1	53.319	22.9396	38.5855	228.228	36.7956	48.612	35.1414	74.8804	105.958	106.615	50.2078	83.6593	52.5318	26.5825	55.9682	65.1921	121.409	50.606	40.5837	31.0603	21.9869	18.5573	26.3294	26.219	27.7455	31.6616	29.969	50.3623	629.661	169.869	348.959	58.5953	243.852	209.109	86.4131	84.3763	103.996	467.667	498.689	94.7157	143.805	383.259	334.507	500.162	151.942	116.222	75.9933	52.9254	45.5948
APOL2	40.6547	26.5106	44.1394	105.633	45.4658	52.2553	38.1855	76.5575	101.233	109.869	51.2042	55.7009	57.7835	56.1175	50.8019	95.3021	89.7239	60.4004	40.311	61.906	90.5943	107.521	103.582	53.1279	51.6896	56.8032	51.3799	62.4532	198.196	100.058	141.054	23.4637	45.8592	42.6983	83.8907	73.5433	68.821	183.527	193.738	71.083	94.827	122.946	109.086	174.49	66.5733	56.1898	47.4671	53.9781	61.1532
APOL3	24.6735	19.6656	33.6912	63.8399	39.6529	23.8112	26.948	71.6525	90.1063	41.9361	17.7605	8.16896	65.0666	18.1276	49.8951	127.465	148.883	43.7712	43.0087	44.021	17.6315	16.3527	18.2952	94.9862	84.476	97.0886	76.9457	99.6223	9.21301	56.7257	7.5584	5.80779	12.2681	11.4629	13.8261	10.4546	7.88932	7.54084	5.53374	9.69184	5.49318	17.0079	15.4291	41.3538	30.749	21.4613	10.5966	36.672	43.8961
APOL4	8.06411	2.99782	1.40505	8.44187	3.08715	11.0645	4.47715	7.68036	21.2815	1.69901	11.5172	0.813057	8.78848	6.5275	5.40987	23.5781	22.5724	9.16075	3.57959	3.83069	2.12576	1.70446	1.21135	0.114995	0	0.503057	0.209711	0.478352	11.1463	4.66943	3.86222	4.89738	3.65121	6.67549	0.747356	2.1868	2.75984	0.119766	0.514653	1.32128	14.2797	7.12507	7.68488	18.1149	1.90136	3.68622	15.1765	7.10393	6.49572
APOL6	266.293	161.766	384.525	540.894	469.815	329.705	348	653.406	530.392	505.114	262.357	287.176	331.521	238.085	585.715	575.104	583.218	489.234	322.443	211.929	192.805	195.056	188.388	345.983	412.534	308.261	372.023	616.222	79.2695	711.476	218.314	118.37	180.516	187.193	164.465	143.227	86.3787	197.681	179.014	67.2109	100.552	142.607	123.649	269.074	179.441	80.2156	154.273	366.263	405.838
APOO	2.51202	1.79993	3.51016	6.51815	3.29045	2.68748	3.574	4.39111	4.2014	4.18816	6.14906	5.08679	5.84911	4.88392	4.85255	8.69402	4.67334	3.75352	2.38134	6.46312	20.0064	13.6705	12.4654	4.2165	3.09529	4.52906	6.67227	3.65562	12.3622	14.4528	10.5744	11.6543	5.25774	4.38264	17.6096	15.189	15.0549	3.38661	4.59554	6.77885	7.72057	9.23503	10.9036	14.0722	11.0191	11.6401	29.0087	4.29625	4.21343
APOOL	14.6967	18.9352	22.8822	24.3367	19.3142	23.6575	25.3152	26.8989	19.283	17.4999	21.9344	21.2777	28.3949	30.2951	31.994	23.5614	18.8756	37.6379	22.2427	17.4074	38.2091	42.9492	26.7045	8.70132	15.7664	17.403	8.4064	17.8721	12.7267	30.0665	33.6859	27.9325	41.283	42.9966	17.703	24.2843	16.4763	36.7556	36.2776	2.86027	16.1237	13.7497	16.6314	22.1944	15.6497	18.8503	20.0448	23.2218	20.5591
APOPT1	16.5221	13.0346	13.3533	16.4221	9.49614	15.1749	12.1226	15.8027	18.7635	15.8478	18.2827	18.46	14.3074	14.9061	16.5925	13.7787	13.7615	11.9069	22.2714	21.8115	29.1825	26.2178	21.9842	11.3462	21.0764	15.3379	13.2835	19.3205	15.9909	18.1041	24.205	26.6173	23.2704	33.5844	20.5056	18.0924	19.4986	27.0627	28.7419	26.5259	25.8121	27.4909	29.0498	42.0726	26.4375	23.7566	38.7184	15.4888	17.7865
APP	342.072	218.965	238.932	384.091	208.812	241.614	384.443	460.886	252.025	218.544	317.984	307.219	257.239	254.959	191.62	230.947	123.753	149.551	180.281	258.987	278.997	266.515	303.637	40.1717	48.1044	72.8935	85.5101	84.6925	584.568	595.09	843.22	1040.57	339.368	390.154	949.423	899.981	752.273	328.694	357.971	200.705	1076.45	486.631	461.001	315.434	735.43	627.88	201.677	253.492	164.916
APPBP2	32.6806	37.7125	48.1339	54.2666	39.7449	43.8871	55.0055	66.067	47.5553	45.2447	41.0213	52.0186	40.6605	45.8653	60.4308	46.9638	34.5429	46.5593	40.7737	41.3496	52.008	57.295	48.5811	45.0399	38.1059	77.6361	46.5861	53.5227	52.4858	52.3383	103.938	81.9273	67.1823	72.484	57.6866	79.5877	72.217	72.004	61.9632	18.2774	60.1128	51.9414	51.3903	65.8566	42.2105	46.0624	72.2971	46.4146	41.0616
APPL1	196.573	184.583	198.514	291.081	188.546	195.008	168.053	158.683	199.754	180.898	177.554	188.619	193.889	184.78	214.261	172.549	135.335	200.632	207.384	189.137	202.739	209.817	232.703	49.908	217.24	81.7808	44.5908	179.545	86.7922	182.495	181.189	235.692	224.671	273.866	57.3596	75.1666	70.9727	139.663	125.756	16.1704	129.019	112.913	118.874	65.0243	53.8508	91.3118	137.578	188.582	194.884
APPL2	81.0758	44.7524	63.1671	36.4074	38.1797	64.8414	69.1348	70.0774	63.8639	40.2229	84.1598	28.811	59.3678	57.2827	54.1085	27.4034	34.2733	58.7836	49.7212	44.1562	32.0841	22.6772	26.4533	58.4177	46.6246	64.8787	52.5452	42.4226	59.2392	27.0954	34.2729	37.389	32.1307	31.2049	40.0303	47.4319	52.4547	26.5354	26.9669	24.6446	33.1718	35.0047	32.5017	51.038	36.1701	49.6421	27.2408	58.3253	46.9387
APRT	28.8206	24.0179	24.4944	22.4559	19.4351	36.1355	22.5285	30.9941	27.5536	22.4598	32.0983	24.5572	28.4293	32.2216	21.5645	38.3873	25.3867	30.1861	27.2999	69.2728	55.5457	40.1702	44.0498	79.7302	13.1135	86.7039	83.1641	15.9843	35.5098	15.3397	23.2245	19.588	25.7532	26.9953	75.5297	55.8661	74.7286	39.6624	41.5402	114.204	91.432	52.6983	61.4009	37.8355	139.412	58.134	38.7916	26.0554	28.743
APTX	15.1766	19.2175	15.5684	21.5824	13.6001	21.7127	14.3642	20.4273	15.3927	22.6076	16.4684	15.6948	15.1462	21.0154	18.8292	20.2478	15.5261	20.6614	18.3467	26.9338	27.0283	28.3676	25.1609	20.5075	19.9067	18.4229	20.0499	14.5347	30.2661	37.8958	28.72	7.99198	29.5505	29.8054	28.4462	28.0329	29.6052	19.0771	19.2302	12.0346	25.609	27.75	27.6166	36.5087	19.4868	30.6101	25.4045	17.6488	19.5041
AQP1	2.13829	2.95024	3.53403	1.14839	8.52796	2.77527	32.318	12.885	7.52223	3.51403	11.3248	12.4793	1.73577	0.224898	0.761521	13.293	1.82805	1.52616	1.92435	0	1.17939	1.21706	1.24634	6.66974	0.743055	1.75466	8.41953	1.41897	33.4453	51.324	3.36025	4.74821	33.8346	4.7952	13.7794	6.18385	7.28439	2.97274	2.99169	4.25447	7.15863	12.071	6.29948	13.7974	1.57122	2.95453	4.93125	3.52403	1.6771
AQP3	0.662879	1.53541	2.70616	2.51258	0	2.59375	3.29148	3.54073	1.97105	0.270581	0.774959	6.971	0.67242	0.842395	0.716756	1.29187	0.839195	0.319386	0.428094	1.22199	1.10462	1.22917	0.310789	65.4707	22.5099	94.1592	54.6746	25.9058	7.69162	18.5623	26.2387	6.12612	20.3007	13.2374	12.7051	17.824	23.8294	9.79046	10.7268	2.47246	22.6631	49.7931	55.5594	6.9381	26.9911	6.78775	5.10324	1.41364	0.633645
AQP5	0.384887	0.384887	0.384887	4.99224	0.384887	0.4254	0.384887	2.14999	0.463068	3.47716	0	0	0	0	0	5.4355	0.384887	0.384887	0.384887	0	0.423679	0.384887	0.507437	0.0766636	0	0.215474	0.0608063	0.0337754	5.28367	0.762443	9.44674	10.979	12.8523	28.4973	41.3849	34.5163	46.9957	5.62472	3.52292	266.056	4.70847	4.34224	4.51629	25.0229	5.64572	61.2857	139.488	0.384887	0.384887
AQP9	241.789	410.215	284.61	260.893	523.021	300.448	316.344	235.196	277.623	424.392	286.001	471.402	245.445	279.878	260.827	326.742	169.865	57.6678	230.25	68.1726	383.687	463.472	374.763	0.114995	0	0	5.66299	0.325165	1.72567	22.8008	0.567585	0.671835	1.07102	0.507279	0.560517	1.83117	0.874475	2.71768	2.29597	0.383191	1.478	2.58225	1.39001	4.24364	88.7345	4.3231	1.25006	285.306	119.019
AQR	141.117	150.556	137.016	157.26	132.591	131.002	148.691	110.335	125.71	96.0952	120.507	127.525	125.874	136.405	159.719	148.275	130.199	136.775	198.811	147.806	118.988	116.852	126.99	115.839	246.16	141.751	100.357	242.367	65.2594	94.5029	133.716	77.5229	125.845	139.465	71.0923	93.1364	93.0341	75.857	68.2965	19.8887	141.447	101.887	103.019	59.1357	73.7042	133.768	111.643	134.498	142.291
AR	0.950385	2.35847	1.07248	0.606018	5.5123	1.55405	3.35329	5.54966	0.865153	0.823789	0.467811	1.51589	0.484052	1.27048	1.24916	7.40817	0.317157	0.683795	0.766483	1.2624	1.79194	1.09544	1.7284	0.536645	3.18265	0.492114	5.97029	4.73032	40.8173	10.4655	35.5382	4.71149	6.47481	2.50826	0.840776	3.48836	5.73159	3.98581	3.26887	11.0742	42.9278	7.27434	6.88674	16.8385	35.6457	41.7253	93.2202	1.25982	0.725139
ARAF	42.8056	32.3061	37.1503	27.1997	37.7371	33.6602	38.1428	38.8936	35.8106	42.3841	25.3982	34.0409	41.1717	37.704	37.0651	47.2839	45.468	39.2911	31.6589	27.793	25.6302	24.6599	24.8667	86.9366	15.4127	77.6015	93.4951	28.5561	40.3677	18.2353	18.9161	17.3198	34.3214	26.9404	48.8584	47.4636	47.8881	76.3664	78.3749	38.6688	167.905	38.4166	37.1418	64.4579	68.2798	57.3897	84.2828	37.4272	35.475
ARAP1	456.62	392.211	395.275	326.232	397.58	289.547	293.497	313.602	399.593	298.183	236.219	306.292	443.697	369.156	383.629	384.505	421.78	312.197	277.402	225.379	218.319	198.756	277.321	120.669	80.1296	118.414	95.3408	113.623	99.454	65.979	69.6922	282.686	85.9738	69.6102	130.04	172.341	197.786	30.822	32.6013	102.274	80.2302	101.301	86.547	250.557	119.55	100.857	66.8478	376.393	294.799
ARAP2	201.19	209.871	197.852	216.983	295.04	163.2	210.398	148.775	168.418	162.878	139.522	179.783	162.687	173.257	329.291	217.595	193.817	257.971	335.89	159.704	128.21	130.205	123.29	433.725	803.66	290.196	446.166	865.366	45.3586	122.26	454.831	172.531	101.893	71.3063	129.012	117.238	93.0074	11.4348	10.4655	27.5984	44.7062	43.3281	40.0671	63.4829	18.3776	124.842	38.9008	188.818	225.894
ARAP3	5.05882	12.6229	6.46695	7.54224	9.80783	3.65259	7.51859	3.01398	4.75406	4.30284	0.8928	9.90244	4.12695	17.7708	5.69095	12.3599	8.84845	4.5428	7.33581	4.18719	8.74037	8.65649	8.31848	9.69795	2.49963	3.79271	2.87945	2.29936	11.9198	1.8952	8.56301	16.5939	8.81159	8.49176	2.61575	3.55686	6.1267	0.648274	0.862868	1.53571	6.33691	11.4341	13.0885	10.7381	3.23883	64.079	13.354	6.07895	5.93931
ARCN1	153.395	190.526	173.068	178.617	146.542	185.504	186.436	208.089	201.202	162.889	194.174	164.711	177.688	212.665	210.834	247.644	158.99	204.975	230.954	189.239	266.934	278.022	254.288	148.536	160.901	164.565	136.636	180.626	122.358	201.757	221.622	195.336	201.742	224.49	373.585	336.39	326.24	137.66	141.295	131.946	300.876	253.036	256.775	278.305	276.136	212.221	169.816	185.97	197.107
AREG	3.88125	152.212	3.51454	7.69556	194.972	4.23835	54.3205	1.21128	0.863669	19.6605	20.1503	18.0648	59.1528	25.1144	23.4719	25.2334	9.08174	4.54603	13.138	10.3338	0	0	0	54.7378	32.0144	21.6941	86.1753	15.0167	14.2022	3.98946	15.2327	69.0223	16.2601	2.51313	13.5925	11.4617	14.1925	11.8968	12.4917	15.5844	0.649282	0.370652	0.643765	2.3111	2.52752	4.6594	1.1287	19.9054	9.70777
AREL1	76.0181	69.7326	80.7979	62.6476	64.9603	66.9112	87.7048	80.1051	74.9628	57.2253	70.5911	69.3944	71.4058	85.3051	81.1046	77.6266	71.5116	69.881	67.9259	73.5804	67.1976	73.0241	89.8594	85.7866	50.7547	77.4081	83.4677	99.3979	102.717	54.029	71.9566	127.071	113.966	106.705	77.6783	93.014	93.06	97.1692	104.307	79.2396	86.1456	141.023	136.562	80.7548	107.642	143.318	135.029	73.1843	70.6963
ARF1	254.159	234.836	238.756	196.115	234.843	259.348	261.437	240.383	226.102	322.192	308.479	259.009	214.266	251.095	218.304	251.691	271.54	286.796	245.165	266.956	296.13	328.105	318.202	233.824	97.357	196.44	257.449	110.854	392.072	336.115	217.121	315.864	376.026	328.694	434.307	337.504	319.239	270.624	294.626	946.112	219.33	420.16	436.13	411.306	561.286	380.534	383.848	245.739	269.248
ARF3	155.726	125.044	130.103	135.06	120.157	144.351	145.189	169.992	162.885	132.387	137.988	100.347	161.524	158.038	154.593	186.217	191.321	192.426	104.242	159.983	153.176	133.681	139.617	83.4484	26.7963	67.7039	79.7425	68.052	216.769	90.2428	119.26	101.333	167.761	164.361	282.174	251.416	216.181	156.288	156.694	471.391	157.902	213.655	211.79	241.225	212.76	231.128	211.694	144.77	175.652
ARF4	77.0351	102.464	91.6338	93.1445	95.2388	92.8798	139.987	99.5349	79.7306	94.3345	111.502	87.5768	89.115	118.419	87.945	120.326	98.1911	112.854	151.386	110.479	132.239	127.984	98.3867	58.9543	32.0011	45.0877	62.6462	60.7699	124.052	206.415	218.846	249.916	256.315	215.186	128.499	99.5737	88.4691	134.582	128.358	117.152	173.084	173.673	177.274	77.0748	194.445	129.972	171.025	93.7395	111.667
ARF5	42.7524	41.1997	35.8302	42.5806	29.3495	45.6854	32.9519	48.4855	48.7782	40.3745	47.5637	45.3174	30.7989	44.3449	36.9864	56.0083	46.3116	41.971	25.8213	71.0514	70.2479	48.6969	38.1535	57.2294	5.60994	58.264	61.4049	22.8591	118.106	29.9129	50.7924	76.7164	54.9142	96.4102	78.8461	70.2474	77.9963	132.876	129.789	218.668	68.9986	89.0843	106.797	124.141	145.567	155.532	198.677	42.6665	44.1413
ARF6	263.371	280.017	283.463	298.396	268.528	257.01	268.981	296.888	306.24	327.541	162.801	329.051	170.424	263.579	246.789	240.354	314.901	422.442	312.183	319.878	142.851	137.892	114.446	177.476	205.518	175.283	144.618	350.063	113.046	121.344	189.936	314.023	202.034	214.081	130.32	139.162	143.395	94.6094	77.442	121.871	71.8396	123.027	140.6	147.154	145.56	182.624	224.987	268.754	317.389
ARFGAP1	36.3335	30.3428	33.4443	26.273	32.291	30.2741	28.0102	35.7918	33.886	35.1141	24.8797	37.4902	33.4447	31.802	23.9421	37.611	38.4637	34.8702	20.6866	34.9454	28.5136	26.0807	25.3657	59.9126	6.19488	46.4925	55.2686	19.2384	153.133	14.7138	24.6245	70.9825	40.6501	43.8735	95.2879	94.9365	93.8315	51.2805	54.0236	123.016	151.242	62.587	57.7815	123.815	81.4343	90.9087	90.7897	32.8676	34.9078
ARFGAP2	60.7046	56.2647	66.2842	68.2347	58.208	71.5146	58.7113	76.8082	77.3763	58.5058	60.635	56.4282	62.9541	71.1182	63.4386	70.7657	54.9143	60.6317	54.9707	85.1764	58.8314	58.4946	63.7395	106.256	29.3807	110.502	113.431	46.5689	112.436	40.4788	53.4508	95.1061	56.5694	54.8964	77.7718	69.6132	78.8888	67.7146	68.2531	135.605	81.0844	119.205	114.089	179.593	130.959	144.488	121.56	63.1963	57.8012
ARFGAP3	65.2942	124.202	90.7913	99.7335	133.395	112.621	140.621	123.544	103.382	117.085	88.5613	123.948	75.908	97.3177	93.4367	115.765	78.3299	84.8048	115.969	96.0958	92.5165	93.6753	97.0927	51.058	81.0093	47.7822	53.9175	76.3267	28.3784	231.173	206.098	120.017	60.7561	71.325	64.1792	68.4741	55.6783	64.3749	68.2143	13.3148	57.5076	40.6026	40.8862	124.68	38.6225	26.4934	39.9753	108.002	90.4503
ARFGEF1	221.822	243.452	229.411	244.436	260.025	148.656	274.107	142.477	189.79	161.714	154.234	243.35	204.69	207.436	237.946	224.908	213.653	193.086	239.189	172.412	173.625	188.656	179.917	237.542	448.71	265.486	236.994	341.873	168.687	319.949	399.835	285.425	480.84	492.068	329.818	338.166	269.461	649.284	657.431	109.643	221.589	466.635	446.134	398.412	103.326	233.833	250.408	223.365	203.369
ARFGEF2	184.431	181.737	182.947	132.643	152.049	119.161	164.899	137.715	131.184	122.604	154.071	186.09	177.457	167.301	173.581	166.697	162.082	150.713	197.551	169.157	181.989	200.851	221.944	136.73	177.7	149.207	122.138	178.224	339.489	228.531	220.682	250.574	318.678	317.717	248.122	270.441	267.383	250.357	257.857	137.059	391.553	360.31	328.377	486.596	222.981	335.934	282.043	165.798	165.619
ARFGEF3	1.65716	1.15254	0.867501	12.2612	2.41078	1.13574	13.441	2.70305	0.460424	2.18977	2.02788	10.6237	2.6086	3.31868	1.16001	7.96403	0.0522606	1.37461	1.88442	3.25052	10.1471	9.64557	11.2089	0.919964	0.854676	1.62005	5.62175	2.12441	174.335	168.172	110.194	57.3079	44.1553	29.903	37.4145	29.1626	22.9494	50.4281	65.7638	19.1009	124.415	47.6296	42.721	79.1317	39.3818	42.8325	47.1141	2.30028	1.62952
ARFIP1	26.618	36.987	40.6485	21.2621	30.9099	45.2333	39.4645	52.4444	42.648	40.1349	44.0566	25.0726	37.7081	55.6957	56.334	41.8341	34.825	55.8784	42.6637	48.247	73.4087	64.1917	54.8882	12.8028	14.0898	19.5418	4.17333	20.3528	23.0136	80.0286	121.072	208.032	171.023	171.197	38.2553	44.3099	37.1505	36.474	29.5326	11.2956	30.5994	33.8286	38.8019	28.5844	49.3613	37.828	36.3719	40.3917	45.4554
ARFIP2	16.6031	15.4927	15.8479	27.3557	16.4458	20.2771	16.6646	18.1019	15.5326	15.374	17.252	17.5783	18.0923	17.54	13.3467	18.5749	13.9503	18.5259	16.3656	27.3525	17.1612	15.0594	18.5434	32.0071	14.2606	35.5293	33.6849	14.7837	91.3021	16.1312	45.6075	48.049	38.3621	35.0815	56.0984	48.4378	57.7699	25.9428	28.4158	71.2192	32.8997	36.4907	38.2432	58.2998	90.5213	73.8578	33.8001	16.9583	17.4458
ARFRP1	25.1005	19.5221	19.3994	17.2862	21.3783	23.655	19.3346	23.1387	24.4573	26.1082	19.1786	22.9884	16.5489	17.6354	16.7936	23.897	22.5698	21.1697	19.3824	26.0195	16.4532	15.4503	18.5247	34.0003	14.7953	33.7039	27.0849	26.2091	113.955	15.9045	21.3734	23.8876	17.2824	13.5852	61.3766	62.5323	68.79	32.9863	38.0777	48.1302	48.1656	53.2441	54.9431	73.9697	40.0979	45.1983	52.4417	20.4502	21.8698
ARG2	0.949161	1.19629	1.97455	1.49337	0.900126	0.92984	3.79406	5.20211	2.92958	1.61422	3.39509	3.91239	4.8206	2.34693	0.32596	0.961224	0.841999	1.10557	1.11527	0.826244	4.00461	4.99122	1.52736	2.60656	0.123663	1.11623	12.768	0	1.54381	2.33536	18.5901	12.4644	8.61686	10.2766	6.58608	3.32633	2.45751	2.8185	3.42758	2.93208	18.7343	9.08759	8.70831	3.08801	3.52635	3.51403	6.84692	1.79438	0.973786
ARGLU1	142.257	107.975	91.0733	206.558	101.028	104.435	69.247	84.1962	94.4432	119.681	62.2971	116.37	68.1883	77.009	89.0062	88.1769	87.6382	78.32	115.93	126.955	59.5301	49.6003	70.3214	224.931	484.83	302.029	232.385	489.12	204.284	210.409	203.052	144.666	226.326	220.977	74.9225	104.701	108.955	155.518	131.295	152.168	170.941	232.37	233.899	85.3641	65.1313	98.2834	175.593	92.7583	101.784
ARHGAP1	52.403	34.8237	43.4434	33.3527	40.3661	40.2041	48.8612	49.0834	46.8224	28.6499	48.7642	27.4018	50.8328	45.8692	57.7293	54.8128	51.3072	55.6755	32.9774	34.1033	29.1495	27.3365	27.5706	57.4594	7.79654	57.1101	51.0444	19.4828	57.9403	20.0129	17.3296	19.2931	18.6942	14.5998	43.3	38.5262	37.8319	28.3594	33.4911	87.0343	45.0294	69.5363	61.8042	109.073	101.106	101.964	89.0346	46.3458	42.7052
ARHGAP10	74.0553	104.986	84.9576	55.304	69.7287	69.3661	50.9637	41.0445	58.0005	105.641	70.9299	99.8255	81.8347	96.7968	73.7605	79.7398	48.5168	77.704	102.184	128.754	209.55	170.704	217.703	14.7194	48.3268	12.9652	20.1591	43.3305	1.31897	6.99617	17.8885	44.0937	9.78524	6.49813	2.89601	3.90394	5.76582	4.65792	5.331	1.31485	8.98621	4.07597	5.24038	1.44003	17.811	5.64328	1.31906	73.9079	89.9438
ARHGAP11A	13.4788	8.51794	21.8397	54.4887	15.2103	11.1026	25.2114	21.1273	26.9442	12.0063	15.5961	13.9686	32.1068	26.0009	18.4321	18.4219	12.1583	22.8231	26.5737	35.6409	33.0634	26.0141	35.6513	22.1941	60.5535	15.0757	30.6621	70.1433	45.5372	82.4729	26.4463	26.9823	78.282	119.676	44.5611	56.7624	57.2695	37.8587	22.1107	18.2956	54.6466	45.6174	46.1196	31.0391	20.3462	65.734	72.6906	18.427	24.6984
ARHGAP11B	8.73975	5.67332	10.6178	29.6287	13.4055	8.16445	13.7786	12.2052	18.4551	9.29923	9.955	7.79679	16.2647	11.5794	9.82671	8.87816	8.64974	13.5687	15.9368	18.0779	9.36616	8.01724	12.4544	15.0644	46.6782	8.76264	18.6384	36.6834	25.879	29.1399	8.98917	10.5147	27.2137	40.56	14.5734	19.0186	18.5054	12.245	7.63732	10.4661	18.9272	19.3967	17.4285	14.6837	8.84835	30.7536	27.0767	10.2864	14.7528
ARHGAP12	163.214	96.1623	135.238	112.277	103.42	115.287	134.304	104.767	93.2408	84.0224	113.926	98.315	98.0143	114.053	135.254	112.492	107.908	87.0912	152.542	75.4927	78.0991	76.5121	81.268	60.8709	127.887	91.2577	57.5926	140.561	114.328	84.0162	253.762	160.772	114.015	130.367	51.2406	58.8701	54.5833	103.648	95.6981	22.5307	84.2918	82.9691	96.8729	86.9932	61.1504	108.971	28.2818	112.384	97.4995
ARHGAP15	33.2031	47.4824	48.2877	36.1422	52.9982	30.1399	43.0743	25.7448	29.31	31.2069	33.506	36.9391	43.9841	49.2845	59.4089	41.149	42.6342	39.9268	46.8739	47.4361	46.6939	48.6719	65.304	207.758	324.922	250.656	192.355	244.83	0	8.77753	0.305886	0.380073	0.243414	0	0	0.425081	0.525101	3.05103	0.468545	0	0.276356	0.346264	0	0.368196	0	0	0.180362	39.044	44.7541
ARHGAP17	70.4569	52.3351	60.0874	33.7482	64.0116	35.711	41.521	39.4799	41.5117	73.717	37.8964	35.3511	51.6907	47.7748	63.316	61.9074	93.1193	70.0198	50.8596	26.061	36.2371	32.9641	35.2085	33.502	30.818	31.9036	32.2445	26.9955	35.6252	23.2232	16.554	11.6626	23.0757	14.2738	28.0259	29.281	25.3981	16.2389	19.729	39.6161	38.0428	27.1717	24.8127	11.7196	44.9814	45.3191	16.1505	49.7327	60.4397
ARHGAP18	511.771	414.889	439.1	358.392	312.847	449.397	403.046	289.592	399.162	288.334	376.205	389.617	387.132	446.666	360.24	256.202	284.366	416.096	483.12	340.199	297.657	263.574	278.261	25.7206	60.3878	14.0149	18.7633	124.52	2.75663	20.6211	165.389	25.9921	19.6679	17.7387	10.6031	10.5119	8.57936	2.22504	2.07154	0	10.73	5.26338	7.52199	10.6544	23.6615	0	5.38106	388.375	378.147
ARHGAP19	23.5496	29.9377	36.3357	51.8744	25.9952	31.5985	36.2914	39.0502	36.9002	18.1046	25.3356	24.5331	30.0408	36.0612	35.3169	36.5245	23.8485	34.6002	28.4832	40.5586	26.2519	23.3932	24.6544	38.1402	29.2631	44.5992	34.3221	46.6466	31.501	8.97549	13.4498	28.7901	22.5888	33.0937	18.5438	23.3121	26.8151	37.6006	27.0708	19.4448	16.8955	34.1292	33.5243	9.8264	15.5786	19.5649	23.2836	33.4577	31.5417
ARHGAP19-SLIT1	10.3592	12.273	15.3077	22.3047	12.185	14.3513	15.0256	17.9409	21.5342	8.09776	10.3985	9.33096	13.5	16.1917	15.6201	15.4357	10.1622	15.6926	10.1772	18.1718	8.47934	9.39099	9.71863	17.2876	9.00271	17.6065	14.9192	17.0749	14.4086	3.22716	5.17984	11.544	9.6392	15.5461	8.40776	9.00852	10.9635	13.9999	10.5254	7.94564	6.57948	12.7074	13.0013	4.18265	6.30816	7.9988	8.89042	14.6884	12.9349
ARHGAP20	1.70775	5.4656	16.6298	41.1304	2.97663	4.68471	19.5025	4.73326	2.77702	1.96109	4.10332	3.36166	26.2099	4.98704	2.65572	2.52238	0.358156	0.926674	2.25337	7.47717	5.20196	1.63833	4.70969	0.613309	0.0184832	0.325278	0.828165	1.44917	3.25426	3.57604	3.72661	5.39549	6.81559	5.00517	1.26116	1.85173	2.1852	0.125623	0.365778	0.149308	2.79945	1.21858	0.942631	29.8467	14.5218	5.41151	1.22701	4.39401	1.59002
ARHGAP21	211.662	172.654	176.159	234.592	207.218	174.693	213.048	151.956	149.999	116.757	109.943	201.016	211.816	172.103	215.873	145.815	200.778	131.79	199.58	111.301	72.1483	71.5915	116.434	47.3015	83.7517	69.92	55.847	107.138	549.624	224.835	328.178	417.636	145.951	136.66	99.6319	98.1398	98.6341	335.38	330.263	52.2458	147.787	212.095	196.226	201.385	190.169	204.857	181.308	175.426	165.685
ARHGAP22	27.8635	13.009	24.1365	20.3825	24.2622	14.3496	20.5357	21.9946	25.4659	21.8207	14.7622	23.0402	33.6934	22.9584	18.8626	16.1369	21.2663	24.2818	21.7293	35.2327	27.4874	20.4882	31.2794	0.459982	0	1.48385	1.66817	0.953341	1.7662	0.792346	0.403718	1.33216	0.876291	0.666813	0.513807	0.866947	1.40166	2.25337	1.5616	0.731132	2.20868	2.63895	1.96015	4.19481	5.14315	1.75719	0.982323	21.9076	23.0055
ARHGAP23	4.43983	3.94155	3.21654	18.0582	5.71147	3.52789	6.55853	5.91815	3.67048	6.88813	0	18.6549	4.054	0.412192	0.909555	9.22108	2.9451	2.69091	2.85712	0	2.74702	2.25716	2.3563	2.75989	0.338614	5.30761	16.7818	1.60892	99.9776	20.2909	33.6892	34.4829	42.6461	24.3798	192.538	167.148	167.121	111.564	113.406	182.412	37.3006	133.008	113.778	295.154	38.0275	159.045	175.929	4.24691	2.77401
ARHGAP24	21.9938	34.8428	24.3799	16.6635	26.4469	17.594	19.0106	17.3224	20.4487	18.396	10.0339	12.2521	30.0959	21.6277	19.8204	19.2805	16.5454	10.4422	12.3935	8.82758	8.96305	6.54467	8.71259	4.13984	2.35205	2.00817	2.1283	3.44672	2.08141	22.4615	5.0281	0.644977	0.778925	0.315598	3.26968	3.28039	3.59588	0.150094	0.143969	0.204614	54.8134	0.251498	0.113581	0.627483	1.18586	0.199598	0.23614	19.5505	11.4178
ARHGAP25	171.098	94.4458	125.581	87.8212	94.8464	96.3007	88.1511	132.487	133.178	194.424	105.642	102.048	109.255	138.119	157.051	142.74	161.612	114.591	123.336	120.299	191.531	234.141	187.55	208.065	279.741	157.294	127.563	370.375	1.10098	26.7803	1.66952	8.89729	2.04468	2.00212	1.40129	2.22036	1.75764	3.30394	3.14199	6.57243	3.36895	1.08636	0.184352	3.82672	8.22489	6.1217	2.48428	117.418	121.817
ARHGAP26	508.711	329.708	409.056	204.807	377.596	307.38	354.118	212.72	218.8	287.732	261.2	260.109	263.256	316.477	244.988	317.21	319.022	283.28	375.576	164.055	111.522	80.0421	105.546	150.107	172.653	90.3179	108.773	225.61	70.2453	25.0118	129.722	44.6394	16.3087	11.1877	62.2641	89.0684	108.43	42.3948	41.4193	32.9548	101.576	40.5549	40.8799	48.9364	148.941	104.677	20.9509	297.556	301.151
ARHGAP27	93.2462	71.3654	86.4348	77.915	101.39	79.6257	83.8157	87.6785	87.9012	120.054	30.3518	70.3751	70.5475	82.1808	109.847	116.729	120.885	89.1899	72.0127	71.2149	41.7702	39.9783	41.376	74.9004	20.686	78.2339	57.4015	40.311	38.3672	22.4033	19.3351	26.983	16.9416	13.7144	39.2362	29.3811	32.9194	22.3091	20.2728	72.0734	30.3988	26.107	21.4301	39.4346	18.7309	43.3364	38.9624	85.1253	80.6013
ARHGAP28	0.319375	1.13475	0.467579	1.4212	1.12542	0.894496	6.35323	2.44957	1.76716	0.925	2.43934	1.88098	0.59259	1.23078	0.792367	1.09785	0.470636	0.601706	0.889435	1.35393	1.5102	1.33658	0.982164	0.536645	0.385957	0.244592	2.13063	1.48293	6.12783	9.73674	0.623135	1.60464	8.47081	2.62316	3.26968	3.17432	3.49857	11.8328	11.5692	2.34774	4.8254	2.81062	3.06178	6.57706	4.8802	1.40225	0.849729	1.13009	0.745571
ARHGAP29	3.25386	1.36575	2.79147	74.7337	6.38498	1.89776	49.6077	18.0796	1.51192	7.2895	5.2581	25.2473	3.75368	11.9033	3.11406	17.2705	0.189557	1.49462	0.992876	3.04213	1.71351	1.25336	0.361602	1.76326	1.04733	9.58658	55.626	16.8905	67.8641	713.811	478.626	265.277	85.341	75.7992	372.23	420.476	277.791	349.158	375.592	28.8895	379.413	112.9	122.51	184.884	358.101	155.927	170.208	5.82154	1.24375
ARHGAP30	362.178	295.108	262.351	288.491	269.264	368.623	216.018	293.919	459.07	273.775	217.467	224.143	234.134	332.096	302.276	404.593	329.939	291.289	355.865	365.194	175.517	164.097	277.466	350.659	371.37	316.122	226.854	586.629	3.91447	0	0.952132	11.5228	7.25374	3.70201	2.10194	2.54964	2.00051	0.735977	0.543863	7.31878	0.43618	3.89479	4.48577	4.35112	11.8101	5.99193	5.58354	291.205	342.902
ARHGAP31	129.054	141.744	126.85	104.723	189.105	107.522	111.015	100.849	117.364	166.439	74.9789	123.389	174.791	135.68	185.447	182.741	161.603	176.343	167.09	122.607	147.474	149.994	178.149	35.3419	19.6101	21.5785	31.6068	34.0847	1.21492	12.652	2.12626	0.840079	1.26575	0.556942	4.90453	4.28509	3.12965	8.87441	8.15872	0.570772	2.16153	0.454048	0.82839	4.22981	13.1983	5.58725	1.83414	127.952	164.347
ARHGAP32	16.3113	20.0819	19.9535	23.8138	21.4251	13.3545	24.389	15.3102	13.9451	12.8235	10.39	18.8274	16.3215	16.224	19.1025	20.381	14.5193	13.7388	17.7115	8.30191	5.76817	7.49534	7.72236	3.52653	3.47022	10.2156	3.62851	8.64048	53.0968	48.3132	52.7547	41.4133	43.5711	27.2544	35.7797	39.6752	40.9596	46.6066	48.9434	45.7613	40.5656	60.9317	55.3001	84.5572	86.3821	78.8949	51.8971	17.5744	14.129
ARHGAP35	101.276	73.1861	116.341	69.0977	83.7133	69.7742	112.022	81.1448	79.118	62.3237	68.7755	82.2675	105.557	99.1736	83.6936	68.1296	78.1472	90.6121	76.4002	57.1197	49.1655	49.1004	65.4668	225.391	156.352	122.229	185.175	190.77	370.569	171.69	69.9856	63.4317	165.814	136.226	452.244	472.191	391.914	156.733	159.512	196.439	312.637	269.164	224.68	129.282	93.9646	221.113	175.209	81.7062	77.2737
ARHGAP39	1.19661	0.961581	0.994527	5.94594	2.38496	1.03539	3.05356	1.92535	0.989066	2.43486	0	12.2067	0.183394	0	0	1.83936	1.00642	1.11028	1.15553	0	1.19492	1.08876	1.07979	1.45661	0.252456	5.06689	2.50859	0.361421	40.1507	17.4624	8.98549	18.8525	20.5928	15.565	27.8857	33.818	38.9807	27.5386	28.3102	65.6032	20.8997	75.3718	67.6184	79.2381	29.1852	61.2707	60.9529	1.116	1.05835
ARHGAP4	127.595	86.8862	105.046	82.8493	82.9141	111.037	94.8924	121.224	117.57	80.4834	115.737	82.3257	110.588	96.5005	71.561	96.138	113.038	133.958	81.0389	179.08	60.2767	57.5787	65.9216	371.895	49.3276	329.232	327.277	117.99	9.40904	18.8974	0.754246	34.5708	53.5511	53.371	61.2365	56.7256	67.7234	68.6684	62.9366	55.8882	26.513	84.3692	84.6499	46.1265	24.5083	9.76977	60.5332	96.3193	123.498
ARHGAP42	0.243076	1.13428	0.730772	9.51064	1.76563	2.73014	2.84884	0.983064	0	1.41865	1.1622	0.942855	1.39359	2.30185	1.21768	1.12376	0	2.38542	1.93451	2.66559	0.234513	0.639781	0.891018	0.651641	0.657434	1.282	1.28441	1.4928	1.7854	13.856	124.137	28.5105	3.01833	2.20537	4.2973	6.51517	6.49568	7.66602	7.21349	2.99602	33.5466	2.22121	2.9103	13.577	21.2836	9.47741	1.61824	1.18994	2.15996
ARHGAP44	0.336247	0.623149	0.205644	5.01636	0.454265	0.533479	0.92968	1.03816	0.205644	0	0.356906	4.37864	0.152968	0.359776	0.0371076	0.409401	0.2479	0.467382	0.295897	0.766148	0.309741	0.589877	0.644119	0.344986	0.151867	0.325701	1.04636	0.731276	8.78187	1.41655	8.64055	2.6438	7.15637	4.90258	38.0217	22.8041	15.7553	13.2038	16.3575	2.83588	21.9485	22.5367	18.9039	23.7886	9.25238	6.42104	7.22036	0.384589	0.381639
ARHGAP5	85.3719	128.359	116.145	187.246	113.334	86.0273	112.6	71.6467	58.808	71.7284	93.79	101.367	128.29	114.064	100.523	89.72	60.2197	121.143	123.477	118.03	134.339	89.953	119.39	98.2828	321.084	144.142	78.933	153.404	173.491	303.808	545.291	554.442	590.522	704.54	209.96	301.276	228.843	404.228	372.064	38.1919	328.073	258.662	290.609	257.534	143.019	197.218	376.541	100.945	119.586
ARHGAP6	5.4576	14.5159	5.26431	7.5179	7.34286	11.0574	12.8992	9.6989	6.83697	7.27803	4.21437	12.9069	11.3305	12.4789	6.75471	2.1594	8.46117	13.55	13.2623	10.4831	2.88646	2.47792	4.61782	0.229991	0.0494285	0.179873	0.471311	0.242106	1.90257	4.66328	0.547775	0.160636	0.778925	0.151796	0.233549	0.139401	0.32406	0	0.443035	0.784993	1.51991	0.301685	0.256535	0.590817	9.50019	0.229462	1.50983	7.43038	11.8727
ARHGAP8	0.568989	0.791522	0.43044	9.61908	0.523958	0.700148	1.11463	1.05811	0.545845	2.85581	0.0170564	5.19018	0.609799	0	0	0	0.421008	0.5034	0.501259	0.679329	0.261703	0.299726	0.230398	1.64827	0	2.04364	3.01778	0.125979	26.1199	74.2622	29.2031	34.1421	27.6032	30.6395	39.5632	44.8314	46.6119	35.4471	30.7838	30.7132	24.384	36.6888	37.5038	77.6989	35.9092	30.4512	19.7152	0.589394	0.502329
ARHGAP9	75.0224	57.9635	58.1723	47.2122	60.5915	60.7868	57.6796	66.2357	58.5604	36.6724	50.4292	36.3949	64.822	81.0361	47.8401	61.5709	86.373	63.9143	59.3781	85.5733	31.1373	27.3623	35.1969	275.069	71.7309	172.247	253.766	187.772	0.970159	0	0.76359	0.949279	0.438145	0.178645	0.233549	0.436926	1.27724	1.18154	2.37071	1.24277	0.391462	0.896075	0.711289	1.52352	8.68309	0.593127	0.989673	58.3664	74.7438
ARHGDIA	212.111	113.446	136.265	81.851	130.981	92.8972	114.72	72.2459	79.9743	121.553	64.8121	73.8791	126.638	140.482	90.4176	143.978	163.874	126.691	89.8632	112.75	72.0601	76.0999	78.9048	181.616	36.6505	120.402	152.732	69.4206	73.8974	27.5096	37.2005	30.1249	30.1833	16.6144	62.8713	49.3656	47.4215	14.4813	19.4727	152.483	81.5987	42.9295	37.797	97.8221	145.354	190.418	85.409	114.083	119.721
ARHGDIB	610.19	493.934	490.759	385.128	421.062	720.264	526.717	589.707	605.257	480.384	678.011	401.413	548.035	688.093	622.275	749.45	798.581	657.245	704.051	944.933	881.092	868.146	839.647	762.573	804.201	699.612	716.026	1127.71	7.2115	0	42.7524	25.0428	47.271	34.5035	17.8898	9.59548	7.08316	1.64337	1.28021	10.5556	7.40864	3.69169	6.51287	92.1335	55.2942	30.6562	10.3838	568.871	751.316
ARHGEF1	78.189	70.8045	59.6823	48.465	84.8998	62.2128	55.8824	65.8871	67.1888	51.8447	37.4682	52.9476	67.636	69.5805	59.5416	99.4291	74.5144	89.9556	70.8982	92.5743	39.9925	37.4556	42.4398	541.744	153.651	406.09	459.087	173.838	46.409	22.1227	9.38905	22.3621	17.5745	13.0325	32.8837	47.2463	51.5189	25.194	29.1971	35.6119	40.7816	31.8177	29.4966	21.1408	34.2573	32.6661	23.2417	64.0499	82.235
ARHGEF10	8.44555	4.64322	2.07815	7.44632	5.28088	1.74911	9.23361	3.1086	1.07416	6.41375	2.82548	4.96291	2.98808	1.24237	2.64477	3.18391	1.16681	2.2311	1.30689	2.82791	2.16988	3.32251	1.65816	4.75315	4.85121	14.0509	11.3751	4.55797	62.0246	44.6579	27.9897	14.9379	9.15237	8.63231	22.047	24.7399	25.703	71.9642	73.184	12.3554	76.6428	13.1145	9.26058	24.0312	17.1369	34.5443	16.0024	3.14625	1.769
ARHGEF10L	116.069	111.745	95.4474	93.9952	92.8359	100.108	80.008	107.662	107.677	123.148	77.8168	74.5219	99.8223	90.2141	92.3291	111.537	112.461	111.984	95.1972	133.313	59.0907	52.1565	61.0335	0.728305	0	1.34413	5.50174	0	21.1329	80.5491	12.6837	41.9735	18.3534	10.7099	28.3995	23.1287	21.4918	16.0116	16.2722	15.0597	57.6277	14.3903	12.2276	58.3665	70.3824	18.9576	14.9509	97.6348	112.222
ARHGEF11	195.633	118.174	153.304	119.851	142.085	129.562	135.123	185.52	164.177	181.038	130.921	74.5984	190.73	155.183	186.411	160.058	190.956	157.273	161.157	118.187	96.6826	113.666	125.403	23.5741	13.1083	51.1419	21.2682	12.7787	99.4874	68.2115	37.0059	91.2482	102.623	80.496	84.5447	92.3646	94.1417	91.3442	95.0247	201.651	88.8747	88.299	78.2278	114.183	94.4466	125.01	83.3441	154.243	159.215
ARHGEF12	59.104	37.5644	52.8362	158.369	44.8032	41.941	136.965	78.6093	57.2487	52.6127	39.9695	119.718	92.7362	70.2272	60.3624	37.895	53.7146	56.2053	89.8361	49.9948	55.8202	52.0977	60.5646	53.2046	93.3554	63.5657	81.0845	81.4611	325.903	441.201	527.053	432.545	423.492	389.336	587.375	653.699	623.464	249.941	267.324	160.531	443.374	569.896	514.75	761.753	631.752	544.927	265.161	58.1763	54.96
ARHGEF17	2.7759	2.24553	2.7244	5.15838	5.64201	1.82351	4.24686	5.40308	2.08984	5.08543	0.752228	14.1159	1.64919	1.54189	0.283814	4.7885	4.2317	2.54463	2.54906	0.692779	2.83177	2.51502	2.50916	2.22325	0	5.52175	12.9129	0.943971	112.674	38.8108	22.3473	39.602	31.6925	19.423	223.6	252.938	259.718	81.7398	83.7988	106.591	72.9596	108.607	82.5708	133.683	86.9989	105.017	93.7507	2.75015	2.54685
ARHGEF18	69.9141	51.1627	60.0494	64.0157	55.0449	69.6275	53.5688	61.0269	60.2738	49.2371	54.2742	42.2179	62.7452	63.0588	73.2247	59.2295	68.0612	61.3141	50.8537	55.4484	38.4668	41.0068	41.8645	312.251	105.719	219.432	228.17	111.933	87.6713	20.0871	52.868	37.4572	28.8689	23.6647	98.5576	73.9534	66.2781	19.1774	16.7621	124.126	17.5139	45.7456	40.1325	82.1565	67.6228	40.8964	35.2596	60.1616	58.3812
ARHGEF19	1.39767	0.805665	1.74465	3.51037	1.1879	1.43729	0.590255	2.6119	1.89944	1.44773	1.77931	0.832132	2.40598	1.82427	0.00608943	2.1697	1.73733	1.59678	0.948519	2.05433	0.915056	1.02185	1.00069	8.35634	1.30306	12.4692	9.18664	3.69894	20.4909	16.351	2.12172	17.5193	13.5825	12.2425	8.96828	14.1891	22.7157	10.6204	13.7887	27.6025	41.2229	11.1884	12.4017	36.9271	31.1255	14.7505	36.0226	1.59619	1.66705
ARHGEF2	149.842	131.32	147.749	126.444	128.184	113.988	137.492	142.196	136.003	147.107	106.019	141.088	169.272	158.353	145.134	200.128	168.703	160.17	138.943	150.509	159.492	201.984	189.31	108.709	45.3113	134.959	83.8726	82.3089	175.136	73.3558	48.6705	141.226	72.1966	76.3922	55.8649	83.4472	97.5007	57.8917	55.3952	126.632	312.199	128.552	122.058	155.748	90.6568	122.388	355.847	141.642	155.34
ARHGEF26	0.116582	0.0925243	0.172587	6.92816	0.642277	0.143573	1.30338	0.903156	0.124838	1.5518	0.134807	2.38501	0.585703	0.00687354	0.242075	0.841099	0.299076	0.231837	0.0545697	0.190394	0.581487	0.609917	0.51586	0.42165	0.0999328	2.23208	2.24569	0.114425	2.97591	7.32978	3.05219	4.25293	7.20506	6.00485	2.47562	3.33484	6.766	10.3868	9.98166	7.59786	1.71274	7.79498	9.03258	6.80349	1.90366	2.28013	7.53763	0.413889	0.211115
ARHGEF28	0.969836	0	0	19.2985	0.79672	1.04747	4.94494	5.40281	0	1.84412	2.36693	0.915323	2.44365	3.92212	1.27302	3.43679	0	0	0	4.66	4.45344	1.49845	3.39322	1.11162	6.57893	1.7679	14.6087	5.58639	26.7909	54.6092	139.459	49.6059	20.5441	10.7229	29.8008	46.771	46.235	43.8509	39.1732	4.92171	120.874	9.94774	7.29219	60.0519	117.043	27.1968	22.519	1.55857	0
ARHGEF3	106.354	69.382	84.7587	100.252	113.084	83.1076	97.1139	133.998	123.642	151.559	90.0243	83.1526	113.18	81.5404	175.17	130.549	211.749	121.518	108.157	62.4302	94.9535	108.286	90.6029	284.23	232.981	212.944	238.494	287.461	94.8873	67.151	53.5214	157.574	70.7361	65.2319	46.1492	56.4295	71.5171	45.125	42.86	27.3292	71.9212	72.7181	70.6774	54.729	61.146	92.0465	81.6768	103.303	114.837
ARHGEF35	2.87417	1.21335	0.914491	13.3505	2.20429	2.35073	10.6367	6.46862	4.01487	5.60927	1.31861	10.1436	4.04768	1.50565	0.0645949	3.99625	0.409588	1.32058	1.36932	1.36133	2.78791	4.25838	2.53012	6.13309	20.1077	10.8657	7.08379	12.4815	37.2953	71.1448	42.546	83.5063	69.5677	46.7928	69.4107	63.6679	64.0557	88.5783	93.1369	71.0454	34.44	82.047	75.7149	101.489	48.8182	32.4139	66.2875	3.43521	1.34096
ARHGEF37	0.173316	0.150186	0.311168	4.67745	0.301907	0.23634	3.99586	1.68029	0.987201	0.44092	0.757251	3.44747	1.50665	1.63366	0.44019	1.81028	0.211019	0.0981257	0.673792	1.33068	4.46938	3.3156	2.09247	1.22662	0.192651	2.40634	1.92222	0.873524	30.5443	34.8584	28.278	31.6694	8.76291	8.94069	27.2318	25.5158	18.9924	31.723	36.9893	13.8018	27.5433	16.0579	14.7131	14.2293	44.1013	16.9202	11.5706	0.872226	0.442406
ARHGEF40	63.0735	58.8982	49.839	64.109	60.8437	56.9777	56.445	63.7367	46.5405	55.5836	49.0063	56.6834	73.9568	72.2643	44.9221	55.5207	49.6923	59.7563	40.791	42.5262	36.0039	32.9685	44.9122	3.98651	0.205047	2.52128	7.68841	2.2951	40.7003	9.11271	9.94321	5.80269	26.7755	21.5991	11.584	18.1513	18.3018	37.321	41.265	18.8558	17.4936	8.04923	6.50949	39.4941	41.2949	10.0476	74.1276	56.8305	46.1093
ARHGEF5	5.89732	2.91054	2.94206	21.5803	8.3964	4.8962	29.5054	16.6261	7.11419	13.3596	2.14588	30.0968	8.06927	2.76558	0	6.63297	2.03264	3.55117	2.83091	1.594	4.77953	6.09571	4.97452	20.2392	30.4182	31.6132	27.3618	19.5532	115.385	89.003	73.3512	114.986	110.948	80.7239	203.421	179.621	184.219	209.544	226.793	216.421	102.804	220.957	181.997	249.403	146.931	90.9251	146.53	6.87358	2.43178
ARHGEF6	172.667	203.069	166.765	174.783	213.791	197.524	181.97	178.485	212.228	91.1171	139.387	141.364	177.219	162.362	236.03	206.929	229.783	182.627	199.248	187.404	78.6778	67.7639	90.4042	221.635	372.402	271.055	193.406	424.264	3.46131	0	1.32183	3.1411	3.01833	1.78308	0.467098	0.753823	2.42458	3.96399	0.608849	0	1.09935	0	0	2.81064	5.9212	2.80654	1.85104	177.852	193.326
ARHGEF7	69.5457	74.8832	71.5524	60.5441	75.1235	51.3416	66.8369	53.5243	50.2307	57.4572	47.5546	86.5026	59.2454	57.251	56.4358	59.6285	61.2237	52.0728	58.6939	36.975	41.902	41.7962	43.291	118.139	98.9945	117.47	93.1485	82.1697	104.975	47.0414	49.8476	28.3326	44.6421	33.9034	45.2618	48.9498	49.1552	67.0357	71.2788	18.6782	140.533	156.184	142.632	45.3655	30.893	41.6821	63.782	59.4369	55.3834
ARHGEF9	19.0736	14.6169	20.2137	18.889	17.2422	15.5601	15.2121	12.5464	14.5609	12.5154	15.6541	11.4094	19.4791	17.9617	15.7063	15.2165	10.7094	19.3553	12.3539	21.5031	17.8896	19.8904	23.0286	31.4704	34.5248	34.2957	23.7302	51.4775	19.9074	13.467	17.4198	16.5987	21.7612	26.1125	12.3314	14.3761	16.3677	34.3311	32.4722	9.18841	39.4457	11.4411	11.1785	26.986	23.0038	25.0177	26.3156	15.6071	15.8546
ARID1A	277.615	150.33	199.75	103.723	202.827	100.327	185.458	112.418	124.602	152.866	88.7659	116.789	219.31	141.699	152.365	203.344	251.529	176.733	154.878	38.9111	49.7406	41.6246	46.799	217.993	200.964	185.983	148.502	265.001	313.543	112.563	50.0744	62.1463	111.824	71.6415	134.571	163.598	153.281	135.34	146.378	273.474	166.753	178.361	137.82	121.022	118.942	120.603	108.13	151.348	165.805
ARID1B	106.059	74.3018	87.2147	60.3343	101.413	59.5987	98.2344	68.4115	64.3231	67.9122	53.5231	73.6172	98.7746	69.3468	82.011	81.4147	102.219	72.5466	70.8693	40.7891	43.6249	41.0973	44.007	177.86	189.283	165.08	148.738	173.955	187.369	144.539	68.8598	70.7598	110.851	70.0922	135.225	157.866	152.688	66.7779	64.9259	52.7257	104.414	124.332	99.2882	74.4111	119.934	168.539	57.834	73.9595	71.7079
ARID2	72.8447	81.2817	92.7458	95.7999	114.208	66.5428	88.2353	55.7741	61.6025	64.6597	49.3261	72.9604	86.0758	75.9669	85.9977	87.5528	62.1408	80.237	79.6574	53.2609	48.3917	50.5762	49.599	133.74	165.198	143.738	129.711	140.126	127.751	84.3414	90.6539	80.6447	97.5117	91.4	90.2433	114.441	113.233	83.1491	77.5862	64.7944	140.211	109.457	100.77	130.502	60.8982	132.378	208.083	78.6243	70.8991
ARID3A	73.0252	36.134	41.4099	21.8636	35.0256	44.8244	29.6949	34.01	26.7729	47.5021	43.2149	34.6864	22.0999	33.1246	23.4533	39.018	35.1725	37.0879	30.3187	33.3433	29.175	24.7616	21.2533	12.9178	9.74959	12.3344	10.5755	14.3369	24.5623	1.82658	3.56144	23.1005	12.8523	24.6121	13.1722	14.8228	19.3481	6.51419	7.08484	41.4417	11.6239	25.1432	23.9984	22.5606	5.25617	29.1121	15.1514	34.856	34.2579
ARID3B	15.4826	13.1165	9.90029	5.65179	14.3159	11.0189	11.2634	6.62716	7.51223	13.5239	3.66173	8.90043	10.5079	10.9511	8.94565	12.2123	13.5119	10.8659	6.52554	7.04585	5.24163	4.32339	6.05063	46.4965	20.5442	37.653	39.5743	37.0008	19.8076	6.59025	4.50468	8.32379	9.15237	6.7301	5.23149	5.32645	6.64602	3.0611	4.30832	5.14445	6.92219	5.94692	6.70775	8.66298	4.61762	21.1048	5.05524	10.7295	8.95589
ARID4A	203.966	124.926	126.742	104.237	107.935	78.8414	106.441	44.7685	73.8604	67.5399	74.8636	109.367	116.087	107.711	118.094	92.0251	109.148	72.336	132.141	72.0059	77.4266	62.4265	75.4274	84.8283	462.335	103.828	83.8527	277.213	28.0314	61.0153	70.1879	74.6075	78.7201	57.3204	55.8182	57.4345	49.4473	32.7818	27.9081	6.29705	28.8918	44.6314	44.3628	29.2096	19.2651	48.9467	39.0496	107.076	90.7422
ARID4B	221.099	214.437	163.73	171.299	199.276	127.536	168.852	96.4135	115.194	111.698	88.6693	141.833	143.5	163.053	166.328	137.499	162.557	102.813	193.743	121.494	77.0758	62.3929	87.5655	256.593	961.53	248.739	274.56	616.281	89.053	309.669	255.609	375.225	258.554	224.343	116.354	134.836	124.177	100.209	88.8239	41.9549	67.6715	121.108	123.474	92.6187	68.1558	177.497	118.67	153.276	142.026
ARID5A	32.2904	42.6742	34.9748	22.9714	53.1728	41.1057	31.1681	32.7511	38.671	45.4194	22.8039	47.2396	39.3811	37.9388	21.3337	29.851	33.2794	36.1626	25.3634	25.8732	17.3578	17.7836	22.9738	298.413	42.1224	226.334	257.503	58.8645	17.8375	2.6946	6.19947	5.84247	7.3511	3.38285	4.62427	3.66092	5.04092	3.03197	2.99654	12.8413	14.5005	5.60775	5.46398	7.66327	11.8854	5.09637	4.32178	36.4568	29.5763
ARID5B	96.3595	461.258	84.2628	155.745	129.438	91.8807	106.761	88.6667	68.3154	145.996	83.7303	157.666	121.887	81.7582	120.649	84.4903	92.2119	61.153	66.3467	24.8067	53.9302	50.1945	65.3999	481.601	704.359	384.611	467.023	431.356	80.8113	272.611	150.624	201.261	296.284	229.867	123.127	118.148	102.645	471.914	464.514	112.933	118.067	209.653	186.656	205.293	229.76	219.341	154.642	101.56	63.7499
ARIH1	144.141	149.829	150.568	141.574	171.588	126.95	165.78	131.29	142.415	140.227	133.748	119.906	140.651	118.987	147.005	117.935	128.788	126.528	116.464	95.492	92.4037	104.389	92.8738	249.31	212.081	192.488	308.897	223.285	109.778	141.908	221.407	246.143	285.865	271.484	95.6616	106.856	97.0236	88.4132	90.4825	73.4665	171.584	107.303	108.49	243.574	86.3897	176.893	106.347	141.113	121.496
ARIH2	82.0606	99.4621	94.317	130.02	95.0371	91.7681	64.5334	75.4652	90.7474	73.3975	61.5176	82.9987	76.1536	90.6005	80.0231	88.3841	70.5105	80.2869	95.7111	95.2338	64.2972	63.5776	70.4147	129.178	147.219	109.3	116.89	140.468	114.497	68.0218	86.7987	130.303	136.555	146.797	65.1601	66.5668	78.7446	130.611	133.6	52.9189	83.0812	140.649	131.15	52.5155	90.6993	95.0322	117.654	85.6914	87.7604
ARL1	46.144	46.0716	45.6069	64.494	33.3721	58.2177	57.0819	66.7043	75.781	52.138	73.4228	51.5156	55.685	66.5558	65.4836	57.3147	37.8374	64.8287	62.337	80.5247	112.123	115.943	94.0796	22.6158	46.9933	28.9074	19.2014	53.5149	50.1056	134.962	168.717	197.583	138.016	179.091	109.675	97.8604	88.6873	61.5122	52.4099	43.6872	79.2762	77.6254	78.4685	91.1242	103.385	77.2683	84.6732	57.1983	63.5829
ARL10	5.61453	5.06666	8.8235	7.51017	5.93885	2.83422	9.27224	4.26545	5.72698	5.18274	4.9138	5.9656	9.40293	6.43655	2.99751	5.23656	3.83635	3.83821	4.57602	3.66735	4.23666	5.43628	5.19642	14.9494	12.9081	20.4998	10.5893	12.7243	42.0836	10.4829	9.64521	2.84489	3.1157	3.81785	8.73473	24.4926	22.1257	44.7837	52.7356	3.45249	34.0061	6.61173	5.00816	6.15735	5.21001	3.8716	18.1499	5.67076	3.83728
ARL11	21.2233	17.6154	21.1464	17.5469	17.5118	17.9761	13.1954	21.2704	23.9786	19.9982	20.9211	16.5258	20.901	23.9726	15.4677	25.7196	20.053	21.7799	23.236	19.8272	22.8135	19.6431	18.7522	1.11162	1.45015	0.723409	0	1.26168	0.457257	1.32864	0.225355	1.15674	0.0973656	0	0.140129	0.320904	0.253436	0.366178	0.592999	2.33276	0.3615	0	0	0.341614	1.14805	0	0.656867	20.4496	20.9165
ARL13B	28.4474	30.4862	27.2901	68.5625	24.9357	26.5184	20.7486	19.562	24.4488	18.5334	18.5409	24.3081	22.3082	25.2358	28.5678	27.0109	15.2886	23.3348	27.7874	30.2489	18.3988	13.9007	20.789	11.0779	31.7737	8.8788	13.9445	29.878	46.7123	82.6608	51.0023	90.8069	31.0596	36.6577	52.9689	62.4339	64.0773	27.8264	24.6856	4.71828	20.5372	20.2899	25.7979	23.1637	15.8329	33.8808	36.944	25.0858	25.5611
ARL14EP	23.6672	27.237	27.6128	45.8976	27.9199	34.0622	24.6833	29.8419	33.466	24.8059	29.7726	28.4355	31.5968	30.4997	42.2932	28.3323	23.6321	36.8867	34.9924	35.0307	38.7639	36.6235	30.8202	31.7004	112.824	51.2536	19.1211	74.8379	19.1772	41.9174	57.1069	55.4087	27.5545	34.8659	11.4906	17.4908	17.6017	12.4495	10.1247	6.65373	16.0348	10.14	11.9631	23.7666	17.571	23.3357	25.2615	29.104	35.0115
ARL15	17.0723	17.1947	24.1203	21.7827	21.2388	18.6053	15.5867	26.3997	20.7601	36.6964	32.2348	33.8766	35.0481	26.8879	32.4284	29.7268	15.8086	26.2644	23.1362	32.8276	62.1884	88.1616	78.0004	15.3327	36.5933	12.1779	11.1219	28.7341	2.35951	2.66314	16.3865	4.23506	4.5275	2.40222	3.97033	6.51186	3.87544	3.40791	2.83401	0.706125	10.1118	2.96098	2.78773	2.84802	2.01819	1.36161	0.615494	25.26	24.7003
ARL16	11.4282	8.28702	9.28905	15.9426	10.289	10.9312	8.43767	10.5522	11.4732	8.54078	9.63817	11.4685	10.8711	9.68588	6.2789	4.66872	12.1266	7.68023	6.95171	14.0121	7.92621	8.28274	7.24475	20.0092	15.684	17.2962	11.5676	24.4577	26.0798	20.8529	22.3421	24.2668	13.4851	12.4189	16.5353	16.4071	22.1111	9.35999	11.062	45.9708	29.6081	18.3881	20.0805	33.0165	21.4228	43.0537	12.8488	9.98743	9.9034
ARL17A	46.4266	61.3263	52.449	30.7958	70.3326	25.3233	38.4605	36.8782	22.1363	23.6042	12.647	55.9232	30.9486	52.2831	36.2593	52.2572	29.4069	42.2991	30.737	13.0679	17.7628	11.532	25.6131	88.1632	33.2028	67.4531	55.0058	125.755	98.171	53.7598	30.7364	8.18337	10.126	15.3085	50.4465	90.5186	83.2109	53.9233	52.2931	11.6525	19.1205	64.9503	57.6703	37.2267	48.7948	86.6511	37.7004	37.6694	30.0719
ARL17B	18.7357	18.6158	14.8954	14.8234	17.9931	12.2831	14.3193	13.8169	8.65181	9.70441	6.651	18.317	12.293	18.2424	12.126	18.7686	9.42929	16.8385	13.9179	6.9306	7.61788	5.10884	11.6699	29.9755	11.5585	26.3361	20.4052	35.6306	38.2584	23.2674	12.2723	3.39431	4.86828	7.15625	18.4036	30.4525	31.4379	21.69	21.298	3.64677	6.52401	23.098	21.1397	16.0106	21.1292	29.9453	14.1597	14.5713	11.6736
ARL2	13.3908	12.8899	15.5426	17.0431	10.2884	19.4277	13.9031	22.9963	20.3244	16.0296	20.726	19.7322	17.2462	18.1718	14.2199	12.1088	17.1748	18.5452	11.7413	32.269	21.2289	22.1675	19.2104	11.9595	1.73594	25.0399	12.0538	5.98166	42.5527	14.2052	21.1778	20.4765	25.9966	35.6971	19.4313	19.0375	26.6952	23.9401	26.1578	18.087	28.6169	58.9193	65.1255	59.6246	38.0337	31.6503	26.7339	16.5363	17.86
ARL2-SNX15	18.1332	14.7588	18.3773	21.5891	15.2776	19.875	18.687	27.0414	21.0657	21.2324	20.5792	18.5475	19.4996	19.9711	18.5624	19.7029	21.7188	22.3165	15.0788	29.917	18.3656	20.6449	20.9056	23.4974	3.29408	27.5957	21.6983	10.8243	47.9348	20.1737	21.3411	23.5643	24.3414	26.182	21.3464	16.3175	23.9073	18.919	20.5672	20.9664	19.9819	39.2592	45.1748	56.6409	41.2007	28.3739	24.1096	19.6012	22.0177
ARL2BP	30.6828	29.0531	33.7082	33.6884	27.6596	48.2422	38.7063	51.4882	34.6407	41.0429	53.4215	26.0157	33.2243	43.167	44.267	40.7381	29.3179	52.5353	43.4515	56.2544	64.221	66.5107	54.3987	44.0816	50.1846	57.2485	42.3459	44.3893	33.8137	41.3678	61.0947	50.6297	64.5047	74.098	30.6416	27.7367	23.0327	28.6124	28.1621	30.523	30.2254	22.6519	21.8263	24.7792	68.3324	45.9012	44.1852	36.6735	47.9934
ARL3	21.2959	12.8327	11.3711	16.1442	10.2417	13.3449	12.9088	11.2582	14.25	12.4309	14.4575	12.369	9.73448	17.4283	14.5235	12.9759	11.3707	10.6657	11.4195	13.5057	18.4901	14.9434	13.9026	3.52653	12.7111	8.10282	5.6194	8.0721	20.0381	10.4973	39.09	19.2198	11.2457	11.8575	32.183	30.2829	30.4315	20.0054	23.6018	24.7238	15.1805	10.0108	12.0189	5.34737	8.34649	11.7415	15.3952	12.9423	11.3951
ARL4A	41.1655	69.7248	42.9755	38.6417	70.9892	43.1136	59.9679	49.9651	41.4511	31.5564	33.8847	61.0916	31.7613	38.2797	63.296	53.6048	44.6765	56.2973	61.9788	33.9297	21.8215	23.5512	22.5514	66.3524	33.9659	63.2041	73.6559	27.3584	9.19701	16.7484	62.1443	24.5478	43.6685	29.1151	7.94066	10.4923	9.17766	17.2132	19.3976	2.9287	10.4996	11.9229	15.0743	8.56737	6.41062	4.91668	17.2276	43.0446	50.4869
ARL4C	141.132	119.521	122.334	196.168	153.596	264.443	199.519	386.718	223.697	224.522	235.257	225.683	190.361	80.1497	65.4681	10.769	95.4138	105.005	106.819	61.3211	27.4442	20.633	39.7459	454.309	437.818	301.869	491.434	531.017	41.0156	59.796	388.307	285.349	132.466	182.583	119.857	152.686	145.676	112.103	117.985	335.64	77.5579	152.16	158.681	160.389	162.003	482.726	117.998	193.264	100.209
ARL4D	3.75281	3.53861	2.4851	3.64069	3.39183	4.28003	4.19157	3.89795	3.94753	2.54965	1.42053	6.65878	4.40984	4.61062	4.40424	2.47181	3.94447	5.50045	4.28203	6.65247	2.50992	2.72752	2.40597	1.8016	0.33927	3.01109	6.1903	0.979272	10.3345	3.34041	7.94065	7.92711	4.08936	2.25688	13.032	15.896	18.7695	30.8464	36.9871	5.29145	9.4523	21.7268	19.8277	7.31344	28.9129	12.8332	40.7102	3.82538	4.89124
ARL5A	106.972	106.251	100.693	111.165	126.779	169.087	132.126	160.577	133.312	92.5368	116.979	106.672	114.563	114.943	157.181	93.9814	72.7072	157.049	152.087	125.375	132.148	105.364	86.2136	27.9439	110.335	49.9678	27.7868	98.476	41.0298	134.306	106.095	143.859	73.4137	75.2397	29.287	47.3245	38.2427	64.3713	41.862	21.0984	39.2475	35.6908	36.1579	30.3081	13.4942	19.5007	32.8958	114.753	138.731
ARL5B	13.0363	40.1166	31.5126	39.5534	269.149	24.1758	80.9428	51.7916	23.1004	65.7474	36.185	69.3792	42.606	38.244	43.8008	43.3373	30.0552	32.0525	41.1081	24.7674	25.1285	27.3188	19.9484	33.2337	28.0874	38.8071	113.531	25.953	60.7714	73.2689	88.1555	228.051	136.555	92.2321	31.9962	27.9165	18.8488	89.9084	60.2826	8.77576	63.8716	51.0213	60.3681	78.7041	19.5944	40.9238	48.2246	41.3613	31.0538
ARL6	0.888653	2.09445	2.39083	6.31802	1.76729	2.62676	3.4687	3.20123	1.35572	2.92323	4.08481	4.67456	3.21006	1.93278	2.92794	3.17084	1.64978	3.39299	3.12285	3.52145	6.21288	6.68343	5.64826	2.5299	8.54008	4.62496	4.1009	8.90622	12.3436	42.8877	28.102	16.5487	8.61686	11.5717	7.28672	10.0785	8.1565	11.569	8.21373	1.38475	11.2539	6.33635	6.17678	4.50877	4.83459	4.55042	6.81963	2.92559	3.25792
ARL6IP1	95.9093	148.99	160.995	168.633	123.794	198.323	177.458	292.352	227.107	190.752	298.998	227.628	222.528	233.971	214.506	150.861	106.371	203.012	135.864	192.669	409.7	418.402	360.549	125.153	75.4991	134.938	145.73	116.938	178.675	190.787	247.242	210.517	484.881	570.185	264.611	243.285	222.914	171.997	145.8	112.681	219.746	305.425	348.713	119.961	141.816	249.432	174.028	194.538	164.266
ARL6IP4	146.851	119.206	89.2373	165.003	92.4553	169.766	69.6986	110.002	214.954	88.5433	117.216	84.5492	89.7283	107.4	83.626	107.641	77.0295	90.1389	81.9098	195.002	73.3144	75.271	135.924	92.648	83.3754	105.523	95.8538	122.516	102.522	72.927	122.407	134.547	101.552	107.003	130.694	112.726	138.359	80.4618	80.2885	279.394	112.001	73.5819	86.4569	102.398	124.318	152.535	203.314	107.521	86.0244
ARL6IP5	91.999	112.554	121.131	136.75	113.443	176.932	135.424	170.602	147.872	110.313	210.806	131.007	140.302	179.002	185.736	188.716	106.678	174.443	159.012	183.888	269.273	261.207	210.808	137.228	250.447	174.091	172.151	208.214	32.7305	84.1617	177.974	129.079	88.554	83.5139	52.1281	46.3878	37.9281	32.6397	27.7894	17.947	83.4317	50.7326	60.3826	28.703	145.919	71.4382	93.8566	138.526	166.727
ARL6IP6	7.60613	7.69831	9.30613	14.0877	8.5676	11.1225	11.752	17.2746	9.55715	19.6746	9.66552	14.2206	7.78984	8.75275	14.7676	11.0385	9.05853	13.4285	8.15554	14.9558	17.8755	20.5835	11.8024	16.521	5.59558	20.0936	20.7221	12.341	25.6578	34.2099	24.4942	34.6834	15.8706	24.2719	13.1722	14.2468	15.7647	11.5763	10.6158	16.2329	17.079	11.8778	12.3157	18.6649	16.759	14.4041	21.4735	10.352	11.2435
ARL8A	48.4907	45.9739	52.5874	41.275	45.5123	66.8368	56.2307	64.9582	54.217	71.5622	62.1319	47.3426	44.9762	56.7097	48.2409	53.7553	52.4358	69.0956	39.227	48.7922	48.7789	52.2949	43.3197	29.2088	5.70224	30.4944	31.2766	14.3344	54.421	27.1798	47.7454	50.3983	47.3197	38.6946	28.166	23.2918	24.0974	38.0017	37.7892	79.518	50.5478	50.7257	56.4145	72.9391	57.4956	64.6249	51.2875	53.1713	50.614
ARL8B	89.8446	170.142	151.059	158.41	204.117	144.166	127.909	135.088	124.803	179.137	172.354	195.511	112.556	139.747	151.66	125.92	102.325	165.975	127.797	131.312	197.183	211.836	191.287	37.0285	44.3311	54.458	43.1838	42.7188	52.0644	94.2951	112.803	87.5508	138.989	118.047	40.3105	52.0251	40.4025	141.943	124.287	12.6926	112.797	75.8868	80.8948	64.8833	44.7605	41.3856	40.4262	147.612	129.555
ARMC1	17.3482	19.2915	26.5177	39.5083	22.4617	28.9293	29.3378	37.8166	36.0839	30.367	31.1166	25.9009	31.3598	30.117	39.0695	28.0154	24.2975	39.9041	29.6099	50.6062	56.068	61.8331	43.8637	17.7093	25.2266	31.3134	21.815	37.5248	27.2101	74.9757	60.7864	75.1374	144.052	170.734	33.8646	48.8231	40.0129	118.933	96.6974	30.3063	40.206	61.5962	68.4224	72.6875	28.9077	30.7788	51.8824	29.7274	34.757
ARMC10	16.326	19.6567	22.3289	35.9196	17.0731	22.2157	22.3474	25.7191	21.4371	22.24	30.0537	24.1613	16.1117	30.5916	30.6472	22.4794	14.6206	24.9012	20.415	31.1211	41.2321	41.6129	33.3471	15.3327	13.4173	27.5738	12.31	18.6393	32.5386	30.6526	55.2443	27.4139	54.2326	62.2537	36.6205	47.0189	44.0045	78.284	76.2131	42.8394	34.2445	38.2714	39.3085	41.6394	42.2534	48.5746	81.4825	22.3381	22.6581
ARMC2	20.5885	16.9801	13.3297	10.9733	17.0349	18.0183	14.1552	16.2246	18.1139	19.1795	15.0202	18.9853	12.042	10.2388	18.7952	8.30786	18.4119	15.1398	19.9619	5.73573	4.09742	4.38878	5.27186	6.78473	7.01586	6.69807	6.22064	14.2208	15.2571	13.0653	25.3076	9.95549	6.28008	7.97827	4.39072	7.62559	8.5806	3.9815	4.00314	0.472903	7.02707	6.92651	7.64731	13.7092	1.05748	4.72511	7.28439	16.6024	16.7759
ARMC5	7.9731	5.63034	7.61403	4.24276	15.5064	7.31797	6.87913	6.77853	6.84554	3.5524	4.83084	6.47031	9.56009	6.55468	4.88739	5.72397	5.17389	7.02648	5.42596	10.4575	3.40588	3.70697	3.83189	22.3858	5.81709	14.0129	20.2556	10.5376	9.77669	6.35062	5.83895	8.75585	5.25774	4.17734	11.3505	7.65858	10.2546	4.93391	5.54318	13.5605	13.6418	6.52874	5.97506	5.66435	16.7362	14.0759	6.86851	6.66661	6.22622
ARMC6	13.1919	10.4554	13.3576	13.6767	11.4338	10.3815	10.7895	12.5704	12.9659	10.4135	13.6253	11.4043	14.2707	12.7912	9.30692	18.3322	15.8783	16.5077	10.742	24.0035	18.025	14.7621	14.3373	21.0825	3.76924	20.982	19.8241	11.5395	23.3828	31.264	11.4145	7.83257	7.20506	9.92508	40.2171	36.9715	44.6131	77.3045	75.371	62.4089	77.5362	35.6007	33.3241	54.0142	34.479	43.174	41.2012	12.6808	16.193
ARMC7	4.96385	1.83342	3.89918	3.34915	3.04246	3.29468	3.93655	3.97585	3.15641	1.66333	3.96294	3.37895	5.17761	5.02533	4.04278	3.92608	3.96128	3.65709	2.56895	6.40568	4.74584	6.15917	5.11951	8.318	1.34713	7.85079	9.28812	5.97635	8.46728	5.851	2.86702	6.19382	4.38145	5.12939	16.7221	13.7217	15.5077	11.9449	12.8637	14.6506	17.8396	9.50332	8.01303	7.25572	15.2422	23.8198	6.46223	3.91263	3.80919
ARMC8	71.4445	77.9649	83.6243	80.8854	78.5388	73.5074	89.7815	69.8763	60.119	66.5291	66.0736	83.8743	68.6828	80.8285	88.4561	83.457	88.9335	84.7383	95.951	71.936	74.7717	79.5605	74.2576	69.2273	116.899	85.9605	63.1185	118.458	85.5489	105.331	58.5271	46.6333	83.1989	94.0211	104.77	126.627	122.514	94.4779	87.9901	16.4551	52.5962	77.9957	79.9215	52.0595	37.0339	55.9717	67.232	78.2518	86.8359
ARMC9	7.56325	4.58834	12.7689	11.8611	1.15662	4.46929	7.65753	10.0221	5.82766	9.49044	14.8393	8.23256	13.2702	9.17633	6.04828	3.20983	0.487525	2.10256	2.1532	4.92113	31.0391	24.9455	20.5135	0.804968	0.233553	1.4247	2.08155	1.57084	8.9983	8.08745	26.2292	12.6871	10.8563	12.7649	12.4715	16.1897	17.9006	27.3342	27.9088	25.1259	23.1204	9.8504	10.0105	16.4443	11.9491	33.4539	12.9866	7.94504	2.12788
ARMCX1	7.74011	9.04116	10.9053	11.7134	10.8434	13.9957	10.1219	16.4696	14.6008	20.3511	18.1483	15.4099	14.2216	12.8479	10.7616	9.58961	7.99823	14.4141	11.5538	16.5624	21.4085	22.4199	24.6108	0.498314	0.100943	0.828399	0.726277	1.08167	12.2964	10.8212	1.87558	3.47197	11.4405	7.01512	4.20388	3.75453	4.87421	12.892	16.0524	0.536828	17.24	2.41474	2.04384	10.3193	2.05191	2.04259	3.06815	12.2807	12.9839
ARMCX2	4.85501	5.16209	6.39388	9.39231	4.46558	6.70499	7.48962	12.813	11.3849	9.17494	4.20791	4.09514	10.143	3.13297	3.30519	14.4859	4.78564	6.17008	6.29061	6.85505	3.15808	3.48225	4.14249	1.83993	0.878524	6.76537	1.04539	1.28009	54.1651	9.4033	26.6249	52.2886	97.1709	99.23	47.7374	62.6471	54.9736	134.496	131.796	97.8421	43.5074	44.2687	43.5243	34.3062	72.6821	64.531	205.823	6.54943	6.23034
ARMCX3	60.4731	76.0321	67.3858	76.5563	59.8172	64.05	62.9609	65.2277	70.9172	68.1823	65.4107	78.3351	56.0398	60.907	69.2998	61.0044	42.6288	56.1687	65.5348	67.4132	83.8217	81.3162	92.8315	23.6891	61.2955	32.4922	26.6469	49.5908	28.1609	64.7792	117.837	52.5125	44.1066	47.9863	36.3402	35.0559	28.1811	58.1469	61.9573	20.6497	58.8392	29.1383	26.3738	40.786	45.3007	34.8272	42.4679	65.3192	60.8517
ARMCX4	4.42816	2.40768	3.48586	3.43075	4.66713	1.73715	2.76171	1.3446	1.42572	2.01163	1.53925	2.68945	4.45641	1.70503	1.90605	2.11904	1.58789	1.71427	2.19885	2.46204	1.38424	1.90423	2.57525	2.68323	5.35219	5.8931	2.91317	3.29847	17.8145	6.38779	3.9088	2.46549	1.7039	1.52157	1.54142	2.39991	2.63506	8.37379	9.43042	1.3316	5.81938	1.78959	1.86181	2.80864	2.18752	5.02233	2.84183	2.26336	1.95656
ARMCX5	12.6918	13.1969	17.5054	11.5225	12.2556	17.4448	11.611	18.3887	17.4763	13.6262	14.9322	10.8685	13.6539	15.5583	17.0957	16.5721	10.3459	20.5309	15.0649	24.4327	20.3026	19.0633	20.3994	16.061	24.3366	21.0514	15.3915	12.0584	9.15382	12.022	25.3667	20.2356	31.9846	29.671	11.6307	13.6765	11.8797	40.708	42.6287	6.1425	19.3258	10.9621	9.66158	16.6318	19.7373	21.3916	20.8123	14.2931	17.7979
ARMCX6	14.7895	18.1793	23.3399	27.4747	14.8797	24.438	19.5478	31.2612	31.466	26.402	25.0163	24.4831	18.3381	21.8554	22.733	25.8698	17.0797	27.9743	18.0784	44.5063	32.251	33.9415	44.068	17.7093	7.90435	23.3743	19.4942	17.3567	27.5651	25.8901	27.6563	22.3311	35.6845	39.1491	28.5864	24.4955	23.3253	49.8015	48.5792	28.518	28.4554	23.2197	24.9389	33.8177	39.0603	27.0955	43.7971	23.8889	23.0264
ARMT1	41.8325	63.114	103.581	80.5885	58.3889	77.3539	58.8527	62.8965	80.3293	64.8822	65.3487	80.2769	63.3953	80.5122	71.4136	76.1875	41.3438	110.199	116.579	119.845	130.716	99.0254	109.915	5.71144	43.469	14.1425	7.22984	29.5229	19.9224	92.2207	110.901	63.1903	44.7395	60.6496	32.5567	42.9998	39.7311	11.5239	10.9955	2.51914	16.0568	26.1615	31.0547	7.06899	13.3689	21.9531	13.9642	68.3811	113.389
ARNT	173.53	126.953	136.407	113.098	132.402	130.264	149.689	164.152	135.423	117.509	128.982	88.2839	137.784	125.816	172.091	110.804	178.285	149.047	165.774	129.45	68.2496	65.3103	67.9137	70.6839	90.139	72.582	60.6547	93.5808	94.2717	81.8697	40.5243	98.2124	50.0459	49.5923	51.1005	55.2135	55.7837	79.0573	78.2679	93.2763	152.278	89.454	84.748	76.7366	50.6871	45.4833	65.3879	131.333	157.41
ARNT2	1.42947	1.36196	3.80144	8.52121	2.23399	0.782326	4.17283	3.27665	1.31938	5.20108	2.84152	0.895052	0.710589	2.21556	0.313463	3.04002	0.646352	0.739457	1.68001	0.992313	1.43506	0.467559	1.23925	0.651641	0.0388161	0.70096	1.4528	1.17071	20.9799	9.60071	12.2055	6.54963	6.28008	6.30464	20.2253	42.9674	48.2285	10.1266	10.9425	12.7312	84.8406	3.4706	2.4992	27.1071	25.6753	29.9403	11.1919	2.22478	0.865885
ARNTL	32.8004	20.9661	24.4318	22.0262	29.5749	31.1086	35.9533	28.0921	35.2252	20.8121	32.2172	27.7371	35.5721	34.5985	31.2059	30.9005	29.4669	25.7073	36.5261	26.4018	42.6787	34.2644	35.6802	72.8688	66.6815	45.1651	62.8449	59.9809	17.1967	13.5941	22.6608	22.4849	12.0733	12.296	16.255	12.9153	11.9443	16.8851	17.3183	4.17754	16.1426	16.6924	17.3044	5.47414	19.2777	7.56537	9.44128	31.0045	27.9344
ARNTL2	6.63463	12.5428	9.19895	37.4884	19.1385	14.5237	17.0579	18.8428	7.86669	24.0009	9.13575	8.89407	23.5106	14.9084	20.6137	31.5184	13.3016	12.0301	16.3047	12.2455	29.3156	23.2858	17.5803	3.71819	7.32199	7.60649	4.5432	10.027	27.7896	27.571	84.6398	15.2706	45.8105	28.0848	14.1531	12.389	10.5888	27.528	25.7262	5.70026	23.875	6.53147	6.26433	17.1724	40.695	114.391	41.8902	15.9832	12.7736
ARPC1A	44.5824	57.4706	49.5164	75.29	39.7907	56.2428	48.7061	63.0217	55.0085	43.451	46.5338	43.2911	43.3616	57.0766	52.3082	65.5584	44.1917	41.7099	67.973	68.7078	56.8514	48.722	54.5809	24.264	32.788	32.7429	29.9779	31.4907	101.138	68.7116	115.494	73.4329	132.612	167.583	185.204	149.306	148.422	274.965	275.659	267.311	73.5737	140.021	139.574	123.29	123.183	122.236	172.833	50.9123	56.0824
ARPC1B	277.767	251.628	265.126	288.271	240.21	363.942	259.991	344.21	375.777	308.772	455.493	251.598	263.779	325.308	355.735	422.078	305.378	391.048	236.046	586.15	502.853	531.36	570.309	189.742	26.9457	181.933	204.099	58.1209	296.81	121.207	69.4871	65.3531	147.119	134.112	381.525	275.153	274.968	495.356	534.223	737.296	171.108	430.554	429.592	194.078	347.652	242.218	318.997	298.522	348.213
ARPC2	497.453	514.581	481.555	416.473	395.123	529.932	518.736	512.234	492.173	496.768	535.423	453.837	409.037	569.857	510.843	549.776	604.492	559.533	487.975	733.807	686.017	717.901	587.156	293.43	176.29	297.084	337.007	315.859	249.879	118.237	235.146	262.577	216.638	236.948	142.698	126.297	123.377	205.679	196.268	214.964	208.459	234.645	251.081	179.538	228.047	475.758	182.298	504.148	582.013
ARPC3	473.15	620.319	389.809	484.668	402.568	729.627	386.994	522.987	716.985	500.6	542.719	438.87	398.372	510.956	494.23	523.964	408.428	413.116	546.357	592.245	535.962	461.397	712.537	108.939	256.13	110.247	105.598	315.928	140.455	179.457	401.452	445.91	291.756	332.882	149.098	123.178	117.341	71.1814	72.913	91.8301	92.2604	148.585	174.241	142.271	91.0247	105.138	133.275	497.415	479.736
ARPC4	198.951	187.695	191.839	168.549	169.799	225.33	149.873	183.481	207.222	192.414	226.344	155.564	141.02	229.037	181.917	226.131	150.423	189.136	163.752	304.271	297.845	287.334	285.653	141.598	52.0587	123.31	138.442	87.755	119.753	52.8677	93.3571	66.9479	126.137	134.376	103.649	84.9533	99.5954	163.552	181.772	135.279	136.117	122.324	142.248	122.753	156.536	165.135	80.3072	189.767	176.444
ARPC4-TTLL3	160.851	153.592	143.246	122.031	139.757	166.588	102.714	123.465	156.586	124.724	129.755	99.8508	137.913	154.672	140.942	162.459	122.388	124.499	133.406	186.747	149.877	168.907	202.238	105.068	60.5779	75.6276	86.3899	100.022	82.6228	41.9185	72.691	62.6712	104.181	107.388	56.7057	54.1542	60.7255	87.88	101.931	70.4643	76.3974	70.2521	75.8533	76.7249	96.1385	105.927	46.1858	140.349	128.953
ARPC5	197.062	363.189	292.926	374.135	237.339	473.08	279.808	514.014	439.171	497.48	425.182	454.991	268.038	393.229	535.926	337.117	278.929	472.418	345.018	454.504	640.255	696.182	685.042	72.2171	123.766	142.122	76.5435	137.898	171.563	348.327	264.953	479.914	272.38	295.414	73.4745	90.6765	65.8616	157.757	141.835	132.888	110.084	206.506	219.575	129.857	118.541	118.585	219.96	383.682	399.761
ARPC5L	7.37748	9.22126	7.52363	15.5658	9.70792	12.585	8.56955	11.7606	13.3974	10.5874	11.3469	11.3877	9.07075	12.322	7.30615	13.0519	5.77021	10.731	9.86582	16.1457	16.7095	17.74	15.373	36.5302	22.5522	26.8591	37.737	20.6907	26.3577	10.2348	33.1579	44.5923	36.0253	31.8847	15.6478	13.5295	16.0626	40.8734	41.2015	67.6278	27.5295	42.113	45.9295	42.7239	42.5187	28.1411	54.5124	10.9672	10.2984
ARPIN	15.5479	20.519	42.631	41.9011	32.9203	41.1779	33.9117	53.6341	32.5979	33.3871	35.2274	20.8606	37.4891	52.9793	42.3772	23.2901	41.1675	52.5819	24.0673	72.4455	36.2425	41.7926	29.5261	1.30328	0.507469	5.66879	2.42175	3.70104	33.0726	25.5029	29.1256	17.992	26.6295	25.0324	27.6989	34.44	33.5182	25.8216	20.8403	16.7699	36.2456	16.9423	15.6424	118.275	49.655	89.5937	17.1275	34.5696	46.8747
ARPP19	139.468	156.666	156.513	207.739	159.34	187.178	181.326	196.561	170.104	175.3	195.089	188.509	178.476	181.341	215.248	137.943	145.316	203.948	166.428	152.488	224.415	236.107	232.499	125.153	202.123	142.946	136.918	245.258	67.9976	195.457	374.256	152.921	241.808	241.648	108.227	129.345	97.3119	84.437	74.7649	31.5222	98.0063	104.914	111.577	243.046	113.295	116.844	71.004	179.901	159.458
ARRB1	116.327	81.9967	89.6107	67.9098	85.3861	72.4666	85.8912	76.167	99.8368	81.5539	75.4958	66.9503	96.1958	105.451	113.384	107.587	119.671	107.249	96.3208	116.664	76.0109	85.2044	89.2864	26.219	5.84903	34.5979	15.3122	16.7795	12.5953	1.71736	3.48339	10.4862	7.01032	5.50409	31.9962	29.9316	27.2415	11.5853	13.7997	3.84072	10.2352	8.01286	5.75063	22.0724	16.4601	8.59915	6.93827	85.6387	111.957
ARRB2	286.592	234.979	179.299	152.239	182.538	196.689	196.899	174.492	184.131	207.784	142.252	181.741	161.1	262.65	215.956	206.082	288.335	216.385	162.589	198.333	141.589	142.604	138.71	125.613	34.9011	91.9522	110.614	102.645	27.9336	0	5.07874	8.56407	4.2354	4.06905	12.5182	15.6128	16.668	18.9478	17.6666	39.9114	7.8548	9.27285	8.50237	12.3316	20.8535	10.3865	23.9822	190.41	207.359
ARRDC1	21.6974	14.8809	16.6319	22.343	17.1289	15.8865	14.4164	19.6048	17.234	18.5303	14.1194	20.8727	16.859	13.4976	20.7416	19.4615	25.2906	19.5869	14.0212	27.5232	13.8227	15.2407	13.4533	35.9936	6.68107	35.7538	40.0585	20.4852	56.5894	6.45928	33.2865	41.3793	21.5665	23.3201	31.389	30.5238	28.8668	23.5657	29.6341	63.8371	60.97	48.9198	48.2925	67.0843	30.5749	43.7028	44.3099	17.1814	22.4387
ARRDC2	44.6996	59.453	34.7676	38.3641	43.4013	39.1436	39.4677	34.5052	36.2559	39.371	31.2347	66.0072	36.8472	45.7737	32.3723	40.2133	52.5904	40.5272	42.0633	41.4617	26.483	23.0345	26.1417	130.75	48.8333	100.503	126.694	50.4631	13.8535	18.0871	39.3578	28.3638	23.2217	16.984	19.1977	14.7269	21.312	45.922	56.8305	19.9722	13.531	19.0898	21.4249	25.3829	103.281	21.1757	13.7461	39.2573	41.7625
ARRDC3	362.672	400.066	413.95	328.733	300.103	635.218	451.811	425.468	372.841	323.166	417.906	542.671	317.479	375.876	364.451	137.9	235.858	534.819	505.881	162.019	111.911	88.6651	106.347	191.659	441.08	312.383	352.498	307.063	65.3891	176.114	216.371	180.711	246.481	234.818	112.244	190.903	199.986	263.3	265.286	16.5702	338.995	165.277	186.2	18.9728	171.476	81.6077	74.5186	374.358	370.87
ARRDC4	142.847	129.702	71.3469	79.3157	48.2036	175.592	86.4921	65.1998	89.5695	45.5801	90.9118	90.8974	60.2375	144.114	71.9711	58.5606	32.337	55.1435	74.5257	60.5012	43.7641	54.9089	65.3083	1.30328	0.706901	12.1179	5.81683	4.41191	3.96951	45.1973	90.9785	11.924	5.59852	1.82737	27.045	27.8019	20.9093	14.289	12.7231	1.93765	28.8741	1.46065	0.786872	8.10205	21.624	14.8976	4.03832	82.9039	57.8224
ARSA	28.5289	20.8298	23.201	19.0032	17.8018	24.21	24.5231	29.6842	21.5769	15.5621	37.4137	28.9628	34.9385	21.8159	26.7491	8.96982	26.3569	16.2544	16.1037	25.1474	26.027	23.3614	16.2482	34.652	3.09148	25.728	28.829	5.58497	14.7666	26.2293	5.81207	0.684112	1.50917	2.54811	27.5588	28.1984	27.8988	18.8741	18.5218	6.95737	14.6678	28.2719	26.9501	47.8428	32.2538	11.4009	7.85707	23.7055	20.7009
ARSB	77.0345	76.0652	104.154	63.4585	110.643	78.2586	95.4497	115.577	84.4383	128.33	96.3916	65.3624	88.9935	90.806	103.699	88.3763	82.8858	117.776	80.353	86.7925	78.8693	98.9139	92.4776	19.0126	11.2365	18.2964	24.2651	19.5531	3.04377	8.81785	7.72993	4.8776	5.64721	5.79925	8.82815	8.54662	8.37668	12.9697	12.6558	11.6283	31.517	3.09764	2.43344	4.08012	23.6896	7.57839	6.53025	89.8998	84.8392
ARSD	70.8762	43.6177	40.7507	38.4479	35.9556	50.6615	54.0026	62.8296	50.8294	40.6185	61.6123	24.1564	53.8077	58.2147	58.2349	50.1699	52.9262	45.2153	46.6634	50.3297	44.5844	29.2525	50.4827	8.27967	8.4529	7.48649	9.73918	23.2811	32.2281	24.1682	86.2407	21.6857	40.212	39.6407	40.077	40.675	37.2991	18.1482	22.459	24.6334	75.1044	13.0538	12.6993	83.4975	153.801	202.263	54.6112	50.7454	48.4965
ARSG	14.0975	10.8137	9.77177	8.21833	11.874	8.57263	8.00278	7.33458	10.4135	8.29689	8.15258	6.55073	9.10699	14.2453	7.54558	10.5531	11.5972	12.8571	9.31476	12.2053	6.35522	5.45601	5.66479	24.6857	13.4322	23.928	25.3191	25.8553	17.0509	2.35404	3.11515	5.64261	6.76691	4.89322	10.5097	10.6745	12.1703	20.441	20.4631	10.0178	7.57754	2.75695	2.30329	4.71501	7.83545	24.9586	5.95373	8.83981	11.9012
ARSJ	0.57444	0.104872	0.0505633	4.93136	0.0954485	0.320429	1.44955	2.78773	0.167492	0.328611	0.846512	0.363672	0.553294	1.33914	0.301687	0.639659	0	0	0.107538	1.04774	0.377981	1.19945	0	0.344986	0.250488	0.228045	1.66213	1.46857	6.95683	15.3091	39.6303	2.70069	1.50917	1.10126	8.92157	11.2461	12.6122	1.03906	1.34101	0.480516	21.7119	1.32959	1.36953	5.93428	14.2398	6.11302	2.12872	0.458483	0.0537688
ARSK	1.61441	1.70218	2.15864	2.72047	2.89446	1.74115	3.04258	2.99624	4.30612	2.63646	3.39469	3.24024	4.48153	3.48528	4.0493	2.63297	1.50479	2.54851	2.00385	4.99965	8.156	9.85476	6.36032	5.0598	9.57036	10.5103	4.70516	8.44409	3.31629	8.30183	6.82734	3.89212	7.83793	10.4464	6.16569	8.90466	6.76508	6.27406	5.26442	1.74681	17.0155	4.26859	3.8734	2.7189	6.99793	2.10216	6.57031	2.94535	2.27618
ARV1	12.2888	8.28477	11.239	11.0546	10.4985	9.69467	11.9094	13.8432	13.8941	12.931	13.4059	13.6557	11.9668	13.2645	14.5269	11.7669	14.8198	17.8638	13.7059	17.1984	21.5042	20.2598	18.5565	6.55474	20.5037	12.9253	5.84446	19.2657	11.4383	39.6447	26.1263	18.928	20.4468	22.5781	32.2764	35.0129	29.1248	15.5638	13.5741	5.72464	13.5441	25.7682	24.8975	18.1801	13.6977	14.5611	12.829	12.1278	16.0091
ARVCF	1.39665	2.04603	1.78244	6.02185	1.72719	2.15142	3.67327	3.69026	1.51367	2.25509	3.60528	5.18607	1.54167	1.1492	1.05591	2.1651	1.9012	1.98483	1.12959	2.89021	2.24501	2.41785	1.94183	1.60994	0.497696	2.80535	2.45734	0.590199	27.6424	26.6828	20.7324	7.12404	4.13804	6.06077	18.9175	20.6295	20.9966	25.9489	26.5457	10.2703	169.675	17.3589	14.3462	29.3114	10.9926	15.9432	16.373	2.09873	1.94302
AS3MT	1.7936	1.52414	2.06204	6.06195	1.06144	1.4779	0.783649	1.0254	1.88964	1.27258	1.15868	0.234493	1.00362	1.23158	0.849771	2.34783	0.999131	0.993612	0.689369	2.28838	0.348517	0.191592	0.821161	2.6449	5.44622	2.53807	2.45451	6.85718	6.60914	1.4257	2.40717	7.57989	7.15637	11.4454	1.26116	1.38938	2.68164	8.7435	7.33077	2.23886	4.76189	1.5057	1.21989	6.80203	1.16231	1.24078	10.1579	1.25208	0.996372
ASAH1	435.725	479.469	527.923	487.909	287.872	718.622	502.231	715.145	796.982	789.467	1501.91	715.22	923.95	789.638	980.376	468.777	315.813	512.641	659.788	599.137	1667.12	1991.17	2128.87	30.8188	51.575	34.5958	26.5048	39.0567	62.1272	378.135	176.673	72.5663	119.76	94.4163	76.9777	63.5807	44.3706	47.9495	50.2546	10.6068	475.824	28.6826	27.2191	71.7951	88.7058	137.607	76.1098	715.183	555.889
ASAH2	0.169944	0.344667	1.08613	3.9807	1.82759	0.231197	2.35738	0.88841	0	1.17884	0.461884	3.28306	0.410084	0.777254	0.46054	0.406647	0.120831	0.275494	0.350707	0.599448	1.59572	1.28912	1.58642	6.36308	18.274	9.18335	5.1076	25.6822	5.91264	21.1622	23.1547	22.4105	15.6759	20.3414	2.75588	5.35075	4.37676	16.444	13.6267	2.99281	13.8879	14.7312	14.1522	9.05723	8.93975	5.816	7.05356	0.619569	0.313101
ASAH2B	0.283745	0.462666	0.916712	3.88451	2.40557	0.144506	1.86302	0.942577	0.109303	0.774368	0.576681	2.84071	0.297635	0.765348	0.410746	0.295819	0.0348224	0.300733	0.0767054	0.516855	0.948322	0.403665	0.904473	6.47808	16.1465	8.64492	4.15519	21.5801	5.428	16.1059	22.8659	22.5251	16.8443	22.363	2.70917	4.26442	5.07909	15.7723	13.4164	2.88528	12.6357	13.669	13.1808	9.08836	9.02096	5.4421	7.11604	0.671014	0.188719
ASAP1	224.932	165.096	211.557	134.409	168.805	107.432	141.501	87.1467	96.0222	187.823	173.312	164.908	190.765	193.596	176.244	195.003	190.932	173.004	177.003	109.841	341.168	270.325	274.421	72.9838	113.233	71.458	72.3272	120.913	76.5468	141.137	43.0311	117.617	72.6834	59.4959	92.9057	97.0698	68.0256	112.871	118.588	35.9127	44.9577	45.3614	42.5294	77.0677	109.133	89.4801	71.0862	171.058	175.003
ASAP2	68.1682	74.3029	19.272	39.0546	47.9365	56.7213	53.3384	50.823	50.2489	32.0906	47.1099	37.2039	33.6223	39.7517	41.2232	28.8116	38.1428	54.312	42.7273	54.6146	16.1045	13.1343	19.1761	2.75989	1.0367	5.84407	8.83025	2.27267	90.6126	59.0295	155.356	89.9536	166.447	155.887	65.347	49.9454	31.7042	88.1194	88.5625	66.4391	112.188	122.487	112.831	184.391	28.3343	232.073	101.889	44.1665	48.5196
ASAP3	0.758079	0.876596	0.835421	19.5805	1.34495	0.764805	11.3914	6.20278	1.17837	0.264008	0.600362	16.2301	0.500384	1.0626	0.564034	3.9394	1.02584	0.962545	1.38082	0.985299	0.490796	0.680949	0.632675	1.83993	0.295863	1.21906	5.9827	1.29684	110.998	106.251	6.10123	45.12	22.1994	18.1343	37.0408	33.1952	29.0643	47.8825	49.8241	9.30719	85.8046	77.3104	66.8427	66.7478	74.9975	5.71616	40.5213	0.9696	1.00557
ASB1	36.3188	30.6359	57.6745	40.7091	25.4105	20.4873	32.3728	24.3837	23.2575	28.1836	19.1017	24.9729	24.1712	42.8629	27.3158	38.8645	28.8172	26.6195	27.1473	44.9272	25.8071	28.4739	34.3677	29.9371	24.5733	44.5017	25.6864	41.2949	24.0948	11.8799	34.1095	28.3779	16.2114	16.5962	13.686	15.143	18.4501	34.2096	41.4387	46.6904	38.1816	21.0106	19.183	35.8888	34.5111	44.8548	16.5803	27.7497	27.9823
ASB13	11.9976	7.55426	13.2988	9.315	7.44526	10.3474	10.9341	14.6512	12.7889	8.72856	11.99	7.61561	15.194	13.6902	12.8397	10.2059	9.26099	11.9218	7.90944	22.4137	16.0784	14.0456	17.745	4.52315	0.319711	14.8079	6.96746	1.04199	39.6495	8.95928	5.71268	13.4266	3.79726	4.35657	10.8834	13.3146	14.4147	21.1445	26.0554	15.7008	7.39478	13.8598	12.5069	27.1892	39.3689	19.6925	19.0349	11.4621	10.5914
ASB2	0.250569	0.275487	0.121196	0.0312702	1.17029	0.276947	0.157425	0.708276	0.154596	0.914283	0.0574883	1.40596	0.521709	1.86646	0.937782	6.50132	0.552912	0.28219	0.687	6.69779	13.2795	10.873	11.5013	9.81294	1.11238	6.0759	8.9088	10.2247	0.514476	1.11835	0.111553	0.562811	0.389462	0.788249	0.607227	0.463376	0.310888	0.507555	1.16697	0.315109	0.452084	0.807091	0.601118	0.405281	2.2174	0.798749	0.667283	0.399328	0.619956
ASB6	12.2125	10.5677	12.0008	15.4191	10.2218	10.0142	12.6514	14.2276	12.6874	13.7848	10.567	15.5247	11.6104	12.0769	11.8612	14.6774	11.831	14.1877	11.3433	18.4639	17.967	12.4095	13.043	37.1435	9.28248	46.3047	43.3694	21.2354	46.2933	9.55949	20.451	13.7331	22.7349	20.696	24.7562	21.9198	27.3159	43.2281	52.3313	57.9034	31.7528	40.0549	40.7144	52.229	35.1991	29.8376	58.9764	12.1447	13.0093
ASB7	25.0982	14.7381	24.4083	24.4471	14.0167	20.7589	18.1221	19.6677	28.3104	20.0955	20.4264	16.8542	20.691	23.9055	26.7179	26.4853	26.0199	19.5917	27.1826	21.1501	22.2522	22.9277	24.7794	28.8255	55.7115	45.4287	30.3261	57.754	40.223	26.2582	40.567	39.3946	52.5288	47.2423	39.6566	44.2787	43.0941	28.3404	26.684	17.6557	41.7875	30.9635	30.6103	53.6689	35.3466	58.5999	22.0945	20.7249	23.585
ASB8	26.4925	22.0759	27.9536	22.9585	20.6313	33.9653	23.0996	33.6879	31.5277	29.1526	30.3236	25.678	23.2749	28.1867	32.1321	33.266	28.1453	27.0773	32.509	23.8775	31.8508	27.2371	31.6784	32.0454	35.3521	39.2394	35.0679	39.2786	21.1256	24.8477	24.4318	32.6057	20.5441	21.3103	41.8987	40.242	38.5322	23.6949	25.5879	26.9617	29.9088	30.8096	28.461	32.3262	24.9454	31.5016	53.8565	28.0702	27.6113
ASCC1	25.6163	22.9446	30.519	32.6672	25.15	32.3469	25.7919	23.5098	22.4168	27.9828	28.7336	22.845	31.0997	25.7459	26.2672	22.2902	19.9358	26.622	30.5579	23.1456	29.2063	25.4184	36.9047	18.9359	51.4506	19.3926	20.3666	25.6633	28.7564	62.1616	29.36	72.9282	60.9996	60.0232	29.287	26.6082	30.9147	38.0614	36.3106	33.8893	37.1238	36.4731	38.8102	45.2823	59.1744	34.5057	37.2854	25.7689	24.8838
ASCC2	76.1465	53.4656	61.5956	45.6368	58.381	50.0898	61.3485	50.229	49.7966	54.5428	54.1304	44.192	48.1654	51.4819	46.3118	66.3324	70.3795	58.0942	54.8601	56.101	34.1874	33.3218	44.6192	58.0727	46.6932	53.4412	55.3635	67.647	44.2372	74.7762	30.8516	31.1616	30.9623	24.2006	45.6354	42.5192	41.1559	53.4424	53.1152	53.3306	39.361	44.9267	43.6556	71.1402	33.5292	29.6374	58.3493	52.4737	57.0976
ASCC3	133.938	158.367	158.786	155.281	205.577	127.264	182.438	114.044	130.243	114.309	120.142	157.229	165.632	144.917	183.448	207.696	189.008	194.821	196.844	160.905	150.492	170.288	179.334	168.583	313.083	193.397	168.582	292.379	121.648	237.525	272.327	155.798	192.687	182.17	110.842	127.163	121.772	111.45	107.793	11.2803	153.201	194.499	186.788	202.324	53.2296	71.6026	139.346	156.255	191.914
ASCL2	6.05069	2.75186	4.6247	6.09647	4.2922	4.35702	3.14093	5.24802	5.67568	16.3184	3.2169	2.15347	2.42472	3.76775	3.82671	5.84189	19.4645	4.36997	6.02155	7.73876	2.98355	2.63229	2.51742	0.459982	1.53125	0.173468	0.402002	0.688595	1.87382	2.96049	0.036763	0.968187	1.26575	2.85666	1.21445	1.30701	0.609009	0.547123	0.531588	5.98008	8.25606	0.389537	0.536053	3.24623	2.03103	0.725641	0.876207	4.32461	6.88016
ASF1A	8.28303	9.71924	16.2567	14.4442	11.2357	16.8921	13.3389	20.0886	18.0913	12.9614	15.8852	15.7556	13.6824	13.2626	21.46	13.2797	9.59188	16.8011	15.0245	23.0355	24.0358	31.4013	18.7587	23.3441	64.1027	34.9417	28.1931	43.0073	13.6752	44.6684	32.6678	31.7183	27.9439	36.1474	16.1149	15.0646	14.1744	13.2744	8.34815	2.11733	20.5327	17.6235	17.906	20.649	12.5116	9.72829	17.7987	14.0633	15.9128
ASF1B	2.04513	2.1417	2.80704	2.03869	1.9507	2.23992	1.68167	5.04149	4.6637	1.23411	3.7093	2.12699	6.06795	3.33128	1.71133	3.20471	2.53358	5.03447	2.51931	9.75692	7.50924	6.44574	6.19319	7.55137	0.425429	4.09327	10.2936	1.81096	27.551	6.19485	2.22789	4.75533	30.6215	38.9532	14.2932	15.6578	20.9661	11.8915	8.37264	81.8571	14.7429	33.4627	32.9303	48.5155	16.992	40.7941	64.5631	2.19081	3.78403
ASGR1	12.9429	8.35095	12.415	10.2699	13.0699	16.801	9.92053	13.319	17.2191	12.3241	14.3416	7.98455	4.20027	16.1467	8.51326	18.5524	12.2884	10.3145	7.88547	13.9009	6.82063	6.17628	5.7327	0.114995	0	0.0763425	0.219679	0.0112538	0.672974	0	0.168272	0.549279	0.0973656	0.0522629	0.0934195	0.198116	0.420922	0.278785	0.337375	0.175345	0.582264	0.144165	0.0356249	0.333065	0.194061	0.105156	0.282379	12.679	11.3014
ASGR2	20.8672	20.728	11.6801	7.88116	47.2174	24.7685	15.4753	7.52164	11.6597	8.94039	6.8841	8.44087	4.42941	25.1938	6.30526	42.5625	23.6118	5.63102	22.6249	8.65187	1.73858	1.37313	1.94609	0.42165	0	0.286454	1.19073	0.988322	0	0	0.115574	0.0336119	0	0	0	0	0.105352	0.0988945	0	0.0177489	0	0	0	0	0.137888	0	0	11.6699	15.6384
ASH1L	289.035	277.523	278.701	220.466	317.659	178.625	261.022	155.063	174.887	182.667	119.696	238.029	244.627	228.133	250.797	241.174	233.838	205.87	268.17	134.527	114.733	103.73	122.344	376.802	719.637	391.63	358.39	622.135	341.091	370.159	199.178	318.654	303.05	255.366	316.459	367.46	368.79	363.353	347.377	301.325	757.829	371.648	333.594	249.256	190.073	303.794	332.333	239.602	219.854
ASH2L	32.9371	25.1199	31.944	23.0922	27.8809	22.3929	34.7756	27.013	35.6739	31.8038	26.4207	26.7965	26.3944	20.6152	36.3959	30.4758	41.071	35.8094	24.9664	31.9235	21.7403	18.8773	19.3694	32.8887	30.6719	34.2651	30.6609	26.7248	34.2839	29.9334	20.3292	5.58271	21.5665	17.1894	38.5823	40.4676	35.5291	32.8455	32.416	13.7363	41.3561	43.2926	43.2298	41.1321	15.4697	36.29	21.5171	27.447	33.8665
ASL	24.9174	18.8161	18.3637	15.171	13.4443	26.5411	16.2758	24.2602	20.4192	17.8794	19.9657	21.0443	16.9241	18.4772	15.2962	20.1338	19.0185	16.8943	14.573	31.0893	18.9113	17.283	22.7195	15.7927	5.31373	13.8729	16.3446	9.655	12.6589	50.7358	19.6124	42.1968	38.07	34.9486	84.8716	70.6128	60.5668	147.312	150.762	62.6539	72.0493	71.4764	69.5613	44.0085	47.4152	17.2122	49.867	18.6466	17.9564
ASMTL	10.6418	8.20476	9.23348	11.3134	12.9792	10.3522	10.5925	8.68686	5.86201	8.16394	10.3935	6.63767	6.54528	10.559	9.10133	8.41107	10.0123	8.79256	6.61586	14.6744	6.41935	5.97603	6.99403	27.4839	3.76388	26.0765	23.3481	12.0497	27.3146	8.55794	7.57769	3.98365	5.54984	4.67737	15.4609	15.1883	19.5842	5.17639	5.29572	22.2875	21.2866	9.49567	10.5111	21.2649	47.365	28.2604	19.9827	9.1674	9.40244
ASNA1	26.7156	25.0647	24.3019	33.5189	24.0536	47.4356	30.1673	50.8522	51.1009	39.6043	52.8761	29.3257	31.1438	38.5666	30.0611	30.9855	35.2385	42.8228	24.7384	61.8507	47.9371	45.7265	44.3922	28.7872	5.14933	23.937	44.5739	11.2897	41.0646	70.095	39.1647	58.5622	63.8718	69.953	58.6675	48.7344	54.8014	25.5689	24.8305	112.161	91.1378	71.7984	92.3185	67.007	84.4969	76.377	44.8643	31.0646	39.0306
ASNS	2.79916	4.94871	2.28664	32.7463	3.46863	3.03736	3.05104	4.60687	2.07122	9.76493	5.67689	13.3744	6.13163	4.99718	2.55409	26.1894	0.908619	3.18233	4.54061	8.25158	28.7061	30.6436	35.019	44.8482	41.6359	60.9743	35.9735	30.3572	34.1557	52.2022	54.4084	53.1696	45.9566	39.3555	42.5993	46.2911	48.6439	230.945	298.005	92.3791	89.2749	67.1094	66.9941	123.726	55.632	29.2619	281.922	4.77779	3.86147
ASNSD1	18.7587	31.4606	28.7796	37.4178	24.5943	27.5771	29.4996	29.0567	30.1221	30.5142	30.5534	32.7578	25.0727	34.1981	35.2971	31.692	20.899	34.3618	29.114	36.9207	46.6621	50.4274	43.9715	36.0319	50.2082	70.0056	55.9768	32.6033	34.168	69.5216	78.5641	84.1571	58.2733	56.1621	26.4844	29.917	28.8612	51.2908	48.8959	8.06101	34.2822	33.639	34.9957	59.2687	30.6377	37.0552	52.1676	30.3182	31.7379
ASPH	255.022	269.812	285.724	376.681	105.836	204.944	350.492	183.578	191.462	183.196	292.708	199.336	408.442	296.843	205.471	194.656	109.799	223.648	300.688	308.327	338.752	563.618	335.343	18.1309	51.9848	43.8104	23.9968	31.5176	113.227	414.601	277.33	221.504	395.256	320.698	213.791	192.49	150.905	154.599	146.119	36.9616	96.8274	90.3715	86.9477	112.306	133.958	61.5351	66.6667	230.247	262.168
ASPHD1	0	0	0	1.79306	0.674404	0	0.0889293	0.069442	0	1.21015	1.43185	4.16213	1.13339	1.36816	1.14279	1.88916	0	0	0	1.63616	11.7927	8.78318	8.82099	0.268323	0	0.942886	0.312238	0.19222	16.7081	3.61105	19.5854	17.5319	1.89863	1.77707	2.52233	4.03334	6.33443	5.95658	8.51422	7.33083	5.66861	7.96804	7.42771	6.80583	7.12388	6.05186	16.0025	0.903896	0
ASPHD2	6.10385	4.88946	7.86723	7.53434	6.70293	5.61319	6.53161	9.81079	9.01643	9.11719	2.9112	4.78902	4.01616	5.08662	7.15831	12.9623	10.5897	7.0501	7.21179	10.0358	3.34552	2.647	3.515	5.51978	3.5345	7.34456	5.93948	5.72301	2.04345	0.805164	2.44285	0.554943	0.778925	0.449254	1.07432	1.60988	1.7167	11.1105	10.7125	0.137227	3.59512	0.660235	1.05276	3.03403	1.82408	0.425118	2.55465	6.61727	8.6238
ASPM	3.87781	2.61132	14.1045	116.918	20.0079	3.57964	24.4555	13.3751	11.7294	22.2691	12.4782	19.4211	43.6329	30.8641	10.5448	18.8733	5.56534	25.8699	70.9036	43.4515	43.3888	28.6592	44.0057	14.8727	89.0489	24.6337	37.4102	99.874	118.532	255.259	44.0978	89.8524	116.255	158.382	68.243	120.179	91.8149	90.6372	43.055	37.7203	63.5124	77.163	76.0907	86.3271	13.4649	84.1732	131.296	16.4889	34.6607
ASPSCR1	15.1238	8.80775	8.99827	8.07684	10.1451	9.97845	8.10556	11.8584	10.0054	8.67099	9.1796	9.8539	9.60487	9.71308	8.17026	10.4634	10.1295	11.6387	7.94615	18.1348	8.28274	7.39801	7.3448	20.6608	2.31891	21.2399	19.8701	3.16784	20.8264	11.5026	5.37578	16.5169	7.39979	6.50431	19.6648	21.2312	27.0898	9.67365	6.84279	33.7868	55.0333	15.3466	14.402	29.6177	28.724	39.3796	21.3552	9.65897	10.8841
ASRGL1	10.2577	7.19706	8.04413	43.9041	8.0897	15.6942	5.88212	11.8929	9.58928	9.79972	9.01655	38.9378	14.0183	10.4016	7.47955	20.2159	10.887	15.2663	6.62553	22.7655	23.9766	12.602	21.9722	1.72493	0.569543	3.41127	1.857	9.27633	72.1353	12.8636	402.26	84.7079	17.2337	20.72	12.0511	18.5885	33.1484	75.6902	64.3501	100.676	74.7512	121.756	126.864	348.935	29.9075	144.748	143.236	10.0287	13.0767
ASS1	4.95783	4.83525	4.79913	73.6913	6.21948	4.81239	4.50277	9.27893	4.7815	9.51009	0	53.6618	1.01771	0	0	32.306	4.54487	4.87604	4.64284	1.79484	4.77937	4.80906	4.57558	8.66299	0.199866	20.9707	7.49355	0.262958	423.133	95.7637	128.511	307.005	368.772	289.75	401.19	355.712	408.877	304.958	309.196	1473.52	325.236	615.259	685.322	898.838	383.859	267.387	999.335	4.82382	4.59385
ASTE1	9.01288	8.42829	10.1544	11.6574	7.69822	7.98459	7.04935	12.3416	10.0981	7.97121	9.79361	9.28043	7.85342	10.8205	14.2711	8.72892	7.19627	12.2374	8.70813	10.9075	10.1604	10.332	11.3246	31.3938	19.5016	39.9896	42.9018	23.2967	14.5506	15.2403	13.7095	6.32322	13.2904	12.7906	22.047	23.6252	24.6633	18.4166	21.547	4.5541	11.3122	13.0352	14.7787	17.2012	12.1933	16.0955	17.2354	9.14666	9.80781
ASTL	0.0670316	0.673575	0	3.35168	19.8164	0	2.17495	0.0321484	0	1.2637	1.30197	1.24393	2.32035	1.70101	1.09976	1.16304	0.684065	0	0.16871	1.27634	0	0.0974396	0.176667	14.5278	0.809957	1.69949	7.22974	0.393814	0.103234	0.454527	0.226063	0.270056	0.0973656	0.0499503	0.233549	0.2303	0.306222	0.433988	0.786592	0.152372	0.158049	0.119318	0.0669163	0.427811	0.0541996	0	0.605061	1.20348	0.426387
ASUN	35.9476	22.6886	34.8304	30.1016	18.5662	33.7817	34.2574	34.0277	41.593	27.0008	38.7585	20.5974	36.8783	39.8495	34.7089	39.8684	30.4999	36.1285	48.3775	41.8304	46.5641	45.9143	42.7052	27.9822	81.7205	34.5984	22.4967	72.6265	37.5172	64.0125	45.2023	54.9947	114.891	147.222	40.871	44.7725	46.4971	30.0771	29.6055	9.52098	64.6529	49.7803	50.1771	27.2077	35.7639	58.3149	192.465	34.4831	38.9795
ASXL1	64.1159	43.2727	56.7386	61.4135	57.0841	36.8047	76.4457	52.6209	49.4536	56.4547	35.4691	63.943	66.8523	45.6555	46.4807	46.6719	54.5037	44.872	43.9485	28.2574	30.9464	26.7161	28.3259	262.036	94.0184	202.425	233.442	126.787	401.458	108.533	49.7086	97.5502	77.6004	65.3749	180.066	228.19	243.058	155.817	164.68	315.809	160.571	164.27	154.239	166.812	103.487	184.56	114.684	54.5378	44.4102
ASXL2	222.677	182.702	199.868	152.281	190.603	100.242	179.487	106.605	142.673	127.685	111.288	132.125	182.904	157.615	184.383	160.973	178.92	144.843	180.955	101.117	100.908	96.3886	113.083	142.096	363.837	129.334	119.509	374.334	133.985	126.745	105.995	120.037	112.214	100.82	83.6572	106.096	94.9316	113.774	119.244	104.667	127.474	161.727	134.479	161.138	39.2684	130.949	85.8537	159.294	161.881
ATAD1	27.6428	32.0145	38.8641	60.8929	34.6702	36.3589	39.5176	44.305	37.2595	43.4571	39.0903	55.7858	40.2254	34.3623	49.3846	37.3295	37.7302	51.2225	50.9005	46.9261	50.8873	61.0609	57.9428	43.1616	124.954	64.5661	46.3453	100.809	65.1153	145.173	121.898	133.625	104.133	120.583	46.5696	53.0854	54.9793	86.7663	79.5252	25.4229	79.978	94.8088	105.06	78.8932	22.4893	72.6187	57.73	38.9772	48.9133
ATAD2	21.1429	13.4055	25.4715	142.085	34.8837	13.3628	28.7636	33.8764	35.0611	21.9614	23.959	23.6374	54.0208	35.3612	24.9302	48.3033	20.4876	40.1519	42.6099	77.3313	58.9759	53.5652	64.0872	66.889	170.52	66.2179	84.6767	143.829	190.734	284.194	52.7689	160.097	370.866	413.33	202.16	194.873	202.551	165.604	99.2238	77.2638	66.7628	264.246	251.813	308.526	107.7	239.587	446.102	27.1175	41.3809
ATAD2B	165.171	179.433	150.46	126.769	199.943	109.143	131.511	93.5748	111.635	118.11	82.849	139.85	114.892	119.11	135.353	133.49	137.304	134.668	148.94	116.021	78.8165	63.8736	72.364	122.7	271.419	149.135	119.557	223.812	39.6785	85.5618	71.1526	68.742	88.9922	86.08	27.7456	36.6204	32.4898	59.4661	55.4501	29.7646	123.014	89.8809	88.8516	47.018	16.4787	49.0265	34.5347	129.14	135.986
ATAD3A	25.8497	20.9998	19.2788	26.9595	24.419	19.1636	22.223	22.188	21.9333	19.3021	16.7631	16.9045	18.8177	21.3366	14.9036	20.6528	23.8837	32.1306	26.8205	45.5771	13.1297	6.96964	20.7213	27.7139	11.7717	27.9368	32.9996	20.3369	61.2748	73.8146	26.3368	17.5176	35.7332	33.3326	39.75	41.0519	50.7287	43.936	42.449	79.7633	85.7247	26.4252	24.6753	64.0306	70.3985	30.5612	62.7959	20.8263	29.4756
ATAD3B	21.3277	21.1572	18.9163	24.0346	23.303	17.6862	18.9798	20.4537	20.6742	19.5609	14.8038	16.0211	16.06	20.1057	14.8905	19.3556	19.8007	30.203	23.2961	36.9303	10.508	7.07366	16.9777	38.6768	9.85924	36.1547	38.2136	17.9027	46.2417	65.3923	21.7312	16.1849	34.8082	32.4116	27.6055	30.7373	34.8624	38.4856	37.1184	65.3665	83.6943	22.3583	22.4432	47.5013	53.1417	24.0059	42.9053	19.4582	26.7496
ATAD3C	5.90503	5.72075	4.96564	7.31386	5.7176	5.11933	7.99808	7.86071	8.98155	5.6144	4.25749	12.7503	4.47621	5.20069	3.78647	6.29623	5.65037	10.078	7.21557	9.0921	3.60344	3.14486	5.60703	8.27967	2.41031	9.96186	9.91304	4.7332	19.8227	24.4118	7.73591	7.61969	19.96	19.5005	11.3038	13.1635	13.7219	22.6837	20.5635	30.8473	32.7637	38.2949	32.2267	27.4681	30.0939	9.59065	28.3375	5.71917	8.15384
ATAD5	21.7473	15.5234	22.5951	25.9332	19.7985	13.0768	25.0182	16.3937	18.4606	13.9037	13.4834	18.4083	23.8737	20.0288	18.0672	17.6239	18.9861	26.281	37.0011	28.388	18.3444	18.4535	18.5486	12.9562	58.5185	17.9785	15.3543	46.0941	13.5969	24.3584	13.6529	8.90656	19.8139	19.5987	12.0511	22.6629	17.4197	24.4301	15.3964	10.2515	22.8171	15.2879	15.082	13.8142	2.19858	12.8707	21.2026	18.4345	27.3345
ATAT1	4.21504	4.14116	5.04028	4.37071	3.61479	2.07788	4.62553	4.64551	2.11986	3.80431	0.888337	5.39312	3.45363	3.0961	2.30535	3.2924	3.07268	3.63869	2.49224	3.51057	1.68908	1.34627	1.78284	5.02147	3.32533	6.61616	5.06264	3.47882	20.5284	10.9152	6.38401	8.61291	4.28409	6.54396	7.42685	13.0254	14.7581	10.3357	13.6643	19.8979	9.91281	10.4363	10.5592	13.1427	6.33251	17.607	12.7531	3.70955	3.29162
ATE1	22.8249	24.096	33.8471	34.2882	31.999	29.5328	35.444	33.8868	27.608	29.3864	34.0339	33.8535	37.9161	31.1757	41.2414	26.4794	24.1086	43.4894	30.6187	29.1283	39.4409	43.2825	38.0704	41.3984	36.8438	46.066	41.6016	36.9549	18.6417	39.8808	43.6817	42.3719	46.3947	47.9155	32.183	41.4887	39.7363	53.8664	52.7267	22.5765	46.4757	39.4846	37.147	31.0342	32.9924	31.2792	32.6438	32.923	29.8735
ATF1	21.8194	32.8027	31.2042	40.7639	30.121	35.6653	30.7311	28.1831	34.233	26.4624	30.047	30.1154	29.1508	29.7342	34.2564	31.9923	26.1752	33.7989	37.2087	36.5559	31.5609	30.8138	30.5171	23.8807	36.5804	27.1216	23.2443	44.9524	31.7926	52.2619	53.8223	89.6189	40.9909	48.1057	23.3549	22.7646	27.8921	25.1534	21.9139	16.2343	20.8013	28.4364	27.2144	33.2873	24.3901	36.4927	33.5831	30.426	35.1774
ATF2	56.4534	69.7532	74.197	71.6018	69.8357	72.4265	90.5334	72.8063	62.0089	62.4333	66.7613	83.599	64.7781	78.6291	82.9668	78.0689	66.8894	94.7444	85.0288	82.9849	72.1909	79.6826	76.1958	80.6885	71.9514	90.4517	73.3308	100.83	93.3224	107.697	93.4921	117.784	69.6164	84.0867	48.8584	58.2145	54.446	76.0373	73.3455	21.5338	62.7362	68.6522	68.1817	74.6236	43.6478	48.1868	55.6724	72.0141	84.0069
ATF3	10.5808	90.6246	34.3382	69.7361	270.192	27.1263	119.968	99.4163	36.2947	159.691	61.1581	220.54	102.627	65.8186	59.1705	100.452	152.217	17.9838	40.7367	32.2436	240.454	250.721	222.669	122.892	1.91213	11.0298	228.749	3.76409	38.0348	41.125	117.134	140.248	126.186	19.1367	155.076	38.2484	26.9079	32.7391	45.6522	53.4078	53.65	21.7242	25.7055	77.4665	98.8963	25.0022	36.0412	80.1803	36.4902
ATF4	178.116	189.942	169.246	234.168	157.477	225.451	169.581	157.38	114.528	172.427	128.31	196.965	168.631	199.336	138.158	189.747	151.005	130.396	169.457	282.224	248.259	289.131	284.825	503.757	163.471	301.75	591.682	286.309	294.448	591.479	542.458	404.119	334.986	326.868	325.754	261.521	302.206	657.432	662.457	353.746	351.758	266.105	306.866	436.579	297.152	210.637	479.998	171.004	160.231
ATF5	81.7781	95.6127	94.6914	71.2945	48.1778	114.579	47.504	77.0705	142.24	170.169	72.2993	64.3438	53.3951	45.3432	47.0328	71.1702	82.8317	43.0652	37.4337	25.1244	30.7741	29.1974	31.2834	11.1546	0.869314	8.46601	20.9146	1.44301	30.1271	12.4941	11.9556	14.8936	25.8506	22.17	21.9536	19.7998	22.6991	142.668	158.029	38.8624	25.1323	23.2923	21.1114	5.47735	14.2675	16.5879	11.5202	71.7969	40.2495
ATF6	123.642	137.106	138.699	116.178	158.199	161.369	171.526	175.899	142.958	117.505	151.286	135.638	150.67	156.255	178.772	140.072	126.848	148.814	136.579	130.819	147.437	143.826	121.899	98.2061	73.1324	124.005	110.001	79.6952	104.187	102.669	108.403	131.704	121.61	138.958	102.388	96.0243	99.2816	120.194	115.932	66.1488	115.087	137.888	134.513	114.076	101.187	111.153	134.969	146.814	133.699
ATF6B	81.8912	50.1075	53.794	46.3541	57.7031	60.1712	57.532	59.6786	51.7151	56.8979	43.7678	57.6861	54.0088	56.604	42.865	69.7154	81.0161	67.7787	49.5689	65.4782	32.7382	30.3432	39.1234	73.2904	33.833	86.788	67.2193	73.6486	120.06	56.6307	30.355	49.3188	50.7275	56.5773	96.1287	104.661	117.367	81.8935	79.0841	155.223	52.9648	147.062	154.745	134.998	105.449	120.189	152.7	56.751	66.6285
ATF7	52.2372	36.6776	58.7563	42.507	54.9131	35.6555	60.0712	50.3212	50.2776	52.6227	37.9501	33.8394	73.9793	39.2595	58.6953	50.968	67.65	65.3343	50.1645	17.1525	26.2328	21.9224	21.0004	34.077	26.8959	35.4867	26.463	28.5131	42.9834	19.6844	20.1422	10.2082	12.9009	9.93732	27.045	36.084	31.545	19.8206	24.7355	61.0483	40.5449	26.8587	24.3803	30.8271	30.8882	31.3708	23.3782	50.6446	57.7494
ATF7IP	247.489	176.568	214.111	194.577	214.824	136.693	199.719	152.529	141.1	115.156	130.019	148.875	211.031	167.98	209.074	142.6	181.922	163.727	191.689	97.3992	77.0064	65.1388	69.8993	363.156	851.393	388.785	365.118	596.64	104.201	143.966	198.591	89.6657	237.426	180.787	166.1	216.919	164.343	155.774	141.088	129.5	176.393	147.701	128.176	159.631	132.358	283.907	138.773	172.274	172.825
ATF7IP2	14.3191	15.6701	20.8658	14.4192	23.1895	14.3534	17.2688	13.9604	13.5865	14.3617	10.5099	23.5735	15.1368	11.0456	12.4682	14.8933	14.0804	16.1289	17.2965	13.8274	10.3425	11.5108	7.88608	45.5382	78.7357	92.728	53.6801	67.6557	9.26764	17.5183	26.8148	19.4025	15.6759	14.5294	27.839	48.9732	44.7395	16.0619	16.1946	9.72161	16.3741	26.4629	27.2536	12.7935	11.0028	15.4817	10.4794	14.3905	15.1047
ATG10	5.21112	4.85613	6.05747	5.51495	4.33896	5.5703	5.31608	7.40576	4.07975	3.95821	6.16336	5.54359	7.65259	6.03373	6.74129	3.52527	5.29744	7.93995	3.93453	6.09568	5.67387	4.84828	6.0047	8.85465	5.02943	15.484	7.43005	5.00078	3.91891	2.65445	7.41046	7.79978	4.08936	5.67247	4.15717	5.806	4.55624	3.85462	2.91821	4.10426	7.23708	4.66183	4.12059	9.77084	12.8004	5.7914	4.29109	5.52927	5.69656
ATG101	13.1544	20.4042	16.6401	25.9974	16.9451	22.6386	14.7306	28.1097	34.5338	21.8789	20.2266	15.8122	19.8285	23.6299	16.2234	22.924	15.56	20.7816	22.1366	33.9771	23.1136	28.1023	31.2776	15.831	10.3461	14.9281	24.5903	13.2456	43.9526	40.087	53.961	59.2862	77.4543	44.2135	73.708	43.9529	56.2061	33.0747	35.8163	119.1	40.347	54.8006	64.6874	80.6112	84.56	62.9294	59.0699	20.3154	21.4591
ATG12	52.6536	54.2113	50.346	60.3314	45.7352	69.4163	44.9857	55.0299	59.7982	53.8899	52.1991	53.4956	45.237	60.6125	55.858	50.6828	38.4152	46.9867	57.0709	60.5431	62.4938	67.2305	78.8123	35.2269	87.304	47.0764	44.3485	75.6342	25.3449	61.9531	71.9142	48.0926	53.4537	52.8128	35.079	40.2005	33.134	24.1626	22.1768	5.85109	29.3391	26.1752	26.953	12.0252	24.7612	9.58714	10.7934	53.6927	52.0288
ATG13	39.5148	32.965	37.6175	38.3547	36.2708	41.0347	46.9274	49.1533	37.1809	42.0113	34.0002	40.7274	43.273	45.9784	50.7201	40.317	43.3062	42.0256	35.4757	47.2339	39.8486	44.6873	42.0474	111.891	24.8213	93.4965	119.532	57.5932	113.322	46.2218	40.6215	60.5154	57.4457	59.1528	89.9163	73.6743	73.5125	54.6842	60.0255	142.998	62.9476	108.621	105.223	154.967	147	100.429	79.3767	40.5222	42.6659
ATG14	42.9824	28.387	31.4538	28.716	31.8081	31.9442	24.6906	41.8628	31.3416	31.7608	31.4735	28.2427	31.4819	30.002	37.3376	24.0694	33.2465	28.4072	36.7636	34.51	33.0022	27.9673	29.1203	58.341	88.8764	57.5862	59.1736	81.4271	26.336	91.5948	51.5946	52.5133	97.9011	99.2853	40.4507	49.38	45.8802	27.1237	26.8156	21.5843	44.3048	40.0655	41.7146	32.739	35.9028	28.9938	41.5834	31.4636	33.8782
ATG16L1	43.0476	43.0076	40.2467	39.1882	42.6302	32.7002	38.8536	45.0554	48.1373	36.7283	31.1206	27.847	34.3452	43.8181	39.8328	37.83	37.6328	36.4949	40.3792	46.1653	29.5377	30.6411	31.8643	118.369	132.154	93.1879	110.67	155.703	20.9194	46.523	75.7428	69.594	76.0425	84.8625	47.2703	46.8406	50.5107	72.4315	75.7073	71.5301	52.7784	46.8479	44.5575	48.1289	55.915	98.3273	44.8339	39.5105	39.006
ATG16L2	29.087	35.3476	26.7805	29.5085	33.3634	28.0086	25.0514	34.9762	32.913	22.9881	14.945	34.2576	38.4677	47.9594	33.9686	29.0086	34.7542	27.2359	22.0946	18.6079	16.8851	17.5657	21.0241	55.1595	20.0482	45.7216	37.9228	23.0132	10.3739	10.2928	6.95957	6.49992	3.55385	3.69447	6.91305	12.7284	14.7153	8.06683	8.69842	5.41269	4.0516	6.34913	6.65276	15.3054	12.4194	10.7347	5.94147	31.2108	24.6652
ATG2A	22.4498	26.789	16.1856	11.0836	23.5622	12.9376	20.7641	15.1594	14.6007	13.315	6.03362	25.2866	25.1009	30.5506	15.2833	17.2372	29.8501	13.5124	11.3686	7.1328	8.87341	8.41649	9.06583	139.681	16.0238	73.2777	120.519	20.1407	53.8678	13.9117	8.21282	17.1764	17.039	12.4702	31.8561	33.1524	38.0762	37.6358	50.0385	58.3838	27.0569	45.3472	33.5617	60.8393	64.8455	47.7438	26.7777	16.7114	12.4405
ATG2B	54.9067	51.0921	57.2015	50.5209	59.0554	50.5909	61.293	50.908	43.6382	38.6996	50.7925	58.9816	63.4104	57.7972	63.0562	52.5449	54.1779	54.289	57.5151	46.0784	50.9084	60.9028	53.2702	165.248	161.209	166.278	140.015	154.323	74.1731	59.7841	107.265	76.5042	96.1485	85.1009	76.2303	96.2566	94.4121	85.781	82.2341	17.9024	133.472	100.895	95.3553	128.417	80.9503	98.1838	147.504	53.7258	54.2334
ATG3	194.081	205.516	162.472	179.849	155.501	247.707	163.605	204.982	264.98	198.097	171.701	139.47	134.935	176.791	186.81	239.952	221.587	158.988	289.496	213.278	151.607	127.625	160.126	37.1819	116.497	42.6724	45.2832	89.4855	77.3266	274.097	94.7963	87.7475	110.997	110.236	60.7227	49.3399	48.6304	90.3486	75.7998	17.5564	38.1061	52.9638	60.7526	57.3372	54.8861	35.7259	62.1284	183.33	217.432
ATG4A	11.7061	11.5358	13.4235	11.996	11.3785	17.2237	14.1199	16.6445	17.5155	14.0736	17.7424	13.8011	13.0424	18.8377	21.2534	21.2977	14.1171	16.0519	16.3831	21.0908	30.1657	33.2574	29.5591	13.6845	20.4275	14.6042	13.3148	18.919	5.01769	15.724	26.8015	12.7057	21.3231	18.083	14.0129	11.6569	9.43458	21.6045	22.452	1.75218	16.1136	8.45247	8.24674	5.27763	23.323	6.258	11.5337	14.0968	16.2175
ATG4B	29.4936	27.1155	27.2266	25.3532	23.1201	28.6216	22.8461	30.498	30.3978	36.954	26.707	28.836	32.0117	31.274	24.309	25.3814	27.8242	26.9097	19.0781	48.7427	57.0342	55.5872	45.8658	50.483	12.5089	59.075	49.4341	26.5617	40.1913	39.0802	28.7097	53.286	40.358	48.3463	26.5311	22.1778	29.236	38.7713	42.3234	97.3845	54.9472	43.3246	41.8436	54.7202	63.5165	65.0153	28.9299	27.9241	27.367
ATG4C	26.3678	22.3491	35.1994	31.6867	20.1397	24.8691	24.2636	28.4096	30.2061	29.1911	38.4524	29.9282	28.1515	30.6941	35.1705	23.3004	21.8372	39.2693	30.6874	33.3769	51.5293	37.3776	42.4442	7.01472	30.1349	16.114	5.44465	18.5934	4.99367	29.5678	13.6956	11.5275	10.7102	15.9036	10.4163	13.0045	13.331	7.69593	8.72581	2.1285	10.0577	6.65244	7.43647	5.12231	4.57778	5.96655	4.14522	28.8004	32.0321
ATG4D	4.56818	3.54942	4.18769	5.49816	2.35179	4.69338	3.98593	5.15108	4.07596	6.13688	3.34198	6.14118	3.81244	3.80189	3.83589	5.36679	4.93385	3.9206	2.75959	5.91695	5.27516	5.4144	3.86878	27.6372	2.76652	26.0141	29.9698	4.80932	38.1526	7.13629	4.76324	18.415	6.28008	4.44139	31.5758	26.052	28.2629	7.25041	8.23691	75.2147	47.3573	23.1283	23.1378	39.6042	21.9991	34.613	14.2592	4.13182	4.42723
ATG5	30.9273	41.5968	38.9744	36.219	33.0911	43.0004	45.7498	42.8451	39.2347	38.5227	39.2327	46.4205	32.6981	43.5279	54.3442	41.5435	31.0124	38.2606	47.589	47.2333	63.3158	64.2981	51.7265	44.9632	49.3793	46.1826	52.6491	45.9547	36.3522	76.0656	90.8509	86.8326	68.3507	73.4562	33.631	33.3849	32.7831	31.0467	34.4368	6.05256	43.7601	53.3983	56.1149	86.8694	23.9684	26.7602	39.4881	40.3891	42.7469
ATG7	130.763	104.618	136.356	102.64	111.164	93.5534	95.9873	101.909	108.573	114.806	142.114	84.9717	138.949	134.164	112.566	106.231	96.3921	105.755	92.3893	106.788	147.101	147.033	151.413	35.6486	24.3668	37.2535	33.4703	35.5274	38.1709	25.1109	34.5865	23.8211	40.6015	42.505	31.2955	33.3561	36.4263	39.919	46.8115	26.1845	38.188	39.9125	40.6319	52.8991	47.6368	39.755	32.8382	109.868	101.074
ATG9A	19.9299	14.9691	18.3943	16.5556	15.8176	15.7427	22.656	25.0537	20.0543	15.6424	22.48	25.8179	26.2803	22.2199	18.1788	27.2879	24.7988	21.1662	15.8186	21.6174	22.8974	26.2406	24.3812	70.7222	9.50345	55.7122	83.3001	22.7841	109.366	19.3017	15.0663	40.6452	31.7899	28.8623	36.2935	38.1156	45.1062	76.8245	97.0074	212.948	77.2791	86.2397	76.487	87.6253	76.6938	109.902	58.8108	19.9921	21.3918
ATG9B	0.210716	0.150592	0	1.89463	0	0.679361	4.99224	0.0104408	0	0.459373	0.341903	0.48671	0.446003	0.590679	0.461928	0.334925	0	0	0	0.334925	0.0164281	0.126769	0.116906	1.03496	0.759334	2.41319	1.0713	0.184688	9.37686	1.7977	8.69795	14.197	8.51949	7.72118	0.700646	0.697916	0.810823	4.08445	6.54236	1.81879	2.29547	3.79484	3.58002	3.10019	0.599804	5.30349	1.96593	0.393953	0
ATHL1	12.448	11.3688	9.78182	18.0488	7.84682	9.66595	19.4792	17.4619	12.4913	24.4492	0	54.2755	8.25121	7.97573	5.30842	8.25172	11.2656	9.40668	10.1918	0	8.14012	8.49639	8.11156	266.751	22.9971	330.375	116.351	40.905	13.0707	77.3363	37.4009	88.944	69.0322	76.5605	425.339	468.827	437.044	22.1622	21.5662	176.852	30.3728	207.694	193.658	12.7718	16.1402	150.748	112.312	10.5753	9.79926
ATIC	27.1768	16.6376	27.1027	19.2251	21.9628	9.37059	26.4988	16.0092	15.9093	17.6215	23.7683	26.5264	31.1714	19.5783	20.442	23.7581	23.9958	21.5441	22.6758	13.3364	32.3933	25.0547	29.35	21.6191	23.6456	24.1084	18.4217	17.2231	41.3874	29.3749	21.7456	30.8672	31.4004	26.7971	21.2062	33.5377	29.542	43.4626	47.4125	84.9668	53.1564	43.846	39.6888	63.1208	35.268	81.9146	45.7583	21.2024	22.1099
ATL1	0.327475	0.477186	0.787249	8.04432	0.565133	0.84592	0.905291	1.24538	0.757366	2.12537	3.10781	3.19485	3.6331	2.27798	2.98034	2.75973	0.285585	0.305463	0.18491	4.55022	9.59443	13.6127	11.3656	1.18829	2.36744	1.61731	3.71772	1.30473	6.72735	3.14358	8.11543	6.43402	12.2194	8.20408	2.3822	3.79692	4.10092	2.24957	2.1341	0.423423	15.0687	5.2825	5.7781	5.01768	2.12005	3.15885	3.934	1.68537	0.295524
ATL2	24.935	40.4507	39.9992	61.0169	47.136	40.2732	70.1838	43.5539	37.2835	40.5205	32.9281	52.6543	36.8539	42.8956	43.6237	38.1994	31.9885	41.7994	40.5433	40.4119	40.4153	44.8917	42.4966	46.2665	64.854	69.643	56.2373	52.2221	79.8054	145.86	189.576	323.082	174.771	169.357	65.2068	92.2519	86.096	69.3391	68.3203	65.39	78.7365	131.587	147.476	142.797	36.4148	113.6	87.0104	40.4856	40.4776
ATL3	184.249	177.299	196.699	202.389	138.104	169.762	213.662	159.495	166.76	123.419	207.965	157.094	206.131	211.866	239.185	203.878	140.562	221.571	262.522	231.448	263.783	319.021	277.415	92.6097	280.987	130.984	81.7177	180.931	115.565	563.851	300.039	268.108	98.3393	98.5385	184.083	188.314	138.713	179.649	168.001	93.1468	89.7683	141.064	136.676	142.036	163.61	125.329	111.607	190.474	226.51
ATM	306.338	417.053	432.332	419.593	430.634	228.179	341.21	214.761	319.454	204.276	267.506	302.515	417.329	376.994	456.547	314.743	347.689	379.787	444.412	334.917	276.14	248.041	324.531	653.059	1259.28	1430.98	579.781	1339.61	81.9321	170.113	168.006	102.129	145.756	166.862	87.1604	169.075	161.917	111.554	97.6623	32.9282	137.097	105.825	103.469	161.317	65.4114	110.998	79.2314	330.332	363.738
ATMIN	62.4303	49.1302	56.3354	48.8023	45.0742	69.0927	53.9157	67.3987	66.8449	59.3867	65.4111	52.6323	52.9359	61.7325	82.9243	60.8293	56.6178	61.0287	59.1995	67.7806	78.514	84.3237	78.8342	86.8982	97.619	103.833	91.9455	129.127	32.7444	76.9405	110.457	93.5658	128.961	154.347	70.5785	64.2489	62.2918	58.639	52.1009	27.2395	115.943	85.9825	79.6495	56.7186	113.378	130.77	54.5033	60.108	60.1141
ATN1	34.5061	20.3613	15.8653	20.9151	21.7743	9.81351	17.5606	14.7709	14.2266	30.4256	8.69696	21.3942	20.0431	10.8621	10.6712	11.7804	24.5883	16.1399	8.8226	6.21392	8.18875	5.05006	6.04658	14.2211	8.97231	12.2831	12.7025	14.6411	80.2084	42.4026	12.8231	37.4307	40.4554	41.5159	31.062	50.683	42.716	33.0551	37.6476	145.173	38.3493	32.819	31.7989	34.09	59.9487	81.1351	40.1772	16.713	12.4813
ATOH8	5.04152	10.1148	6.87733	4.01268	5.88473	3.12483	15.3519	6.97661	4.48283	15.8193	1.0089	2.40659	7.57082	1.40303	9.30419	5.63611	4.6451	3.98899	3.63367	3.54779	2.42944	2.51002	2.58271	0.153327	0.234746	0.205794	2.1922	0.340295	0.286151	0.911374	0	0.168176	2.48282	1.21429	0.186839	0.0719784	0.738442	13.0322	7.71095	0.528805	1.22198	0.281298	0.385695	1.44077	1.32268	2.71962	1.36152	5.76042	3.81133
ATOX1	20.6868	17.1206	20.9316	22.9741	20.9916	22.2786	22.1707	26.8644	27.7046	43.6036	37.7679	26.5671	20.3217	18.7207	26.3558	25.7208	23.4332	23.0211	15.3527	20.0745	42.0923	35.9442	29.6681	14.4128	7.49323	17.4474	17.2464	10.5312	42.3251	15.6685	11.0037	17.7001	7.30242	5.68699	55.8182	45.3898	39.5645	17.4477	18.374	26.3581	29.4758	32.2858	30.0729	23.2556	50.8597	29.4758	26.4754	22.6263	21.5478
ATP10A	14.1654	15.0319	34.8109	27.6615	41.6325	15.7222	14.8023	28.6414	13.1514	57.9976	2.05052	26.2883	8.87782	10.6212	25.3141	27.098	35.957	20.1421	21.6554	16.0132	8.93566	11.3918	9.77239	63.2092	46.1105	109.96	80.3645	44.0026	3.50021	18.6738	18.5562	1.40632	7.9353	10.2116	22.8878	28.3611	37.4884	181.146	173.998	13.3764	9.60998	26.7226	19.6912	9.98863	18.0006	20.2541	42.746	20.5182	20.8987
ATP10B	0.60737	0.382934	0.539465	0.205243	2.52633	0.527378	3.64696	1.48336	0.445489	0.102573	0	6.01528	1.44823	0	0	0.147022	0.253633	0.254082	0.205243	3.93793e-05	0.801279	0.821252	1.4187	0.498314	0	1.35282	1.06337	0.485039	7.32928	68.8745	21.2548	45.7553	18.0126	10.9685	20.1786	15.8226	19.5972	0.560849	0.586157	8.29323	3.19429	61.3495	40.8842	172.629	25.408	7.62637	4.38698	0.486433	0.229438
ATP10D	78.417	93.3267	106.746	104.132	96.9421	89.108	103.114	125.429	120.176	77.5679	84.5182	70.7287	102.851	97.8951	122.888	96.9391	91.1211	109.287	104.319	106.881	74.284	62.5318	83.2596	19.0892	26.1671	11.1172	24.2894	67.7793	9.85951	46.961	15.3997	11.8571	15.043	5.05789	26.8114	23.0053	20.291	1.44203	1.6494	9.08213	32.6702	3.57329	2.38349	11.19	14.6943	4.56903	3.15907	97.4186	105.6
ATP11A	196.348	151.704	181.677	116.839	196.991	105.688	177.088	104.935	111.566	127.791	103.198	183.565	148.409	135.56	149.103	174.986	179.048	141.947	149.679	61.7191	84.6292	88.8536	92.335	59.721	52.2722	56.174	54.6024	38.4409	124.242	120.782	142.509	48.3865	106.907	68.3254	100.94	121.92	101.977	71.2261	73.3309	90.2106	172.529	397.037	306.859	63.9557	30.2243	119.306	56.1507	148.756	145.813
ATP11B	80.0982	149.884	115.53	135.42	153.835	111.305	140.071	89.7168	81.1798	105.295	105.713	160.366	116.024	124.348	122.269	117.025	89.3862	94.6438	124.02	101.459	159.328	190.183	148.142	224.816	479.659	281.785	269.214	402.596	111.392	132.417	173.351	169.106	215.227	207.827	126.256	141.17	108.458	126.647	126.193	14.9807	98.2118	110.068	107.832	90.5985	68.111	63.2191	117.508	116.525	98.0517
ATP11C	149.287	107.575	95.1039	96.9604	89.6201	116.686	124.552	87.1247	124.884	75.6633	111.553	62.8954	103.177	85.3148	125.269	76.8062	83.3548	92.044	97.4093	65.2509	46.6156	50.2912	60.3197	48.1064	157.352	77.7787	47.9766	122.115	32.5473	36.0714	72.0636	102.709	55.2063	49.5708	24.3358	30.6098	26.2375	53.9891	51.9215	15.6232	20.3392	11.5873	9.74693	9.2062	43.8206	40.7907	31.2165	100.069	87.6994
ATP13A1	61.7391	35.9947	64.3721	37.8719	55.4951	39.0025	54.4089	54.533	42.9124	84.3458	28.0727	50.2618	61.275	38.9904	44.7624	46.2153	68.638	48.1672	28.6876	32.6263	34.374	32.218	32.5205	77.5836	12.3393	64.1781	73.7729	31.2605	106.812	36.2198	13.4844	22.094	26.8729	20.7357	72.4936	82.5137	95.1834	146.555	149.504	75.7449	81.0248	74.7981	63.4758	66.766	59.362	92.5366	65.974	48.2385	40.3968
ATP13A2	50.6712	33.2576	37.0158	32.1725	39.1647	35.5935	44.3715	55.6052	48.8298	62.1571	51.184	26.6338	48.7702	41.8482	61.6962	38.043	45.8	39.947	31.9166	27.4986	30.6553	34.3376	31.9064	41.36	3.94913	45.0846	46.2893	9.26413	71.4519	15.6586	8.72125	11.046	9.24973	6.79892	32.51	35.2864	42.3456	49.0675	54.9531	35.69	35.0366	49.0402	42.1407	52.1691	44.63	30.3912	31.5971	43.1098	35.9318
ATP13A3	91.2061	883.854	262.58	331.957	543.538	81.8394	281.54	104.943	86.312	319.474	305.094	697.62	368.067	440.128	332.828	369.58	93.9848	106.723	163.468	310.385	1041.9	1332.34	922.826	98.0911	158.047	126.102	168.181	152.198	81.6724	667.13	252.257	153.909	184.459	238.129	411.373	486.587	367.912	311.633	321.095	51.0509	167.256	465.802	473.99	171.366	175.224	136.454	247.93	325.715	135.096
ATP1A1	381.319	453.869	434.854	423.794	441.678	298.228	478.653	329.579	435.414	414.09	320.031	400.409	436.838	471.667	386.636	491.135	376.62	379.56	305.975	300.641	455.557	528.651	466.548	333.295	192.001	342.034	447.403	238.306	852.868	380.716	727.829	359.725	723.719	602.13	638.99	626.343	538.568	1857.73	2414.43	1303.53	707.962	727.07	685.424	429.06	1246.33	918.743	728.255	429.324	341.297
ATP1A3	0.0520753	0	0.0273047	6.409	0.495545	0.0333494	0.1483	0.0515458	0.0264618	0.279153	0.407979	1.2533	0.314188	0.439085	0.523873	0.186142	0.0392021	0.0635337	0.0354895	0.153171	0.238221	0.30108	0.124991	8.548	2.73295	4.53216	9.58759	7.59274	8.25574	1.20505	0.227498	0.277055	0.243414	0.299355	38.6757	46.7702	36.5351	26.757	24.3206	0.20902	12.2575	2.28011	2.60917	3.11227	8.5307	0.208363	0.453027	0.232647	0.0513679
ATP1B1	49.1185	49.5637	76.0038	98.7813	41.178	84.3702	52.6762	124.903	67.0656	96.1762	118.257	85.1767	89.4084	115.262	97.8951	81.5253	102.749	167.416	146.594	199.975	182.987	282.145	281.432	11.2696	17.4081	15.5787	18.9677	23.3081	119.121	94.2567	121.443	54.0686	118.397	52.4399	85.3387	72.1969	65.7755	17.7291	19.0834	78.4319	204.107	29.9045	33.3248	87.4602	308.241	96.1861	19.5937	84.7734	157.005
ATP1B3	87.9202	152.713	153.86	134.744	300.02	101.887	157.757	148.374	132.186	156.195	167.016	169.726	196.033	111.356	158.114	156.003	205.676	139.59	131.707	162.151	211.514	197.964	157.547	65.3557	19.0908	34.321	87.6699	26.4233	154.314	66.6729	35.413	19.6455	77.3083	75.965	46.7098	43.8976	40.6574	109.564	125.802	20.8878	58.7423	61.5565	63.0556	28.6087	34.5726	57.2988	29.1585	154.932	150.87
ATP2A2	246.141	262.315	325.38	197.095	338.033	230.729	380.956	313.462	299.489	283.535	315.358	214.617	328.307	247.015	282.744	311.877	236.422	344.643	280.084	215.164	266.616	290.884	246.997	134.583	80.8592	90.8955	163.907	73.672	527.852	203.045	261.219	222.509	335.132	208.859	532.024	479.377	395.784	342.408	396.415	565.455	248.882	414.284	380.148	341.726	219.565	400.977	263.933	291.512	258.253
ATP2A3	7.71622	10.8718	6.51237	4.5673	1.68003	5.26034	5.2025	2.59826	4.87294	7.18545	4.40582	8.65754	2.63319	17.4659	3.47559	13.6242	5.99284	3.59941	2.53858	2.96407	12.2332	12.3063	16.7406	337.282	30.0848	228.991	234.16	93.0897	1.86671	0.402061	0	0	0.876291	0.0827577	9.20182	7.61262	6.67687	12.3977	13.7149	2.63463	72.5931	1.28765	0.37102	2.23869	1.48351	0	0.267023	5.23142	3.28174
ATP2B1	482.863	1235.86	385.543	439.797	550.08	440.456	372.415	226.652	268.922	212.732	302.516	548.226	314.94	372.872	451.424	231.943	257.913	264.76	290.205	281.834	129.526	111.745	122.78	227.614	214.862	147.357	281.016	242.735	208.968	233.04	209.407	191.359	286.839	348.398	234.903	258.845	226.797	108.732	103.002	50.0416	154.71	212.303	227.951	213.459	61.6092	173.896	191.673	379.208	273.297
ATP2B4	178.75	117.176	118.801	164.01	169.862	98.4223	281.059	127.224	95.1359	104.844	112.61	219.657	126.035	124.514	118.918	160.611	96.948	82.3212	109.716	65.4258	165.698	124.785	78.8109	545.193	506.204	448.905	438.168	572.14	734.528	388.486	498.818	507.634	301.639	296.666	250.271	426.935	475.323	658.207	695.371	996.874	370.957	714.856	636.745	418.335	227.261	661.514	668.014	125.274	89.6346
ATP2C1	102.907	111.301	140.236	176.852	144.054	95.7675	162.023	116.53	117.477	110.91	111.338	162.776	160.424	128.362	132.158	135.463	109.05	109.221	88.3794	91.3761	144.423	154.159	130.291	66.1607	105.464	71.2208	74.2451	92.7423	190.156	298.446	257.254	129.037	190.252	220.177	237.659	290.326	246.468	242.666	243.497	28.3829	163.939	174.703	181.307	119.712	106.435	148.035	114.715	130.26	100.213
ATP5A1	177.814	176.86	234.097	190.035	167.095	230.618	186.341	300.923	286.338	193.681	275.48	168.25	273.303	279.875	258.644	365.9	268.494	279.648	247.477	505.131	563.374	533.751	476.297	176.365	183.927	242.108	172.437	152.739	427.805	355.118	348.873	460.161	541.499	568.883	411.653	388.245	431.136	679.741	641.229	350.795	541.319	431.222	433.976	645.785	190.341	435.413	577.635	232.357	274.071
ATP5B	145.715	182.522	192.998	256.428	207.715	239.745	206.539	309.412	241.832	244.524	243.515	317.976	174.65	220.041	229.982	356.778	265.708	338.626	173.707	449.383	403.773	441.437	379.061	246.934	44.0323	270.81	347.297	63.3552	831.697	296.127	253.48	421.416	360.204	329.501	1617.7	1433.77	1524.7	514.083	520.904	2452.05	2275.06	1034.55	1116.62	804.076	693.968	797.699	905.581	234.864	302.167
ATP5C1	55.3457	62.3156	67.7493	111.005	72.4651	93.0194	77.0319	100.59	80.2644	73.5525	89.0908	128.516	70.1232	89.3952	95.819	120.911	91.0267	111.676	79.211	131.873	179.124	156.698	139.504	72.5621	54.7283	104.97	91.2771	80.62	403.978	236.442	149.885	280.33	77.4057	90.8876	250.691	223.085	222.615	146.122	139.288	71.9073	194.732	276.054	321.296	351.847	159.67	189.326	255.888	84.6776	101.352
ATP5D	11.6956	9.55921	9.70303	7.04603	6.76825	6.62379	9.35606	8.54758	8.64992	6.25497	8.55458	13.4528	7.72827	9.81241	6.9312	10.2723	24.8095	10.6053	6.80757	25.8125	11.4842	12.0083	12.3442	22.0408	1.06515	21.6992	22.4712	5.32094	23.1773	7.11075	7.45555	7.66555	5.11169	5.16221	57.5464	44.7368	54.1722	13.5821	11.921	39.8368	11.5008	34.9921	36.1265	30.8325	38.7059	19.744	18.8999	8.60225	17.7074
ATP5E	253.617	318.867	281.517	374.18	300.282	662.698	160.93	288.619	374.153	331.045	443.597	282.743	288.292	386.746	379.634	399.099	220.066	408.816	622.749	396.747	494.201	419.502	541.845	115.034	617.843	137.628	126.757	281.106	180.177	303.518	248.056	317.025	321.599	366.538	253.167	195.863	198.349	107.239	115.237	191.509	243.244	145.884	177.917	156.951	132.338	178.244	223.943	324.956	402.782
ATP5EP2	106.584	166.363	102.769	117.071	104.49	203.251	103.534	182.528	240.231	142.637	182.658	103.502	123.078	156.293	163.335	159.385	124.816	78.3472	180.759	179.341	213.798	194.634	265.998	45.9982	199.982	55.3527	42.1172	124.656	72.7072	119.663	180.541	216.109	213.182	232.04	101.64	77.5903	80.3018	40.2856	46.2866	78.467	95.6319	55.3301	69.8377	56.7668	46.5566	64.3086	81.1161	149.465	152.079
ATP5F1	85.4508	118.668	103.778	131.428	88.3621	147.393	105.86	115.964	141.206	95.6435	167.277	130.077	101.173	147.661	128.933	163.245	102.14	146.548	115.811	217.978	297.178	273.193	223.881	56.4628	64.4941	81.7931	60.4832	76.524	105.027	197.513	167.36	195.461	209.531	234.666	189.595	180.987	182.467	159.032	152.135	71.8891	164.566	219.137	243.729	122.627	104.34	109.016	199.934	123.801	131.179
ATP5G1	10.5999	6.31893	8.81195	9.24272	5.9298	8.09037	7.54719	9.12392	10.3586	4.42398	9.96667	10.1588	9.37626	9.74663	8.96248	15.9267	15.8613	8.72178	5.69427	25.2548	24.8688	21.9867	12.7849	10.2729	1.14541	14.6806	15.2264	9.12876	34.7068	25.8897	13.7841	8.65215	10.5642	14.5965	64.3193	61.6416	78.5297	36.9589	27.2732	79.0597	36.3382	32.5139	31.4578	45.5477	55.0646	36.2786	42.2927	9.18332	12.2915
ATP5G2	76.1649	55.2699	64.685	78.2167	54.3576	79.4508	67.9367	66.4744	64.9171	57.7217	71.7154	71.0606	69.6213	75.0518	65.5971	82.0613	87.551	113.045	58.3841	130.215	96.3152	87.6626	71.5945	93.798	31.7697	109.426	105.635	83.3549	109.541	51.1659	75.089	51.1026	64.8942	83.7475	182.168	162.479	199.654	70.9753	69.08	252.661	123.315	119.717	141.71	160.863	145.097	122.107	158.059	68.779	100.298
ATP5G3	31.6461	33.4632	39.8934	52.9152	33.6336	47.608	33.7932	47.9894	54.3566	44.7591	62.947	55.5575	33.3942	51.6467	46.093	72.3851	48.1352	59.3354	33.446	147.291	192.183	151.169	85.8866	37.1052	23.5082	58.2472	48.2364	14.444	172.52	89.0247	70.4321	137.07	57.0563	68.5877	211.268	174.849	177.624	101.896	102.329	266.583	175.526	130.552	144.231	164.787	136.118	136.665	130.076	46.8505	53.7353
ATP5H	179.508	130.961	97.381	141.385	105.762	158.948	100.485	113.264	174.343	125.496	150.084	117.185	111.903	129.185	141.627	141.537	151.874	135.61	134.946	169.425	170.342	138.207	186.902	46.0365	121.255	52.8034	49.8116	98.7984	66.4343	243.596	150.101	155.873	106.031	108.123	136.86	106.687	116.773	67.1747	60.2829	95.2194	138.392	83.255	92.1743	91.505	117.85	134.005	104.62	130.073	143.742
ATP5I	57.972	26.5871	31.1384	47.4848	31.3031	48.7227	27.5276	31.6134	45.5631	35.4859	52.3951	34.8766	34.2337	41.5002	36.311	44.5355	55.9157	40.6406	20.1542	74.807	82.6783	63.9731	56.4599	31.8154	15.7919	40.7506	33.755	37.8164	99.164	102.768	90.2378	95.6839	57.7865	79.426	120.464	92.7792	101.862	33.5128	33.7906	137.136	115.466	48.8602	59.3958	101.142	51.743	121.778	130.868	35.8985	48.2782
ATP5J	24.58	24.5087	29.547	33.548	27.6463	30.2829	27.8888	28.6796	40.2479	31.9382	40.1207	38.2016	29.3764	39.1573	41.1699	37.6689	41.1399	38.8545	56.4561	50.0663	67.6996	57.3171	59.1692	15.5627	44.5191	21.5723	17.5664	33.5624	43.3704	78.61	38.4119	94.1566	28.6742	28.4028	96.5958	77.0435	72.2915	68.8182	60.025	34.8406	47.1749	53.3604	62.1268	19.9763	46.8374	53.7528	31.9647	31.1106	45.6031
ATP5J2	73.5984	60.3974	46.4818	78.5967	32.858	84.9416	29.8985	54.1671	95.0435	66.9809	91.4027	50.5421	54.5855	72.1402	57.5652	73.0582	82.0878	60.816	42.442	124.986	144.298	134.154	89.0246	32.5054	12.5494	38.1027	33.8166	55.0128	98.8461	58.4624	74.5226	63.8967	141.034	195.432	112.524	82.6966	96.6133	145.311	121.44	216.373	101.697	93.6833	117.409	76.3714	90.6952	96.2901	141.366	63.6892	71.4519
ATP5J2-PTCD1	54.0709	41.6254	32.431	53.9625	21.7282	55.3238	21.1558	33.1037	65.7216	43.3712	46.0713	26.8849	41.9625	45.6228	40.3103	45.8691	51.153	38.1747	25.9486	70.2283	70.3729	63.0941	59.2687	24.2257	12.6677	26.4855	17.4592	46.8015	55.9278	40.431	48.8078	42.928	99.605	115.505	59.8352	49.8922	59.8749	77.8118	69.6993	117.688	49.5272	47.8433	57.7851	50.7311	57.0675	63.9934	74.6539	42.6669	44.6638
ATP5L	67.1481	59.8104	55.0015	84.3362	52.9555	92.9071	52.0613	76.2957	88.5464	71.6531	93.6475	89.8449	68.32	80.9681	77.3315	92.8918	108.431	97.3265	74.9956	148.444	175.249	153.812	121.78	78.5419	67.2035	113.267	99.398	85.3927	77.7721	210.407	98.6903	83.002	83.5884	103.397	237.566	198.131	213.105	82.4824	73.1603	162.49	185.672	144.498	172.52	147.17	130.333	113.583	77.0733	76.8136	102.879
ATP5L2	7.25324	7.04227	6.23527	7.9349	6.29458	10.3457	4.61365	6.42619	10.9176	6.45168	8.95339	8.79688	7.5378	9.16391	5.53067	8.96664	8.25898	10.0496	4.78689	15.0264	15.3647	12.3563	9.80596	9.12297	3.1421	12.53	10.8944	3.75203	11.1346	13.288	9.73682	8.01493	6.81559	16.4186	29.2403	23.7038	27.4984	6.98138	8.5156	22.3828	22.0808	16.8801	23.3032	20.2519	17.9945	16.3881	10.6329	7.39552	9.15431
ATP5O	40.7884	53.9419	60.693	78.9278	53.8878	75.6791	63.7037	81.4231	78.4818	54.9115	81.7491	78.5802	55.6215	68.7518	72.6122	83.0624	71.3229	94.5135	59.9631	118.971	114.533	99.5656	83.9187	57.1527	24.6421	82.2739	74.2884	30.1746	75.6484	113.076	82.5114	145.272	51.7011	52.6171	177.497	159.572	178.165	130.835	123.582	101.573	161.544	196.609	229.449	67.7988	137.412	105.031	88.9242	70.682	82.9182
ATP5S	14.4049	11.7622	15.8099	22.3939	16.5189	11.6662	11.7042	17.8743	15.3739	14.3808	9.83791	16.957	12.4751	15.2603	18.2292	19.4945	10.7274	20.9921	17.1982	16.2188	18.2023	17.2128	13.452	19.2426	46.7215	27.2902	16.1741	31.4001	37.3649	30.3582	16.212	10.1745	16.0653	22.3816	23.2615	44.1621	38.308	16.9256	15.9123	12.5118	18.872	24.7204	22.0161	20.0409	11.3171	27.5324	20.0946	15.3171	16.7085
ATP5SL	11	8.92274	10.3023	14.1688	10.0985	10.6386	11.7201	14.7663	13.5425	13.7215	16.0573	8.88479	15.1908	13.0448	12.292	11.2281	13.5226	14.1572	9.35262	22.284	20.5859	24.8005	15.7632	17.9393	3.34065	19.1581	19.3215	7.51365	26.4585	20.5646	14.9164	6.96883	10.6129	10.9549	44.5144	40.8431	47.3535	19.8991	18.9098	20.4502	34.4783	27.7733	30.3595	22.7247	29.6396	22.978	27.5011	12.0061	13.8399
ATP6AP1	120.734	86.3045	114.569	79.7814	83.2549	106.735	101.906	111.952	103.482	159.054	183.247	112.655	159.515	113.674	98.079	87.7803	124.34	116.528	71.6896	104.813	183.338	213.669	165.136	46.7265	8.01309	52.661	54.4134	29.1723	318.225	28.5369	31.0027	107.282	73.7545	61.5576	181.467	122.645	96.1249	208.07	235.652	268.149	88.1125	103.222	93.253	145.699	348.801	127.834	151.57	109.344	110.67
ATP6AP2	115.427	163.974	170.896	176.238	122.253	230.008	207.032	322.227	237.241	202.888	407.059	230.165	219.467	243.868	253.106	225.526	114.376	248.559	127.972	239.873	539.925	567.177	468.294	50.253	23.5087	67.62	58.0601	24.5601	60.3828	110.631	92.8265	79.7756	81.2516	83.6349	116.261	118.262	92.848	61.8972	55.9275	35.3464	102.119	72.379	77.5333	102.178	107.884	104.391	173.499	222.496	183.922
ATP6V0A1	146.662	175.607	187.306	116.566	125.358	137.313	135.004	149.913	141.69	136.758	151.202	122.529	167.533	165.115	142.386	129.171	131.859	159.362	114.359	106.111	148.15	119.492	128.549	6.51641	4.75644	11.2522	8.35224	6.00001	42.6432	26.7298	16.88	22.0482	23.9033	23.7895	37.7882	46.5113	43.487	40.9845	44.2684	21.2584	51.1417	35.9921	26.9939	37.6496	13.9773	25.5946	34.0911	142.038	123.109
ATP6V0A2	34.6578	33.4167	37.4444	43.7687	34.1252	28.7994	33.2458	31.4461	30.231	37.7588	27.211	30.6667	36.6374	36.0508	43.644	39.5575	27.0729	34.8468	33.5367	50.7007	58.6155	53.5561	58.4832	52.2463	69.9186	70.1099	58.359	76.2588	34.2445	32.5923	34.3291	31.3151	31.7412	31.7078	27.7923	35.0392	34.2741	46.5313	40.7959	62.4251	37.4316	25.3697	23.1338	33.894	27.5291	52.8599	67.0853	34.3915	34.1918
ATP6V0B	74.6844	74.7072	84.0712	73.7956	68.1085	100.285	67.7137	107.119	95.1684	113.758	175.983	130.404	76.4077	112.353	58.7941	62.7574	75.9094	94.0261	61.0679	170.794	264.015	183.476	124.143	33.962	1.23317	43.7745	63.5339	2.88774	228.121	56.3575	36.7062	71.8767	111.727	126.657	118.643	90.4427	97.9827	160.894	181.627	1051.04	141.088	260.164	274.205	154.61	175.671	127.547	253.374	80.2395	84.9678
ATP6V0C	75.3418	30.7945	44.2894	24.8711	36.832	27.8881	37.2946	28.8759	31.6412	65.9228	51.5583	47.1255	48.9704	31.4415	32.8163	25.5975	76.2918	46.5931	26.3212	29.3365	39.9643	36.1596	29.9067	38.1402	1.62694	26.6915	42.3069	7.25442	17.6434	7.8846	7.25555	7.9585	6.57218	7.08168	47.8308	31.8914	29.7404	17.6962	19.5756	70.3327	34.4583	40.8155	38.2083	18.4955	41.6478	38.2107	19.7041	34.8242	37.9648
ATP6V0D1	130.692	113.042	137.575	96.571	108.332	139.034	118.703	142.186	117.968	129.002	194.735	109.388	129.394	166.232	108.309	155.034	137.812	148.39	103.399	229.76	174.468	202.431	200.553	39.2518	4.77851	35.8274	64.7378	13.0469	57.3009	17.2704	35.3857	24.6898	35.149	29.0853	61.2365	39.4983	40.1557	33.9022	29.5939	63.4227	69.1744	55.7707	50.9999	41.9936	103.118	38.382	103.035	129.198	143.101
ATP6V0D2	0	0	0	0	0	0	0	0	0	34.7834	34.625	35.1166	34.619	34.9697	34.5341	34.536	0	0	0	34.5259	168.961	230.996	206.129	0.114995	0	0.149191	0.0555466	0.340286	0.0694473	1.41334	0.571726	0.285524	0.194731	0.117639	0	0.152728	0	0.223053	0.374644	0.0507819	0.0751216	0.0911836	0.260892	0.121626	0.578873	0.184714	0.124102	0	0
ATP6V0E1	100.655	95.3521	117.214	80.5006	93.5861	162.794	120.081	158.212	122.617	197.896	246.664	117.139	123.07	159.015	169.806	112.022	126.537	137.617	108.643	154.901	376.028	319.382	228.647	62.4425	29.2405	78.1564	63.9513	53.2546	42.9013	79.5267	120.477	82.9195	212.062	221.262	132.049	107.555	102.301	90.3633	87.6981	44.5477	108.058	113.01	119.987	97.2418	296.6	79.35	66.6813	121.349	132.077
ATP6V0E2	5.75536	4.11939	4.99464	7.20919	3.14706	6.88688	4.69318	9.29511	7.7617	3.83824	9.70365	8.32063	8.31835	7.32882	3.76618	5.02617	6.68051	6.79653	3.97928	12.9544	11.4874	11.1327	8.3996	33.1187	2.38133	63.8369	41.988	18.073	21.5336	7.65976	5.20566	10.1816	6.96164	5.95028	49.3722	38.9176	38.5647	73.2513	74.1984	38.1182	77.1605	31.6957	32.1785	38.6767	44.5676	22.718	62.4177	6.32112	6.73852
ATP6V1A	211.837	212.593	238.275	233.687	155.553	249.123	217.998	292.793	253.741	258.329	422.482	275.343	299.21	351.39	282.17	322.127	192.19	267.602	225.818	282.414	678.287	773.264	585.212	45.3082	62.0154	44.3982	45.4191	68.2895	147.789	368.376	260.658	169.659	176.865	169.149	194.967	195.561	166.693	219.898	224.999	28.3742	219.939	159.539	157.413	140.919	129.957	66.6285	166.258	256.035	246.71
ATP6V1B1	1.85843	1.90889	2.1533	12.356	3.9654	1.86013	1.85843	10.4142	1.85843	0	0	21.7858	0	0	0	14.2017	1.85843	1.85843	1.85843	0	1.89922	1.94877	2.11618	2.49157	0	2.26633	5.82893	3.87379	91.1311	8.23752	28.3406	168.019	69.4704	49.5781	228.271	200.738	232.922	11.8817	9.3515	58.2719	47.7905	229.301	207.307	119.342	51.5133	167.32	404.45	1.85928	1.85843
ATP6V1B2	298.545	374.245	316.073	278.036	312.938	231.597	254.421	308.161	315.551	420.575	434.284	290.68	413.452	459.951	376.857	522.499	256.342	345.316	242.336	317.696	784.764	922.389	720.729	43.4299	31.5166	51.7192	76.1881	57.862	18.459	40.885	73.1506	27.2037	69.1296	60.2892	45.9157	39.2454	36.0809	33.623	36.9386	14.9935	156.3	26.7559	22.9302	50.2237	58.5233	78.1986	63.5896	315.812	287.019
ATP6V1C1	109.978	133.392	141.124	174.596	86.1074	126.15	151.024	147.511	141.86	149.31	184.184	173.753	153.431	158.627	166.207	134.979	82.4849	174.601	118.473	161.733	261.466	279.766	232.317	31.1638	42.7301	43.1361	36.2711	43.9777	128.833	228.586	114.088	435.575	221.215	241.184	152.741	172.119	148.99	157.22	165.08	32.9143	120.985	210.717	225.075	311.735	157.292	124.4	176.62	148.41	140.103
ATP6V1C2	0	0.39839	0.0140417	0.38395	0	0.817699	0.141201	6.10826	3.48568	8.06617	1.54545	1.53657	1.67271	1.71026	1.70024	3.12925	0	4.22703	0	1.53657	9.0321	17.904	1.67051	0.0383318	0.161168	0.107447	0	0.120538	5.03505	15.6196	10.8071	18.4427	9.97998	27.0015	0.607227	1.22852	0.768521	17.7633	12.4425	85.2823	0.605793	2.47148	1.90502	9.9824	12.4945	15.3897	18.2822	1.54101	0.768283
ATP6V1D	66.7578	57.0754	38.9188	39.5376	27.3261	46.7515	53.6874	41.6227	48.395	70.0942	103.87	83.3404	74.6364	85.1383	83.8936	70.5984	38.7627	46.3411	46.7564	70.1907	229.561	303.355	162.065	20.0475	23.9357	21.9086	33.8124	35.0972	42.3495	42.7276	124.139	105.745	71.7098	76.2746	65.3937	47.8536	49.8388	38.7064	38.1829	9.07182	73.2977	59.5311	65.135	39.831	51.7635	48.0235	49.7919	61.9166	46.5488
ATP6V1E1	89.1016	87.2389	81.9993	122.779	73.3906	126.167	81.4018	115.031	113.792	141.755	171.704	96.5442	102.319	135.918	138.113	135.847	90.5919	120.329	87.7945	141.92	286.022	328.948	236.398	53.7795	37.3205	51.3054	49.4703	58.9034	107.761	176.095	118.079	78.2581	80.0345	81.8007	83.6572	62.0045	65.0413	75.2651	75.4743	20.2884	102.438	72.9066	77.8023	149.012	72.8582	47.1789	119.947	114.412	105.461
ATP6V1F	79.2766	86.7657	78.2813	97.8201	72.6719	121.129	37.634	65.2807	96.4744	148.211	121.036	99.823	101.83	98.3094	70.1974	87.1498	54.1649	62.4862	85.8441	154.988	242.874	198.669	295.199	24.609	27.9814	29.7433	32.1709	22.9325	52.9317	46.0498	50.4146	63.5482	50.0459	46.2335	53.5761	38.0027	41.6064	57.4027	55.9942	91.3032	52.7775	50.1423	61.8854	35.3679	60.9581	58.0796	51.7054	91.8121	74.1651
ATP6V1G1	82.3646	108.659	84.6902	104.789	82.3758	121.572	78.6584	109	120.949	149.059	136.869	93.6801	80.3211	110.244	97.1543	116.966	77.9579	89.9211	95.6581	123.802	192.335	206.496	191.896	70.1472	79.1249	87.8037	71.5739	59.7964	76.2004	67.661	183.165	315.388	177.692	166.968	28.3528	24.9697	22.9964	73.2853	62.3376	72.8963	91.4652	72.3861	77.2051	120.512	130.591	45.4655	88.7204	106.724	92.7896
ATP6V1G2-DDX39B	94.7399	106.577	97.867	114.574	92.6143	110.43	105.796	120.356	103.525	89.6046	87.1894	107.8	84.4049	110.95	92.0506	126.114	106.909	123.309	80.7771	137.413	96.2366	82.4165	82.4693	200.36	50.158	200.765	170.987	106.303	237.935	96.2055	118.993	220.898	100.579	121.452	176.469	196.983	242.253	170.564	164.55	231.276	136.085	203.34	203.2	153.516	166.856	245.459	238.456	104.66	115.109
ATP6V1H	24.7582	34.9029	37.915	47.5822	34.0004	43.7889	45.3422	57.3825	40.4795	113.686	108.275	93.8471	104.254	93.6658	98.0636	80.8088	30.7799	48.2322	32.4271	86.2231	334.659	419.484	319.741	36.6835	30.9221	36.2101	46.7105	23.4602	51.4516	57.7157	70.0716	97.2862	127.257	120.235	57.6399	50.1158	45.5399	31.946	33.7431	67.2996	79.8977	79.8643	85.8561	71.6248	53.463	48.08	101.021	52.4824	40.3296
ATP7A	69.0112	116.7	90.2273	82.5851	76.5213	65.7635	85.5251	69.3804	88.373	55.6337	75.2014	83.2916	82.1704	95.4595	92.4594	67.6601	70.5763	80.1236	84.2493	69.8806	74.1656	79.7049	87.7865	40.6317	69.8668	49.8671	36.9372	68.6834	26.1686	31.0216	20.2915	37.1142	31.8872	29.5651	21.0661	27.1779	24.0637	27.9796	29.7274	5.02252	38.3511	56.7614	55.4325	62.1956	27.8971	15.7003	24.8477	82.3778	75.3499
ATP7B	1.0193	1.03231	1.04014	2.0257	1.68739	1.00844	6.10827	5.16898	2.0611	1.79661	1.2419	6.76069	0.372454	1.46967	0.356004	2.86492	0.729879	1.68269	0.896022	0.771208	1.65653	1.67963	1.95121	1.41828	0.642348	2.46469	2.60936	1.45524	69.2039	12.4305	10.8782	4.88084	13.6799	11.9399	21.2997	31.564	36.4201	22.8876	23.0621	35.7391	72.8563	40.7409	37.3258	13.9199	6.10146	19.6645	40.2989	1.57853	0.833615
ATP8A1	12.7506	16.6684	38.3178	30.5551	50.8316	13.5342	20.8147	15.5192	8.92594	15.9161	15.9491	23.1358	24.5293	19.1068	29.6286	25.5282	11.4961	20.9761	11.5704	25.9601	22.1954	29.9691	26.4971	208.602	284.195	286.05	188.852	334.703	19.7629	37.4606	57.43	33.5859	14.2154	12.7684	15.1807	25.3768	21.9885	11.8292	9.04424	1.82898	15.6607	10.7893	9.88475	16.673	6.56842	24.2366	23.1378	19.9608	16.2732
ATP8B1	6.53348	1.36704	8.42756	5.1294	1.79015	2.5855	8.16906	14.3503	4.60072	1.6058	3.04732	1.6058	12.5413	8.6248	5.13252	5.8285	0.749805	10.388	10.1825	10.4005	10.3462	6.39823	7.16583	0.996627	0.253885	0	0.917078	4.2349	42.0925	233.753	272.384	105.699	269.459	328.888	62.3108	61.1061	56.6343	104.381	106.307	37.6007	64.7522	96.9157	98.8929	98.3524	75.6346	148.836	175.134	5.13096	10.2852
ATP8B2	9.73768	12.0724	14.6933	8.5423	7.48752	11.9118	16.3083	18.8653	16.9251	16.332	3.61501	19.626	4.87434	10.3673	10.5219	12.7417	10.2565	8.47051	12.3427	9.76627	4.83	4.58677	5.0922	462.09	191.72	554.189	419.9	261.58	48.9897	2.65885	22.3095	15.5122	8.90895	8.99229	24.1022	30.9855	45.987	46.0742	44.2504	3.49285	115.089	18.3973	16.7104	9.29083	0.821701	1.01463	15.9332	11.9921	10.0114
ATP8B3	4.89325	2.63555	4.74578	3.19562	2.75997	3.3078	4.42292	4.06763	3.35021	2.98896	3.63148	2.91308	5.16949	3.36908	5.84831	2.47884	5.33589	3.27871	2.63854	1.30805	1.79514	1.31207	2.26849	6.20975	1.29388	3.80282	4.64557	2.29851	0.466253	0	1.54132	1.65462	0.389462	0.226576	2.33549	2.08648	3.3254	0.195601	0.449138	0.203006	0.51146	0.74716	0.415766	1.61882	1.04131	0.459304	0.207117	3.35964	2.95862
ATP8B4	193.164	142.49	183.391	92.2774	183.556	191.315	150.123	115.434	122.467	171.41	158.378	174.61	112.851	169.61	229.382	121.032	166.17	247.997	272.608	170.788	107.527	174.194	251.415	1.6866	4.71607	6.29872	14.1412	13.6427	0.479785	20.0274	1.21615	0.522776	1.36312	0.87978	0.140129	0.161913	0.0794766	1.1013	0.312763	0	0	0.111935	0.624388	0.256414	1.60265	0	0.302856	163.994	209.392
ATP9A	2.58459	0.135845	1.01674	20.2074	17.0838	2.82319	32.3817	21.183	1.1885	21.713	9.49844	87.2407	17.1305	12.2823	9.4675	25.2289	0	0	0	11.0498	166.56	94.3675	54.6721	14.1828	3.00848	15.8419	11.8784	6.86307	465.758	120.175	185.812	130.922	161.676	153.737	279.138	268.907	260.381	331.243	358.718	322.278	275.362	348.361	299.493	564.396	266.703	409.225	226.154	14.683	0
ATP9B	58.7625	100.715	80.4096	65.7319	66.252	81.6894	67.0269	45.7082	68.7068	78.4638	65.8332	54.8594	75.4864	76.3782	80.1108	52.7508	57.2736	54.3261	53.0171	94.4689	107.458	80.1135	140.866	70.3389	53.6652	69.6081	63.0797	39.2309	27.9507	16.0445	27.3616	32.2372	21.0797	20.656	13.359	13.3494	18.4974	30.8501	30.6992	34.0229	20.2776	16.4864	12.4771	19.5669	21.5116	17.8992	34.2285	67.8669	55.7998
ATPAF1	21.0208	25.2841	31.7733	31.169	24.5917	33.3374	24.4795	33.6202	35.9627	26.279	28.9575	32.3113	23.1896	29.2719	32.4498	31.3297	26.5537	36.0239	29.935	36.5367	35.6052	31.9648	33.8606	29.8988	32.1907	42.2387	26.9752	30.784	103.134	134.209	46.5702	156.352	101.942	126.372	61.5635	68.3763	80.0397	78.0141	67.1291	88.0474	82.1861	88.7768	99.1619	80.2707	48.3782	72.785	182.328	30.2204	32.9795
ATPAF2	10.7239	8.98031	14.8471	12.4579	11.9565	13.5814	10.2206	12.0962	12.6461	12.6175	16.7734	11.0033	14.9565	11.9897	9.44544	15.0577	13.0818	16.3948	9.11861	20.9392	18.355	18.8211	24.0365	11.0396	3.57868	8.94674	11.0501	6.9217	9.37266	9.72067	6.90328	5.19175	7.9353	6.78354	17.3293	14.3124	15.9974	8.53921	8.96894	6.53611	10.4502	9.73717	12.0449	9.642	7.91593	6.00209	6.95553	12.2771	14.7383
ATPIF1	37.3591	25.2885	28.7416	45.7596	26.8237	41.5473	28.6991	31.8566	51.9825	30.529	40.4201	42.9931	35.7022	33.9591	30.6343	34.5242	36.2571	30.2539	31.1262	57.1405	50.0472	45.4872	67.2361	46.6882	56.7646	44.3159	55.7212	77.3266	124.371	232.225	92.3776	107.604	104.473	95.2983	56.5655	50.4789	53.8932	78.0539	70.2416	62.0241	77.1835	128.921	138.052	78.1594	91.1254	43.7813	103.127	34.2417	33.6916
ATR	80.0451	74.4679	101.389	121.229	115.143	60.1944	109.481	61.515	59.6841	58.2735	56.3747	98.5353	96.4478	90.1842	105.309	90.2223	86.9675	108.784	107.274	100.264	94.1716	85.9164	82.4166	131.171	227.603	170.183	111.962	183.372	180.102	180.099	134.082	73.2872	164.256	164.508	163.251	235.827	208.082	195.901	191.585	27.7087	85.6568	153.935	133.214	77.3391	53.6613	103.957	62.3388	90.2032	103.769
ATRAID	28.4692	30.0902	30.3358	36.4093	25.1039	41.5069	31.0491	40.3393	31.5954	36.082	47.2429	40.37	31.9393	36.8792	45.8718	28.2546	34.2581	46.1764	34.8659	64.7675	58.4257	54.0939	47.801	52.1313	18.6703	61.8015	53.1617	24.064	85.3512	40.0038	37.9456	42.1404	51.7498	69.7558	77.0711	68.8827	84.011	67.5145	65.9488	144.592	62.9657	102.846	119.33	110.089	60.505	82.5953	61.2569	34.0107	40.5212
ATRIP	4.29558	3.01547	5.24577	5.78507	3.08346	4.78276	3.32093	4.94298	3.58017	3.55709	2.98442	4.95212	5.17599	5.1448	4.7555	5.22671	5.05879	5.21253	5.73679	7.87044	5.82902	5.73725	5.20735	13.5695	13.5445	18.6523	10.5302	8.68868	11.9978	6.40588	4.59215	8.08389	11.0023	7.69768	9.5755	9.37639	12.8993	15.5279	15.6272	14.5398	15.097	16.2988	15.6392	11.9422	14.7549	16.4916	26.6631	4.76913	5.47466
ATRN	113.185	133.479	161.224	128.037	83.2448	92.3728	143.786	133.859	124.286	76.7179	121.071	90.0821	132.328	139.848	118.332	96.0382	80.0362	159.257	139.02	158.632	97.9482	86.3618	106.871	24.379	43.365	55.1754	35.1291	56.3761	120.113	176.804	77.1726	59.892	100.871	105.277	182.962	215.89	214.104	174.494	185.836	120.574	162.283	148.615	132.046	75.4769	133.606	171.864	98.2396	122.679	148.826
ATRX	296.957	302.65	290.931	305.016	306.609	112.036	228.646	72.7874	132.05	137.921	146.645	175.233	272.713	229.3	274.478	205.85	212.113	214.675	328.5	216.081	148.442	148.971	191.688	265.601	1209.81	326.271	239.677	764.203	90.8466	256.583	289.96	156.488	367.945	321.303	103.042	141.111	113.964	248.703	227.677	14.0301	116.893	78.1209	77.2971	112.84	44.0885	121.908	135.199	228.973	215.378
ATXN1	148.132	114.12	159.66	120.147	148.518	94.8911	135.63	101.108	97.6687	102.608	98.9676	114.102	133.002	148.739	106.801	105.516	132.837	104.323	117.496	102.06	88.3523	100.768	99.2103	170.845	241.417	107.191	157.487	272.798	104.17	38.464	86.7255	96.8886	20.3494	18.6707	34.1915	39.9988	36.6666	37.3317	41.0886	44.1355	37.0193	27.7881	22.2141	37.8923	127.451	17.7609	27.0175	114.111	110.91
ATXN10	47.5284	51.6451	66.6124	67.7644	72.6476	51.4419	60.212	53.7977	50.3176	47.8208	53.7545	57.977	51.0258	47.213	64.1733	70.6869	48.1882	64.9563	65.35	56.1747	58.8143	54.8343	51.9096	45.1932	53.643	61.3696	52.0416	42.56	40.3149	233.004	89.7075	56.9213	65.8192	49.9896	101.687	99.9862	87.3187	124.498	135.026	25.3929	88.1896	76.4562	82.9379	189.336	44.7152	68.4555	46.7135	53.7761	60.5655
[truncated: 12,273 more rows]
[truncated: 3 more columns]

## Sheet: S2 (TAM up)
Dataset S2: Genes upregulated in TAMs (TAM/pMPH, FC >3.0)
[truncated: 31 more rows]
[truncated: 9 more columns]

## Sheet: S3 (TAM down)
Dataset S3: Genes downregulated in TAMs (TAM/pMPH, FC <0.3)
[truncated: 5 more rows]
[truncated: 9 more columns]
