# Supplementary material for: The transcriptional signature of human ovarian carcinoma macrophages is associated with extracellular matrix reorganization
Source: Oncotarget. 2016 Sep 21;7(46):75339–52. doi: 10.18632/oncotarget.12180 (PMC5342745; doi:10.18632/oncotarget.12180)
Supplement: Supplementary file 3 [file oncotarget-07-75339-s003.xlsx]

## Sheet: S1 (edgeR pMPH)
Table S1: Genes regulated in TAMs versus pMPHs identified by edgeR
gene	stable_id	logFC	logCPM	p-value	FDR
ACE	ENSG00000159640	1.63712	4.83547	0.00169627	0.115393
ADH1B	ENSG00000196616	-2.52111	1.65468	0.00150665	0.108523
ADRB1	ENSG00000043591	-2.29957	3.64628	3.68304e-11	2.70593e-07
ADSSL1	ENSG00000185100	1.70631	3.30467	0.00198743	0.128085
APOE	ENSG00000130203	2.67718	10.3632	7.45984e-07	0.00137019
ARMC9	ENSG00000135931	1.67895	3.43641	0.00146408	0.108329
CCL18	ENSG00000275385	3.06329	4.97408	0.000720883	0.0737403
CD1C	ENSG00000158481	-2.25284	4.83968	0.000315495	0.0551891
COL5A1	ENSG00000130635	3.94803	3.76001	0.000411057	0.0626454
CTD-2501B8.1	ENSG00000264813	1.64259	3.96214	0.00360995	0.174605
EDNRB	ENSG00000136160	1.96862	5.36076	4.53902e-05	0.0175517
FAM177B	ENSG00000197520	1.93279	3.33551	0.00254177	0.144682
FHAD1	ENSG00000142621	2.10925	4.59755	0.000238597	0.0484502
LGALS12	ENSG00000133317	-2.18485	2.86062	1.07108e-06	0.00154694
MMP19	ENSG00000123342	2.14817	5.90033	0.000809721	0.0793203
PCOLCE2	ENSG00000163710	3.99266	5.00545	0.000137198	0.0334675
SERPINE1	ENSG00000106366	2.2323	4.9837	0.00157306	0.110186
SLC16A10	ENSG00000112394	2.64211	5.86579	7.71977e-05	0.0236321
SPP1	ENSG00000118785	3.3809	12.8165	5.20228e-05	0.0182006
TMEM26	ENSG00000196932	2.30618	3.05714	0.00216984	0.130555
TSPAN13	ENSG00000106537	3.17277	5.15113	1.95068e-05	0.0110243

## Sheet: S2 (edger MDM)
Table S2: Genes regulated in TAMs versus MDMs identified by edgeR
gene	stable_id	logFC	logCPM	p-value	FDR
ABCA6	ENSG00000154262	1.79917	4.07382	0.0075032	0.0193086
ABCA8	ENSG00000141338	-1.77329	3.41076	0.000324911	0.00138315
ABCG2	ENSG00000118777	-3.17266	4.0418	6.83063e-05	0.000377897
ABI3BP	ENSG00000154175	2.2908	2.8821	0.0211904	0.0456155
AC008074.1	ENSG00000279644	-1.99202	2.14256	0.000544941	0.0021456
AC074033.1	ENSG00000281137	-2.65927	2.28503	8.24534e-06	6.18163e-05
ACKR3	ENSG00000144476	2.03216	4.26709	0.000216167	0.000982783
ACO1	ENSG00000122729	-1.79841	5.97313	4.31261e-11	2.09833e-09
ACOT1	ENSG00000184227	-2.3873	4.61457	2.59282e-10	9.92302e-09
ACOT13	ENSG00000112304	-1.96827	6.72389	3.8254e-11	1.899e-09
ACOT2	ENSG00000119673	-2.37178	4.9028	2.17052e-10	8.85933e-09
ACP5	ENSG00000102575	-3.03906	7.58605	7.65647e-06	5.80517e-05
ACPP	ENSG00000014257	1.69625	6.34677	1.35356e-08	2.65786e-07
ACSBG1	ENSG00000103740	-1.62633	1.76614	0.0239442	0.0503521
ACTN1	ENSG00000072110	-1.6829	7.73212	9.08383e-09	1.86944e-07
ADAMDEC1	ENSG00000134028	-2.8685	5.97183	5.24371e-05	0.000300528
ADAMTS2	ENSG00000087116	2.5431	5.46817	0.00104543	0.00366974
ADAMTS9	ENSG00000163638	7.18265	4.30375	3.03896e-05	0.000189346
ADCYAP1	ENSG00000141433	5.83913	3.17954	0.0600192	0.108291
ADM	ENSG00000148926	1.90577	6.87534	1.95593e-08	3.60155e-07
ADRA2B	ENSG00000274286	-3.12031	3.47004	0.000494442	0.00197461
ADSSL1	ENSG00000185100	1.97364	3.29413	0.000787148	0.00291051
AFF3	ENSG00000144218	3.18696	3.73597	5.82918e-05	0.000329946
AGER	ENSG00000204305	1.61455	2.82672	0.00499259	0.0137897
AGPAT9	ENSG00000138678	-2.8133	6.9073	1.46839e-05	0.000102065
AIM2	ENSG00000163568	1.9614	3.98246	0.00286489	0.00862282
ALAS1	ENSG00000023330	-1.84682	6.58913	1.79587e-09	4.69547e-08
ALCAM	ENSG00000170017	-1.70409	8.56408	3.10479e-06	2.70271e-05
ALDH1A1	ENSG00000165092	-1.86346	7.33973	0.000187967	0.000876823
ALDH1A3	ENSG00000184254	4.30805	3.55026	7.0145e-05	0.000385745
ALOX15B	ENSG00000179593	-1.89254	2.83398	0.000609283	0.00235804
AMDHD1	ENSG00000139344	-2.27103	3.42483	4.44092e-06	3.66189e-05
ANKH	ENSG00000154122	2.03769	7.0883	3.11839e-06	2.71134e-05
ANKRD11	ENSG00000167522	1.72028	7.02715	2.38503e-06	2.15799e-05
ANKRD20A1	ENSG00000260691	-1.99648	2.94039	3.22011e-06	2.78659e-05
ANKRD20A2	ENSG00000183148	-2.02886	2.95668	2.25215e-06	2.06574e-05
ANKRD20A3	ENSG00000276203	-2.02282	2.96403	2.18769e-06	2.01668e-05
ANKRD20A4	ENSG00000172014	-1.93008	3.01221	3.5626e-06	3.03647e-05
ANKRD22	ENSG00000152766	1.59142	5.17503	0.0237287	0.0500244
ANO5	ENSG00000171714	-2.75737	4.73928	1.72235e-06	1.63068e-05
APBB1IP	ENSG00000077420	1.6216	7.63919	5.5717e-11	2.64099e-09
APOC1	ENSG00000130208	-1.77151	8.94028	1.37106e-05	9.61469e-05
AQP1	ENSG00000240583	2.45155	3.28909	0.0146208	0.033716
AREG	ENSG00000109321	8.25915	5.29792	1.81772e-05	0.000122185
ARID1A	ENSG00000117713	1.59083	7.3845	1.38961e-08	2.70092e-07
ARL15	ENSG00000185305	-1.63938	5.529	7.28199e-21	1.78336e-17
ARMC2	ENSG00000118690	1.60316	4.21118	3.06282e-08	5.29471e-07
ARRDC3	ENSG00000113369	1.76006	8.64317	2.68318e-11	1.4285e-09
ASGR2	ENSG00000161944	3.10421	4.25845	9.6077e-06	7.05173e-05
ATP2B1	ENSG00000070961	1.72393	8.79381	4.32488e-06	3.59038e-05
ATP6V1D	ENSG00000100554	-1.73051	6.79782	9.98445e-12	6.60863e-10
ATP6V1H	ENSG00000047249	-2.20261	7.12198	1.76142e-11	1.01899e-09
B3GNT5	ENSG00000176597	1.59794	6.51487	0.00350596	0.0102256
B3GNT7	ENSG00000156966	2.81209	4.57777	0.000567839	0.00221675
BCAT1	ENSG00000060982	-2.09527	8.57158	0.00923977	0.0230039
BCO2	ENSG00000197580	1.64178	2.79358	0.00246805	0.00760923
BMP2	ENSG00000125845	1.82488	2.26474	0.0198381	0.0431981
C11orf45	ENSG00000174370	-2.7946	5.19072	8.37898e-08	1.25633e-06
C14orf142	ENSG00000170270	-1.75782	3.91306	1.53943e-13	2.40643e-11
C1orf204	ENSG00000188004	-1.78164	2.5923	0.000177916	0.000837915
CAB39L	ENSG00000102547	-1.81301	3.98525	6.24745e-13	6.95455e-11
CADM3	ENSG00000162706	3.75931	2.53743	0.00979891	0.0242399
CALB2	ENSG00000172137	2.6741	2.24503	0.0190657	0.0418262
CAPG	ENSG00000042493	-2.75499	8.77118	9.33159e-08	1.37393e-06
CAPN11	ENSG00000137225	-2.74247	1.68317	0.000506256	0.00201379
CCDC170	ENSG00000120262	1.75895	5.14667	2.3964e-07	3.03558e-06
CCDC73	ENSG00000186714	-1.6996	1.84119	0.0143918	0.0332818
CCDC80	ENSG00000091986	9.516	6.50273	1.64471e-13	2.51744e-11
CCL13	ENSG00000181374	3.89963	3.52228	0.022399	0.0476864
CCL18	ENSG00000275385	1.87428	5.02442	0.043122	0.0821408
CCL20	ENSG00000115009	7.7552	4.82467	0.000107841	0.000551745
CCL23	ENSG00000274736	2.05853	2.64338	0.00376011	0.0108839
CCL3L3	ENSG00000276085	2.17429	6.38932	0.00491848	0.0136269
CCL4	ENSG00000275302	1.75349	6.6945	0.00157651	0.00521036
CCL4L2	ENSG00000276070	1.81348	6.3327	0.00661132	0.0173654
CCL7	ENSG00000108688	-2.34612	2.91889	0.000642901	0.00246267
CCR2	ENSG00000121807	1.70141	6.66641	0.00944513	0.0234437
CD109	ENSG00000156535	-1.71436	6.55827	2.7504e-06	2.43753e-05
CD163	ENSG00000177575	2.54372	12.1098	2.9166e-13	4.04307e-11
CD164	ENSG00000135535	-1.62535	9.62746	8.35163e-13	8.74141e-11
CD1D	ENSG00000158473	1.79061	5.56066	2.46351e-05	0.000158487
CD200R1	ENSG00000163606	3.18201	4.90759	1.03979e-06	1.0537e-05
CD209	ENSG00000090659	2.2145	5.40182	0.000399473	0.00165162
CD244	ENSG00000122223	1.90129	4.53933	2.80095e-05	0.00017664
CD274	ENSG00000120217	-1.59314	4.62703	0.000292104	0.00126463
CD276	ENSG00000103855	-2.03572	6.58339	1.37285e-09	3.72168e-08
CD28	ENSG00000178562	9.46913	7.27508	6.16843e-21	1.78336e-17
CD300E	ENSG00000186407	2.61927	8.76728	0.000813568	0.00298119
CD38	ENSG00000004468	3.14868	6.62965	7.15254e-15	1.9948e-12
CD52	ENSG00000169442	-2.34532	8.66152	2.61608e-06	2.32974e-05
CD55	ENSG00000196352	2.04333	8.34774	2.2311e-07	2.86572e-06
CD72	ENSG00000137101	1.94448	4.91039	3.25516e-05	0.000199964
CD93	ENSG00000125810	2.52114	8.36124	4.05307e-10	1.39149e-08
CDA	ENSG00000158825	-2.0065	2.97259	0.00398731	0.0114165
CDH11	ENSG00000140937	2.23013	2.77683	0.0208519	0.045032
CEACAM1	ENSG00000079385	2.69426	3.08371	0.000380813	0.0015807
CEBPD	ENSG00000221869	1.7548	7.00955	1.20038e-09	3.35331e-08
CFH	ENSG00000000971	7.02997	5.17109	4.8939e-09	1.12142e-07
CH25H	ENSG00000138135	2.04994	4.34377	0.0210873	0.0454203
CIR1	ENSG00000138433	-3.20433	8.11247	3.08035e-05	0.000191305
CLEC10A	ENSG00000132514	1.73961	8.09765	0.00137222	0.0046481
CLMP	ENSG00000166250	-2.81433	3.04182	1.69283e-05	0.00011484
CNTD1	ENSG00000176563	-2.39694	1.74195	0.000929967	0.00332157
COL1A1	ENSG00000108821	2.59472	4.86078	0.0226002	0.0480311
COL1A2	ENSG00000164692	2.8809	5.49321	0.000872573	0.00315182
COL22A1	ENSG00000169436	-2.69602	2.7619	3.7597e-05	0.000226043
COL3A1	ENSG00000168542	3.79061	6.47702	9.87383e-05	0.000511948
COL5A1	ENSG00000130635	3.78324	3.76499	0.000933228	0.00332836
COL8A1	ENSG00000144810	5.41838	3.03489	0.000248999	0.00110604
COLEC12	ENSG00000158270	3.2499	8.44572	6.25707e-05	0.000349587
COPRS	ENSG00000172301	-1.60569	4.83273	7.72577e-16	3.1534e-13
CREB5	ENSG00000146592	2.20237	5.56794	4.22324e-08	7.0041e-07
CRISPLD2	ENSG00000103196	2.09952	3.14899	0.00652242	0.017188
CSTB	ENSG00000160213	-2.40139	8.06998	1.13593e-09	3.23475e-08
CTSK	ENSG00000143387	-1.751	4.51179	1.45524e-06	1.41237e-05
CXCL1	ENSG00000163739	4.85109	4.60631	7.72075e-10	2.33434e-08
CXCL2	ENSG00000081041	4.82388	7.12537	1.52428e-05	0.000104761
CXCL3	ENSG00000163734	3.86442	5.20809	3.23692e-06	2.79455e-05
CXCL8	ENSG00000169429	4.19022	8.82765	3.51298e-06	3.00814e-05
CYB5D1	ENSG00000182224	2.0535	5.14507	0.0227671	0.0483161
CYP1B1	ENSG00000138061	-1.91876	8.2259	5.03902e-05	0.000291969
CYP51A1	ENSG00000001630	-2.62317	7.71115	1.31908e-08	2.5982e-07
CYSLTR2	ENSG00000152207	1.65009	3.81998	0.000603114	0.00233707
CYTL1	ENSG00000170891	-3.26183	2.31542	3.10211e-13	4.2206e-11
DBI	ENSG00000155368	-2.32367	8.26578	1.46949e-13	2.34703e-11
DCN	ENSG00000011465	2.30583	3.47228	0.0299566	0.0607484
DDIT4L	ENSG00000145358	-2.8251	2.18196	8.74584e-09	1.82906e-07
DES	ENSG00000175084	3.379	2.63494	0.00167625	0.00547594
DFNA5	ENSG00000105928	-2.31537	4.90958	3.29133e-06	2.83155e-05
DHRS9	ENSG00000073737	-1.86127	4.32624	5.36147e-07	6.00174e-06
DNAH17	ENSG00000187775	1.95694	3.69262	0.00121816	0.00419
DNMBP	ENSG00000107554	1.63003	5.61034	8.25142e-07	8.66046e-06
DSC3	ENSG00000134762	3.33952	3.55364	4.90975e-05	0.000285378
DUSP19	ENSG00000162999	-2.26123	2.92587	1.43501e-07	1.98176e-06
DYSF	ENSG00000135636	1.95927	7.47807	9.94545e-05	0.000514572
EDNRB	ENSG00000136160	4.31816	5.29547	1.31795e-12	1.29107e-10
EFEMP1	ENSG00000115380	3.91074	3.25728	0.000697055	0.0026236
EGFL6	ENSG00000198759	5.5309	2.98314	0.000653619	0.00249851
EGR1	ENSG00000120738	10.4528	7.42207	1.91325e-16	1.00405e-13
EGR3	ENSG00000179388	8.77304	5.78575	5.29793e-09	1.19033e-07
ELK3	ENSG00000111145	2.0505	6.55838	1.26279e-12	1.25375e-10
EMILIN1	ENSG00000138080	-1.86582	3.46811	1.54728e-05	0.000106142
EMP1	ENSG00000134531	-1.9069	8.61279	1.18989e-08	2.37464e-07
ENPP2	ENSG00000136960	3.58658	6.49612	6.78105e-06	5.23323e-05
EPB41L2	ENSG00000079819	1.83495	8.33368	6.47791e-07	7.05915e-06
EPDR1	ENSG00000086289	-2.37613	4.30644	4.11266e-10	1.4051e-08
EPSTI1	ENSG00000133106	1.92615	7.94975	5.18308e-07	5.81376e-06
EREG	ENSG00000124882	9.69922	6.68092	3.45959e-05	0.00021111
ETS2	ENSG00000157557	2.27038	7.96197	9.63969e-10	2.82163e-08
F13A1	ENSG00000124491	2.80626	9.08855	0.000722524	0.00270284
FABP3	ENSG00000121769	-2.50784	5.67482	7.69863e-07	8.15966e-06
FABP4	ENSG00000170323	-3.50189	5.97328	0.00167104	0.00546137
FADS1	ENSG00000149485	-2.28574	7.10885	4.73001e-08	7.72254e-07
FADS2	ENSG00000134824	-2.38678	5.90993	0.000308557	0.00132339
FAIM	ENSG00000158234	-2.9017	4.65059	7.28048e-07	7.78598e-06
FAM111B	ENSG00000189057	-1.64295	4.30336	0.00154411	0.00512865
FAM159B	ENSG00000145642	-2.80895	2.28805	2.99474e-05	0.000186777
FAM20A	ENSG00000108950	2.12336	7.725	1.07529e-06	1.08073e-05
FAM81A	ENSG00000157470	-2.93969	2.75667	1.45875e-06	1.41299e-05
FBLN5	ENSG00000140092	3.6911	4.50928	0.000104701	0.000537552
FBN2	ENSG00000138829	1.88669	5.55445	0.00322674	0.00952466
FCAR	ENSG00000186431	1.67849	5.14528	9.3569e-05	0.000488247
FDX1	ENSG00000137714	-3.04899	6.94329	3.52624e-06	3.01446e-05
FER1L6	ENSG00000214814	-2.11282	1.77438	0.00497752	0.0137636
FFAR2	ENSG00000126262	1.72488	5.56702	0.0121392	0.0289944
FGL2	ENSG00000127951	1.59748	9.34284	0.000252058	0.00111693
FHAD1	ENSG00000142621	2.69169	4.57576	2.90765e-06	2.55838e-05
FLRT2	ENSG00000185070	-2.59485	4.94939	1.34905e-06	1.32506e-05
FLT3	ENSG00000122025	1.66857	3.1068	0.0104736	0.0256498
FN1	ENSG00000115414	1.94365	14.0282	0.0380336	0.0742221
FOS	ENSG00000170345	1.60554	11.1642	5.454e-09	1.22166e-07
FPR2	ENSG00000171049	1.652	6.30499	1.08956e-05	7.86347e-05
G0S2	ENSG00000123689	3.01268	6.41976	0.00014625	0.000714905
GABBR1	ENSG00000204681	1.7402	5.31326	0.000137007	0.000676576
GADD45B	ENSG00000099860	2.24231	7.50522	4.51387e-07	5.16564e-06
GCLC	ENSG00000001084	-2.35108	6.97536	2.39831e-10	9.49015e-09
GEM	ENSG00000164949	-2.76067	4.19625	0.000961002	0.00341656
GFRA2	ENSG00000168546	1.61519	4.07881	0.0130625	0.0307106
GGCT	ENSG00000006625	-1.68043	5.86966	2.75584e-13	3.89368e-11
GJB2	ENSG00000165474	-3.26534	4.42524	0.000773233	0.00286338
GLDN	ENSG00000186417	3.8537	4.02483	0.00334382	0.00981505
GLRX2	ENSG00000023572	-2.08606	3.99751	2.10764e-11	1.16427e-09
GM2A	ENSG00000196743	-3.19493	10.1289	0.000380155	0.00157954
GNG2	ENSG00000186469	1.95062	6.68184	1.40259e-08	2.71895e-07
GOLGA6L22	ENSG00000277865	-2.47252	1.64171	0.00151938	0.00506382
GPAT2	ENSG00000186281	-3.47481	3.13268	8.06845e-09	1.72825e-07
GPC3	ENSG00000147257	-1.90779	1.83799	0.00396568	0.0113679
GPNMB	ENSG00000136235	-1.87722	11.4338	1.70145e-06	1.61297e-05
GPR183	ENSG00000169508	3.15297	8.13453	5.40687e-05	0.000308658
GRASP	ENSG00000161835	1.77735	4.35929	0.0110304	0.0267726
GREM1	ENSG00000166923	-3.31487	6.74111	0.00293777	0.00880292
GSG1	ENSG00000111305	-2.88859	1.66024	0.000159654	0.000769165
GSN	ENSG00000148180	-1.62884	8.43346	5.93504e-07	6.53744e-06
GSR	ENSG00000104687	-1.58849	7.32594	4.5161e-13	5.62369e-11
HBEGF	ENSG00000113070	2.37133	7.3065	3.2346e-05	0.000198867
HCAR2	ENSG00000182782	2.28199	3.57577	0.00726585	0.0188032
HCAR3	ENSG00000255398	2.13113	3.6435	0.0112553	0.0272194
HEPN1	ENSG00000221932	-2.96081	2.50897	9.2345e-07	9.56924e-06
HIC1	ENSG00000177374	1.86624	3.73177	0.00762436	0.0195246
HIF1A	ENSG00000100644	1.78768	10.2394	9.96997e-07	1.01735e-05
HIVEP3	ENSG00000127124	1.6383	6.2861	0.00244323	0.00754854
HMG20B	ENSG00000064961	-1.65638	5.54241	1.81117e-15	6.09901e-13
HMGCR	ENSG00000113161	-2.43244	7.16653	3.45109e-10	1.23684e-08
HMGCS1	ENSG00000112972	-2.29221	7.22265	1.45016e-10	6.19439e-09
HPGDS	ENSG00000163106	-1.91875	4.11521	0.000601472	0.00233193
HS3ST2	ENSG00000122254	-2.77541	2.77479	1.13327e-07	1.60736e-06
HSD17B12	ENSG00000149084	-1.64458	7.21633	2.62779e-14	5.36289e-12
HSD17B14	ENSG00000087076	-1.94586	3.58798	7.08368e-06	5.42688e-05
HSD3B7	ENSG00000099377	-1.72132	5.46392	3.34245e-07	3.99951e-06
HTRA4	ENSG00000169495	-2.35418	4.78715	8.71396e-12	5.98331e-10
HVCN1	ENSG00000122986	-1.94036	5.51618	1.12635e-09	3.21997e-08
IBSP	ENSG00000029559	5.83126	3.42259	0.000991693	0.00351283
IDI1	ENSG00000067064	-2.20713	6.69317	3.3487e-13	4.39337e-11
IER3	ENSG00000137331	2.21287	7.74925	1.21957e-06	1.21247e-05
IFI44	ENSG00000137965	1.88775	7.76898	3.52856e-06	3.01446e-05
IFI44L	ENSG00000137959	2.72525	8.56639	5.38104e-06	4.2879e-05
IGF1	ENSG00000017427	2.17384	4.23262	0.00236698	0.00734426
IGLON5	ENSG00000142549	2.84903	2.11759	0.0192696	0.0421726
IGSF6	ENSG00000140749	-2.65456	8.50046	4.68089e-07	5.31538e-06
IL1B	ENSG00000125538	8.87697	8.33712	1.5779e-08	3.03478e-07
IL1R2	ENSG00000115590	2.26043	3.78182	0.0186477	0.0410299
IL1RN	ENSG00000136689	-1.65558	7.35588	0.00459521	0.0128761
IL6	ENSG00000136244	6.4901	3.71901	1.80765e-07	2.39726e-06
INSIG1	ENSG00000186480	-1.61007	7.99263	0.000730055	0.00272408
ITGA9	ENSG00000144668	2.92349	6.392	3.56729e-10	1.26004e-08
ITGB1BP1	ENSG00000119185	-2.15669	6.03105	1.53635e-14	3.52736e-12
ITGBL1	ENSG00000198542	-2.9379	2.20812	4.88805e-06	3.97262e-05
ITLN1	ENSG00000179914	1.60706	3.33616	0.0146806	0.0338326
ITSN1	ENSG00000205726	2.01641	7.98059	1.37784e-09	3.72168e-08
JAKMIP2	ENSG00000176049	-3.11463	5.92992	0.000248229	0.00110341
KCNC3	ENSG00000131398	1.656	3.85603	0.000147426	0.000719693
KCNJ10	ENSG00000177807	1.6874	2.82639	0.0880002	0.148017
KCNJ15	ENSG00000157551	2.58606	4.17601	0.000492483	0.00196966
KCNN4	ENSG00000104783	-2.13712	4.90947	7.55228e-06	5.73209e-05
KDM6B	ENSG00000132510	3.49121	5.44343	4.11846e-05	0.000244709
KEL	ENSG00000197993	-2.08991	2.28416	0.000795614	0.00293288
KITLG	ENSG00000049130	3.20414	4.02144	0.000116658	0.000591504
KLF6	ENSG00000067082	1.87837	10.3311	5.52533e-10	1.77269e-08
KSR1	ENSG00000141068	1.6286	4.88451	1.02413e-05	7.44242e-05
L1TD1	ENSG00000240563	1.66029	3.34794	0.00384975	0.0111049
LACC1	ENSG00000179630	-1.59959	7.67167	9.88272e-08	1.4354e-06
LANCL3	ENSG00000147036	-1.8079	1.87412	0.00609588	0.0162749
LEP	ENSG00000174697	3.74578	3.71471	0.0432979	0.0823906
LGALS3	ENSG00000131981	-2.80978	9.16661	8.76317e-09	1.82906e-07
LGMN	ENSG00000100600	1.64768	9.68117	0.00082558	0.00301318
LIPA	ENSG00000107798	-2.27436	10.9177	1.77826e-07	2.3841e-06
LIPN	ENSG00000204020	2.26024	4.77807	0.0015148	0.00505413
LOX	ENSG00000113083	4.54416	3.07496	0.000865622	0.00313596
LRRC2	ENSG00000163827	3.04669	3.85573	0.000164046	0.000786715
LRRC4	ENSG00000128594	2.09336	3.64976	0.000204879	0.000943138
LRRN1	ENSG00000175928	4.8373	2.66803	0.020129	0.0437021
LUM	ENSG00000139329	6.79833	3.98009	0.000119737	0.000602541
LYVE1	ENSG00000133800	8.80154	9.98548	5.70146e-17	3.49072e-14
LYZ	ENSG00000090382	-1.73662	12.0932	5.78063e-07	6.39864e-06
MAN1C1	ENSG00000117643	2.42155	5.36772	4.20854e-07	4.84693e-06
MAOA	ENSG00000189221	-1.84021	3.21553	6.68717e-08	1.04311e-06
MAP3K8	ENSG00000107968	2.00492	8.2439	3.5653e-16	1.74628e-13
MARCO	ENSG00000019169	2.16921	10.5921	1.26573e-05	8.97616e-05
MCL1	ENSG00000143384	1.84595	10.4198	9.95854e-11	4.43427e-09
MCOLN3	ENSG00000055732	-2.01142	3.31433	0.000714855	0.00267961
MCTP2	ENSG00000140563	2.41213	5.05666	5.63078e-10	1.79867e-08
MDH1	ENSG00000014641	-1.93007	7.04541	4.43292e-12	3.3576e-10
MEIKIN	ENSG00000239642	-2.40919	3.02334	4.59789e-06	3.76597e-05
MEP1A	ENSG00000112818	-2.8541	1.77018	2.62146e-05	0.000166897
MERTK	ENSG00000153208	1.73228	8.68099	4.21999e-06	3.51922e-05
MFSD12	ENSG00000161091	-2.21524	7.07559	4.73381e-11	2.28811e-09
MFSD2A	ENSG00000168389	-2.169	4.28797	1.17777e-09	3.31534e-08
MGP	ENSG00000111341	2.92278	2.15205	0.0134813	0.0315235
MGST1	ENSG00000008394	-3.0377	4.65041	5.85227e-06	4.58386e-05
MGST3	ENSG00000143198	-1.59317	6.22391	8.70602e-14	1.56008e-11
MLXIPL	ENSG00000009950	1.7932	4.57676	8.39775e-05	0.000447738
MME	ENSG00000196549	-3.25745	5.1038	6.72941e-05	0.000373421
MMP8	ENSG00000118113	-1.67822	2.54731	0.000451101	0.00182703
MOSPD1	ENSG00000101928	-2.7203	4.8296	2.49471e-09	6.27692e-08
MPC1	ENSG00000060762	-1.81119	5.80159	3.54018e-17	2.60097e-14
MPEG1	ENSG00000197629	1.68492	9.43347	2.18692e-05	0.00014333
MRO	ENSG00000134042	4.35494	5.63304	1.62872e-10	6.91689e-09
MRVI1	ENSG00000072952	2.13449	5.40712	1.30817e-07	1.82721e-06
MS4A4E	ENSG00000214787	1.60156	5.42034	2.13721e-05	0.000140574
MTSS1	ENSG00000170873	2.36356	7.78904	3.83459e-12	3.06225e-10
MUC12	ENSG00000205277	-1.8934	1.7557	0.0159635	0.0361469
MUC3A	ENSG00000169894	-1.636	2.01759	0.0404309	0.0781178
MVD	ENSG00000167508	-1.64135	4.36835	3.00739e-11	1.56704e-09
MX1	ENSG00000157601	1.98742	9.36783	0.00106044	0.00371003
MX2	ENSG00000183486	1.86733	8.27312	0.000379573	0.00157822
MYBPH	ENSG00000133055	-2.04726	1.7517	0.00374856	0.0108556
MYH3	ENSG00000109063	1.69154	3.02065	0.00119389	0.00411614
MYZAP	ENSG00000263155	2.24657	3.82163	0.000104603	0.000537424
NAMPT	ENSG00000105835	3.40747	9.99152	1.23561e-09	3.43863e-08
NAV1	ENSG00000134369	1.68749	6.28394	4.36992e-06	3.61959e-05
NCOR2	ENSG00000196498	2.16509	7.29326	4.01866e-06	3.3733e-05
NEURL2	ENSG00000124257	1.94427	3.51158	0.00686653	0.0179149
NEXN	ENSG00000162614	1.64119	3.28694	0.00543094	0.0148056
NFIC	ENSG00000141905	2.2201	6.22399	8.54977e-07	8.95109e-06
NFIL3	ENSG00000165030	2.68432	6.95367	1.63535e-12	1.52088e-10
NFKBIA	ENSG00000100906	1.91389	9.35204	8.94766e-05	0.000471581
NFKBIZ	ENSG00000144802	3.06063	9.07352	7.83014e-11	3.59118e-09
NID2	ENSG00000087303	2.80215	2.45891	0.00231265	0.00721794
NLRP3	ENSG00000162711	2.41666	7.9665	0.000166539	0.000795037
NPIPB11	ENSG00000254206	1.66994	5.67728	7.3144e-07	7.81089e-06
NPIPB3	ENSG00000169246	1.64592	6.65565	1.00706e-06	1.0262e-05
NPIPB4	ENSG00000185864	1.78687	7.17621	4.11321e-07	4.76652e-06
NR4A1	ENSG00000123358	1.74425	5.84133	0.0291003	0.0593229
NR4A2	ENSG00000153234	3.0739	7.09348	1.01579e-05	7.39645e-05
NRG1	ENSG00000157168	2.06275	2.49442	0.0425226	0.0813789
NRIP3	ENSG00000175352	-2.62283	5.33016	3.83908e-05	0.000230251
OLFML2B	ENSG00000162745	3.17801	7.31431	5.19372e-09	1.1705e-07
OLR1	ENSG00000173391	2.07637	8.80482	0.0149955	0.0343429
OTOA	ENSG00000155719	-2.84274	2.84478	1.08733e-07	1.55118e-06
OTUD1	ENSG00000165312	2.7591	7.80892	4.07683e-09	9.69885e-08
P2RY12	ENSG00000169313	1.88736	3.54295	0.00305978	0.00910606
PAPPA	ENSG00000182752	3.29918	2.85133	0.00180441	0.00583038
PAPSS2	ENSG00000198682	1.60675	6.72059	9.72634e-08	1.42634e-06
PAQR5	ENSG00000137819	-1.95791	3.07525	0.000151622	0.000736262
PCOLCE2	ENSG00000163710	5.81828	4.9927	5.87585e-07	6.49171e-06
PDE7B	ENSG00000171408	1.74314	2.31088	0.0375472	0.0734058
PDK4	ENSG00000004799	3.18487	9.18602	1.39825e-10	6.00755e-09
PDZRN4	ENSG00000165966	-2.49384	1.65976	0.00146003	0.00489362
PELI1	ENSG00000197329	2.25322	6.98468	1.76289e-07	2.36781e-06
PER1	ENSG00000179094	1.65108	6.09999	0.000177891	0.000837915
PHACTR1	ENSG00000112137	1.80424	6.49589	0.00301543	0.00899123
PIEZO2	ENSG00000154864	2.09339	2.96386	0.018287	0.0404469
PIR	ENSG00000087842	-2.44173	3.77904	3.94589e-09	9.50506e-08
PKIB	ENSG00000135549	1.83587	4.30664	0.00776616	0.0198118
PLA1A	ENSG00000144837	1.88512	2.22743	0.0647433	0.115398
PLA2G2C	ENSG00000187980	2.44494	2.46566	0.00247102	0.00761517
PLA2G7	ENSG00000146070	-3.13443	8.95637	0.00429701	0.0121284
PLEKHG2	ENSG00000090924	1.8853	5.4397	0.000175482	0.000828496
PLSCR2	ENSG00000163746	2.21491	2.65241	0.000998265	0.00353288
PLTP	ENSG00000100979	1.96519	9.77957	0.0118906	0.0284748
PLXNC1	ENSG00000136040	-1.68356	8.74569	1.94049e-11	1.0883e-09
PMFBP1	ENSG00000118557	-2.00919	4.11021	4.7814e-17	3.19354e-14
POU2F2	ENSG00000028277	2.14408	6.2959	1.73883e-08	3.27569e-07
PPIAL4A	ENSG00000263353	-1.62303	3.31087	5.79245e-06	4.55644e-05
PPP1R15A	ENSG00000087074	3.07221	9.11651	1.1493e-09	3.25395e-08
PPP1R17	ENSG00000106341	-2.51443	2.04543	0.000104829	0.000537833
PRG2	ENSG00000186652	-1.6629	2.113	0.00471964	0.0131795
PRG4	ENSG00000116690	3.0511	3.42342	0.00330029	0.00971054
PRLR	ENSG00000113494	1.5968	4.45913	0.000659829	0.00251049
PROM1	ENSG00000007062	3.8672	2.86776	0.0199586	0.0433963
PSEN2	ENSG00000143801	-1.78275	5.0514	9.7844e-14	1.71157e-11
PTER	ENSG00000165983	-1.6969	5.60918	1.06909e-13	1.8084e-11
PTGIS	ENSG00000124212	3.30975	4.15771	0.00067784	0.00256657
PTGS2	ENSG00000073756	4.77689	6.78001	1.9546e-06	1.8224e-05
PTPN13	ENSG00000163629	1.89286	6.28769	0.0228734	0.0484855
PTPRN2	ENSG00000155093	1.59036	2.81625	0.00714643	0.0185267
RAB38	ENSG00000123892	-2.48258	3.46733	0.000209289	0.000958634
RAB7B	ENSG00000276600	-2.02698	5.33454	0.000538946	0.00212541
RAPH1	ENSG00000173166	1.81324	7.88328	4.7675e-08	7.76648e-07
RASAL2	ENSG00000075391	-1.88998	6.34223	2.46275e-09	6.23926e-08
RASGRF1	ENSG00000058335	-3.06699	2.32436	4.07045e-07	4.72473e-06
RASGRP3	ENSG00000152689	-1.8434	6.54209	8.14859e-09	1.74034e-07
RBMS2	ENSG00000076067	1.68989	5.54065	6.02094e-09	1.33643e-07
RCN3	ENSG00000142552	2.42484	5.36589	1.61379e-11	9.67966e-10
RERE	ENSG00000142599	1.6073	6.31814	1.83945e-07	2.42195e-06
RGL1	ENSG00000143344	1.72465	8.72052	1.37096e-07	1.90405e-06
RGS2	ENSG00000116741	2.02572	8.32912	2.06253e-07	2.68202e-06
RHOBTB2	ENSG00000008853	-1.89172	4.56952	5.65905e-10	1.79987e-08
RHOBTB3	ENSG00000164292	2.31799	6.06318	6.15097e-09	1.35709e-07
RIMS2	ENSG00000176406	3.31771	3.16736	0.0771915	0.133035
RNASE2	ENSG00000169385	2.48492	5.36847	1.9928e-10	8.17939e-09
RNF128	ENSG00000133135	-3.32518	2.54225	1.7955e-07	2.39411e-06
RP11-231C14.4	ENSG00000169203	1.78637	6.47854	3.25757e-07	3.92995e-06
RP11-347C12.1	ENSG00000198064	1.95952	6.90262	9.75972e-08	1.42838e-06
RP11-371E8.4	ENSG00000259066	-1.86038	4.05352	7.52653e-18	8.32468e-15
RUFY4	ENSG00000188282	1.81031	2.76093	0.0152223	0.0347646
RUNX1	ENSG00000159216	1.79989	7.45216	5.57154e-15	1.70559e-12
S100A12	ENSG00000163221	3.51139	4.07808	0.000421261	0.00172136
S100Z	ENSG00000171643	1.66122	2.67624	0.0124643	0.0295882
SCD	ENSG00000099194	-2.40355	9.96146	1.85939e-08	3.45846e-07
SCOC	ENSG00000153130	-1.63933	5.26917	1.00918e-11	6.62004e-10
SDC2	ENSG00000169439	-3.33346	7.49085	0.00128955	0.0043944
SDC3	ENSG00000162512	1.87862	8.50746	9.90496e-07	1.01353e-05
SERPINB10	ENSG00000242550	3.29431	3.33738	0.00165824	0.00543402
SERPINB2	ENSG00000197632	3.43989	4.24146	0.00121931	0.00419164
SERPINB9	ENSG00000170542	1.85644	6.91357	1.35789e-05	9.55597e-05
SH3BP5	ENSG00000131370	-1.79691	6.79031	2.22904e-07	2.86572e-06
SHE	ENSG00000169291	1.65865	3.39265	0.0238948	0.0502736
SIGLEC11	ENSG00000161640	1.65922	5.97974	2.787e-05	0.000175911
SIGLEC15	ENSG00000197046	-2.83778	2.4858	6.20581e-09	1.36509e-07
SLAMF7	ENSG00000026751	-2.44788	7.00985	0.000416237	0.00170748
SLAMF9	ENSG00000162723	-1.99409	2.89645	0.000453121	0.00183421
SLC16A7	ENSG00000118596	2.38778	6.04126	6.80885e-14	1.25062e-11
SLC17A5	ENSG00000119899	-1.71992	6.32473	3.39302e-11	1.69582e-09
SLC1A4	ENSG00000115902	-2.61217	6.49069	8.28994e-10	2.48597e-08
SLC25A43	ENSG00000077713	-1.70657	4.83416	1.77324e-12	1.6084e-10
SLC28A3	ENSG00000197506	-2.7021	5.8088	4.21588e-05	0.000249589
SLC38A6	ENSG00000139974	-2.03587	6.85559	4.69066e-13	5.6579e-11
SLC40A1	ENSG00000138449	3.67174	6.47033	6.10401e-05	0.000342861
SLC45A3	ENSG00000158715	-1.87648	2.756	0.000195956	0.000906035
SLC47A1	ENSG00000142494	-2.13878	3.3743	5.75637e-06	4.54265e-05
SLC4A8	ENSG00000050438	-1.63639	5.29753	2.52435e-08	4.46902e-07
SLC9A7	ENSG00000065923	-2.24633	6.75323	3.32014e-07	3.9858e-06
SLCO4C1	ENSG00000173930	-2.7396	3.74658	8.88422e-10	2.63195e-08
SMPDL3A	ENSG00000172594	1.88848	6.86088	2.79071e-06	2.47028e-05
SOCS3	ENSG00000184557	2.35818	8.89639	7.3087e-15	1.9948e-12
SPARC	ENSG00000113140	-2.27053	7.57678	0.000147609	0.000720108
SPARCL1	ENSG00000152583	1.75381	1.96082	0.0725439	0.126599
SPATA12	ENSG00000186451	-2.18847	2.51122	3.35262e-08	5.74166e-07
SPATA18	ENSG00000163071	-2.14872	1.77765	0.00145119	0.00486845
SPATA25	ENSG00000149634	2.00915	2.33158	0.0149546	0.0342707
SPESP1	ENSG00000258484	-2.10277	1.98849	0.000965845	0.00342971
SPP1	ENSG00000118785	1.71622	12.8881	0.0278988	0.057287
SPRY2	ENSG00000136158	-1.797	4.58038	7.50488e-05	0.000406026
SPTBN5	ENSG00000137877	1.614	4.56333	0.000267375	0.00117115
SRD5A3	ENSG00000128039	-1.61572	5.47692	9.55015e-07	9.85463e-06
SRGAP2C	ENSG00000171943	1.59121	8.56146	2.71565e-13	3.89368e-11
SSH2	ENSG00000141298	1.61948	8.27156	4.30485e-09	1.01047e-07
SSTR2	ENSG00000180616	-1.69588	2.21954	0.000804996	0.00296011
ST20	ENSG00000180953	-1.72472	5.00889	1.64096e-08	3.13963e-07
STEAP4	ENSG00000127954	2.42336	4.01902	0.0114189	0.0275517
STRIP2	ENSG00000128578	-2.15032	2.71608	5.0584e-07	5.68258e-06
SUCNR1	ENSG00000198829	-2.26495	6.36663	2.60324e-05	0.000166025
SULF2	ENSG00000196562	1.86683	7.54256	2.66712e-08	4.67669e-07
SULT1B1	ENSG00000173597	2.64146	4.10087	7.85605e-06	5.92591e-05
SULT1C2	ENSG00000198203	-2.97882	3.2346	3.03162e-07	3.69375e-06
TAGLN	ENSG00000149591	1.65267	5.07704	0.000332063	0.00141184
TDRD9	ENSG00000156414	-3.36075	4.83652	0.00054372	0.00214194
TEX2	ENSG00000136478	-1.94385	7.00342	1.70767e-10	7.12853e-09
TFPI	ENSG00000003436	-2.86734	4.28393	2.38668e-08	4.25605e-07
TFRC	ENSG00000072274	-2.0816	10.0562	2.57864e-06	2.31322e-05
TGFA	ENSG00000163235	1.60159	3.98104	0.00449159	0.0126291
TGFB3	ENSG00000119699	1.69951	2.17809	0.0438081	0.083232
THAP2	ENSG00000173451	1.6019	4.83984	0.0126367	0.0298911
THBD	ENSG00000178726	2.4543	7.32851	0.000170655	0.000810472
THBS1	ENSG00000137801	9.49844	9.34772	1.8263e-15	6.09901e-13
THBS2	ENSG00000186340	2.84869	2.67728	0.0111905	0.0270859
TIMD4	ENSG00000145850	1.6494	6.16723	0.00571199	0.0154343
TMEM117	ENSG00000139173	-1.90657	3.79336	1.05703e-14	2.77358e-12
TMEM138	ENSG00000149483	-1.71155	5.2284	1.53202e-17	1.25064e-14
TMEM2	ENSG00000135048	2.18694	8.33715	1.70007e-10	7.12853e-09
TMEM251	ENSG00000153485	-2.3073	5.33946	7.33083e-15	1.9948e-12
TMEM255A	ENSG00000125355	-2.19922	2.59633	2.37363e-08	4.24308e-07
TMEM26	ENSG00000196932	3.45539	3.03278	0.000213663	0.000976231
TMEM38B	ENSG00000095209	-2.27475	5.53617	8.59568e-16	3.32381e-13
TMEM91	ENSG00000142046	-1.96642	3.71961	2.72929e-08	4.7743e-07
TNFSF10	ENSG00000121858	1.78025	7.08277	0.00410572	0.0116963
TNFSF18	ENSG00000120337	3.68649	3.49129	0.000416635	0.00170816
TNNI2	ENSG00000130598	-2.24125	3.71156	3.87583e-13	4.9096e-11
TRAPPC2L	ENSG00000167515	-1.88417	5.01931	1.32191e-13	2.15824e-11
TREM1	ENSG00000124731	2.50052	7.35735	4.62116e-07	5.26088e-06
TRIB1	ENSG00000173334	1.77824	8.39803	2.02617e-14	4.37832e-12
TRIM58	ENSG00000162722	1.81307	3.59673	0.00015921	0.00076753
TSHZ3	ENSG00000121297	2.26179	5.20163	7.26255e-09	1.57398e-07
TSPAN13	ENSG00000106537	3.02207	5.15675	6.7992e-05	0.000376441
TXLNB	ENSG00000164440	-1.9752	3.70103	2.90171e-10	1.06409e-08
TXN	ENSG00000136810	-1.97144	6.32052	2.66491e-10	1.00923e-08
TXNRD1	ENSG00000198431	-2.13461	8.6922	2.15782e-12	1.88732e-10
VAT1	ENSG00000108828	-1.69727	7.51582	2.6921e-07	3.33539e-06
VAT1L	ENSG00000171724	-3.14285	2.29805	1.48046e-06	1.42742e-05
VCAM1	ENSG00000162692	2.57514	3.92178	0.0037375	0.0108278
VCAN	ENSG00000038427	5.73147	11.8832	5.97025e-21	1.78336e-17
VGLL3	ENSG00000206538	3.00524	2.69149	0.00574201	0.0154816
VSIG4	ENSG00000155659	2.16569	10.6271	7.09403e-07	7.64221e-06
VWA5A	ENSG00000110002	-1.75142	5.46971	2.30741e-10	9.32827e-09
WIPF3	ENSG00000122574	-2.27719	1.87033	0.000587359	0.00228566
WNT5A	ENSG00000114251	2.63714	3.41054	0.000453892	0.00183631
XAF1	ENSG00000132530	2.16746	8.07627	2.61068e-06	2.32775e-05
XCR1	ENSG00000173578	2.75072	2.67788	0.00217199	0.00682701
ZC3H12C	ENSG00000149289	-1.94457	5.94237	1.35492e-12	1.30982e-10
ZFHX3	ENSG00000140836	1.83666	7.33872	1.29616e-09	3.55331e-08
ZFP36	ENSG00000128016	1.91754	8.50135	3.49719e-05	0.000212697
ZFP36L1	ENSG00000185650	2.85521	9.60736	5.42042e-20	9.95596e-17
ZNF331	ENSG00000130844	1.95784	6.77854	0.00231939	0.00723592
ZNF366	ENSG00000178175	-3.26586	3.69609	1.99568e-05	0.00013257

## Sheet: S3 (GO terms up)
Table S3: GO term analysis of genes upregulated in TAMs versus pMPHs
Analysis Type:	PANTHER Overrepresentation Test (release 20160715)
Annotation Version and Release Date:	GO Ontology database Released 2016-06-22
Analyzed List:	upload (Homo sapiens)
Reference List:	Homo sapiens (all genes in database)
Bonferroni correction:	true
GO biological process complete	Homo sapiens - REFLIST (20972)	upload (28)	upload (expected)	upload (over/under)	upload (fold Enrichment)	upload (P-value)
collagen fibril organization (GO:0030199)	39	7	0.05	+	> 100	7.09e-10
extracellular matrix organization (GO:0030198)	307	10	0.41	+	24.4	3.76e-08
extracellular structure organization (GO:0043062)	308	10	0.41	+	24.32	3.88e-08
multicellular organism catabolic process (GO:0044243)	71	7	0.09	+	73.85	4.57e-08
multicellular organismal macromolecule metabolic process (GO:0044259)	79	7	0.11	+	66.37	9.59e-08
multicellular organism metabolic process (GO:0044236)	93	7	0.12	+	56.38	2.97e-07
collagen catabolic process (GO:0030574)	64	6	0.09	+	70.22	2.32e-06
collagen metabolic process (GO:0032963)	74	6	0.1	+	60.73	5.48e-06
blood vessel development (GO:0001568)	459	9	0.61	+	14.69	4.4e-05
vasculature development (GO:0001944)	480	9	0.64	+	14.04	6.47e-05
circulatory system development (GO:0072359)	807	9	1.08	+	8.35	0.00528
cardiovascular system development (GO:0072358)	807	9	1.08	+	8.35	0.00528
cellular response to amino acid stimulus (GO:0071230)	56	4	0.07	+	53.5	0.00797
negative regulation of response to wounding (GO:1903035)	66	4	0.09	+	45.39	0.0152
regulation of body fluid levels (GO:0050878)	500	7	0.67	+	10.49	0.0269
single-organism catabolic process (GO:0044712)	733	8	0.98	+	8.17	0.0298
Unclassified (UNCLASSIFIED)	4136	3	5.52	-	0.54	0

## Sheet: S4 (TAM purity)
Table S4: Estimated tumor cell content of TAM samples*
Sample	% tumor cells
TAM22	0.3
TAM24	0
TAM29	0
TAM30	13.9
TAM31	3.7
TAM43	0
TAM69	0.5
TAM72	0
TAM92	1.5
TAM105	0.3
TAM108	12.2
TAM112	0.7
TAM114	0.1
TAM116	0.2
TAM117	3.5
*Estimation was performed on RNA-Seq data as described in Reinartz et al. (2106)
Based on these estimates the RNA-Seq data were adjusted.

## Sheet: S5 (Patient data)
Table S5: Patient samples			used for
Sample	Diagnosis		FACS (Fig. 1)	ELISA (Fig. 5C)	RNA-Seq	Immune functions (Fig. 4)
pMPH04	Ovarian cyst	N/A	•	N/A
pMPH09	Uterine myomatosis	N/A	•	N/A
pMPH13	Uterine myomatosis	N/A	•	N/A
pMPH14	Endometriosis	N/A	•	N/A
pMPH15	Ovarian cyst	N/A	•	N/A
pMPH16	Ovarian cyst	N/A	•	N/A
pMPH17	Uterine myomatosis	N/A	•	N/A
pMPH18	Uterine myomatosis	N/A	•	N/A	•
pMPH22	Uterine myomatosis	N/A	•	N/A	•
pMPH29	Uterine myomatosis	N/A	•	N/A	•
pMPH31	Ovarian cyst	N/A		N/A	•
TAM11	high-grade serous	G2, pT3c	•
TAM12	high-grade serous	Peritoneal ca. G2	•
TAM13	high-grade serous	G3, pT3c	•
TAM14	high-grade serous / mucinous	G2, pT3c	•
TAM15	high-grade serous	G3, pT3c	•	•
TAM17	high-grade serous	G2, pT3c	•	•
TAM18	high-grade serous	G2, pT3c	•	•
TAM19	high-grade serous	G2-3, pT3c	•	•
TAM20	high-grade serous	G2, pT3c	•	•
TAM21	high-grade serous	G2, pT3c	•	•
TAM22	high-grade serous	G2, pT3c	•
TAM23	high-grade serous	G2, pT3c	•	•
TAM24	high-grade mucinous	G2, pT1c	•	•
TAM25	high-grade serous	G2, pT3c	•	•
TAM26	high-grade serous	G2, pT3b	•	•
TAM27	high-grade serous	G3, pT3c	•		•
TAM28	high-grade serous	G3, pT3c	•		•
TAM29	high-grade serous	G3, pT3c	•
TAM30	high-grade serous	G3, pT3c	•
TAM31	high-grade serous	G3, pT3c	•
TAM32	high-grade serous	G1, pT3a	•
TAM33	high-grade serous	G2, pT3c	•
TAM34	borderline serous	N/A	•		•
TAM36	high-grade serous	G2-3, pT3c	•
TAM37	high-grade serous	G2, pT3c	•			•
TAM38	high-grade serous	G2, pT3c	•
TAM39	high-grade serous	G3, pT3c	•
TAM41	high-grade serous	G3, pT3c	•
TAM42	high-grade serous	G3, pT3c	•
TAM43	high-grade mixed serous / mucinous	G3, pT3c	•
TAM44	high-grade serous	Peritoneal ca. G2	•
TAM45	high-grade serous	G2, pT3a	•
TAM46	high-grade serous	G3, pT3c	•
TAM47	high-grade serous	G2, pT3c	•
TAM48	high-grade serous	G2, pT2b	•
TAM49	high-grade serous	Peritoneal ca. G3	•
TAM50	high-grade serous	G3, pT3c	•
TAM51	high-grade serous	G3, pT3c	•
TAM52	high-grade serous	G2, pT3c	•		•
TAM53	high-grade serous	G2	•
TAM54	high-grade serous	G3, pT3c	•
TAM55	high-grade serous	G3, pT3c	•
TAM56	high-grade serous	G3, pT3c	•
TAM57	high-grade serous	G3, pT3b	•
TAM58	high-grade serous	G3, pT3b	•
TAM61	high-grade serous	G3, pT2a	•
TAM63	high-grade serous	G3, pT3c	•
TAM64	borderline serous	pT1a	•
TAM65	high-grade serous	G3, pT3c	•		•
TAM66	high-grade serous	G3, pT3c	•		•
TAM67	high-grade serous	Peritoneal Ca. G2	•
TAM68	high-grade serous	G3, pT3c	•			•
TAM69	high-grade serous	G2, pT3c	•
TAM70	high-grade serous	G3, pT3c	•		•
TAM72	high-grade serous	Peritoneal ca. G2	•			•
TAM73	high-grade serous	G3, pT1b	•
TAM74	high-grade serous	G2, pT3c	•
TAM75	clear cell	pT1b	•
TAM76	high-grade serous	G3, pT2b	•
TAM77	high-grade serous	G3, pT3c	•
TAM78	high-grade serous	G3, pT3c				•
TAM80	high-grade serous	G2, pT3c	•
TAM82	high-grade serous	G3, pT3c	•
TAM83	high-grade serous	G3, pT3c	•
TAM84	high-grade serous	G2, pT3c	•
TAM87	high-grade serous	G3, pT3c	•		•
TAM90	clear cell	G2-3, pT2b	•
TAM91	high-grade serous	G3, pT3c	•
TAM92	high-grade serous	G3, pT3c	•		•
TAM94	high-grade serous	G3, pT3b	•
TAM95	high-grade serous	G3, pT3c	•
TAM96	high-grade serous	G3, pT3c	•
TAM101	high-grade serous	G3, pT3c	•
TAM103	high-grade serous	G3, pT3c				•
TAM105	high-grade serous	G3, pT3c	•		•
TAM106	high-grade serous	G3, pT3c	•		•
TAM108	high-grade serous	G3, pT3c	•		•
TAM109	high-grade serous	G3, pT3c				•
TAM112	high-grade serous	G3, pT3c	•		•	•
TAM114	high-grade serous	G3, pT3c	•		•
TAM116	high-grade serous	G3, pT3c	•		•
TAM112	high-grade serous	G3, pT3c				•
TAM115	high-grade serous	G3, pT3c				•
TAM117	high-grade serous	G3, pT3c	•		•
TAM118	high-grade serous	pT3c				•
TAM133	high-grade serous	pT3c				•
